# Supplementary material for: Research on the impact of residents’ pension insurance choices based on their cognition of pension responsibility
Source: Front Public Health. 2025 May 7;13:1592206. doi: 10.3389/fpubh.2025.1592206 (PMC12092449; doi:10.3389/fpubh.2025.1592206)
Supplement: Supplementary file 1 [file Table_1.xlsx]

## Sheet: CGSS2021
id	s41	s42	s43	isurban	A00	A1	A011601	A011602	A011603	A011604	A011605	A011606	A011607	A011608	A011609	A011610	A011611	A011612	A011613	A011614	A0101_1_2	A0102_2_2	A0103_3_2	A0104_4_2	A0105_5_2	A0106_6_2	A0107_7_2	A0108_8_2	A0109_9_2	A0110_10_2	A0111_11_2	A0112_12_2	A0113_13_2	A0114_14_2	A2	A3_1	A3_2	A3_3	A4	A5	A6	A7a	A7b	A7c	A7d	A7e	A7f	A8a	A8b
1	4	7	21	1	2021-06-22 11:56:00	3	6	6	1	#NULL!	#NULL!	#NULL!	#NULL!	#NULL!	#NULL!	#NULL!	#NULL!	#NULL!	#NULL!	#NULL!	1	1	1	#NULL!	#NULL!	#NULL!	#NULL!	#NULL!	#NULL!	#NULL!	#NULL!	#NULL!	#NULL!	#NULL!	2	1985	11	1	1	1	2	11	4	2019	2	1	2	60000	60000
2	4	7	21	1	2021-06-22 16:11:00	3	1	2	6	#NULL!	#NULL!	#NULL!	#NULL!	#NULL!	#NULL!	#NULL!	#NULL!	#NULL!	#NULL!	#NULL!	1	1	1	#NULL!	#NULL!	#NULL!	#NULL!	#NULL!	#NULL!	#NULL!	#NULL!	#NULL!	#NULL!	#NULL!	2	1957	2	16	1	1	1	6	4	1972	5	#NULL!	#NULL!	50000	0
3	4	7	21	1	2021-06-26 11:17:00	1	11	#NULL!	#NULL!	#NULL!	#NULL!	#NULL!	#NULL!	#NULL!	#NULL!	#NULL!	#NULL!	#NULL!	#NULL!	#NULL!	1	#NULL!	#NULL!	#NULL!	#NULL!	#NULL!	#NULL!	#NULL!	#NULL!	#NULL!	#NULL!	#NULL!	#NULL!	#NULL!	2	1961	9	7	1	1	1	6	4	1978	5	#NULL!	#NULL!	36000	0
4	4	7	21	1	2021-06-22 16:52:00	1	2	#NULL!	#NULL!	#NULL!	#NULL!	#NULL!	#NULL!	#NULL!	#NULL!	#NULL!	#NULL!	#NULL!	#NULL!	#NULL!	2	#NULL!	#NULL!	#NULL!	#NULL!	#NULL!	#NULL!	#NULL!	#NULL!	#NULL!	#NULL!	#NULL!	#NULL!	#NULL!	2	1937	11	8	1	1	1	#NULL!	4	9998	6	6	14	63034	63034
5	4	7	21	1	2021-06-26 15:08:00	2	1	2	#NULL!	#NULL!	#NULL!	#NULL!	#NULL!	#NULL!	#NULL!	#NULL!	#NULL!	#NULL!	#NULL!	#NULL!	1	1	#NULL!	#NULL!	#NULL!	#NULL!	#NULL!	#NULL!	#NULL!	#NULL!	#NULL!	#NULL!	#NULL!	#NULL!	2	1968	8	15	1	1	1	12	4	1991	1	1	2	130000	130000
6	4	7	21	1	2021-06-26 17:35:00	2	3	11	#NULL!	#NULL!	#NULL!	#NULL!	#NULL!	#NULL!	#NULL!	#NULL!	#NULL!	#NULL!	#NULL!	#NULL!	1	1	#NULL!	#NULL!	#NULL!	#NULL!	#NULL!	#NULL!	#NULL!	#NULL!	#NULL!	#NULL!	#NULL!	#NULL!	2	1972	12	18	1	1	1	13	4	2001	1	1	2	200000	200000
7	4	7	21	1	2021-06-26 11:24:00	3	7	3	3	#NULL!	#NULL!	#NULL!	#NULL!	#NULL!	#NULL!	#NULL!	#NULL!	#NULL!	#NULL!	#NULL!	1	1	1	#NULL!	#NULL!	#NULL!	#NULL!	#NULL!	#NULL!	#NULL!	#NULL!	#NULL!	#NULL!	#NULL!	2	1999	7	16	1	1	1	12	1	2017	4	3	12	10000	10000
8	4	7	21	1	2021-06-22 10:54:00	0	#NULL!	#NULL!	#NULL!	#NULL!	#NULL!	#NULL!	#NULL!	#NULL!	#NULL!	#NULL!	#NULL!	#NULL!	#NULL!	#NULL!	#NULL!	#NULL!	#NULL!	#NULL!	#NULL!	#NULL!	#NULL!	#NULL!	#NULL!	#NULL!	#NULL!	#NULL!	#NULL!	#NULL!	1	1957	12	8	1	1	1	4	4	1973	#NULL!	#NULL!	#NULL!	30000	0
9	4	7	21	1	2021-06-27 09:43:00	3	2	6	7	#NULL!	#NULL!	#NULL!	#NULL!	#NULL!	#NULL!	#NULL!	#NULL!	#NULL!	#NULL!	#NULL!	2	2	2	#NULL!	#NULL!	#NULL!	#NULL!	#NULL!	#NULL!	#NULL!	#NULL!	#NULL!	#NULL!	#NULL!	2	1941	12	28	1	1	1	4	3	1958	#NULL!	#NULL!	#NULL!	60000	0
10	4	7	21	1	2021-06-27 10:35:00	2	2	2	#NULL!	#NULL!	#NULL!	#NULL!	#NULL!	#NULL!	#NULL!	#NULL!	#NULL!	#NULL!	#NULL!	#NULL!	1	2	#NULL!	#NULL!	#NULL!	#NULL!	#NULL!	#NULL!	#NULL!	#NULL!	#NULL!	#NULL!	#NULL!	#NULL!	2	1946	7	22	1	14	3	3	2	#NULL!	#NULL!	#NULL!	#NULL!	69000	69000
11	4	7	21	1	2021-06-27 15:21:00	1	1	#NULL!	#NULL!	#NULL!	#NULL!	#NULL!	#NULL!	#NULL!	#NULL!	#NULL!	#NULL!	#NULL!	#NULL!	#NULL!	1	#NULL!	#NULL!	#NULL!	#NULL!	#NULL!	#NULL!	#NULL!	#NULL!	#NULL!	#NULL!	#NULL!	#NULL!	#NULL!	2	1959	3	19	1	16	3	6	4	1977	5	#NULL!	#NULL!	48000	0
12	4	7	21	1	2021-06-27 16:42:00	1	1	#NULL!	#NULL!	#NULL!	#NULL!	#NULL!	#NULL!	#NULL!	#NULL!	#NULL!	#NULL!	#NULL!	#NULL!	#NULL!	1	#NULL!	#NULL!	#NULL!	#NULL!	#NULL!	#NULL!	#NULL!	#NULL!	#NULL!	#NULL!	#NULL!	#NULL!	#NULL!	1	1947	7	21	1	11	1	10	4	1968	6	6	14	36000	36000
13	4	7	21	1	2021-06-26 16:42:00	2	2	9	#NULL!	#NULL!	#NULL!	#NULL!	#NULL!	#NULL!	#NULL!	#NULL!	#NULL!	#NULL!	#NULL!	#NULL!	2	1	#NULL!	#NULL!	#NULL!	#NULL!	#NULL!	#NULL!	#NULL!	#NULL!	#NULL!	#NULL!	#NULL!	#NULL!	2	1950	4	16	1	1	1	4	4	1966	#NULL!	#NULL!	#NULL!	50400	0
14	10	25	47	1	2021-06-30 16:08:00	1	1	#NULL!	#NULL!	#NULL!	#NULL!	#NULL!	#NULL!	#NULL!	#NULL!	#NULL!	#NULL!	#NULL!	#NULL!	#NULL!	1	#NULL!	#NULL!	#NULL!	#NULL!	#NULL!	#NULL!	#NULL!	#NULL!	#NULL!	#NULL!	#NULL!	#NULL!	#NULL!	2	1950	2	2	1	1	1	1	#NULL!	#NULL!	#NULL!	#NULL!	#NULL!	30000	0
15	10	25	47	1	2021-06-30 18:42:00	3	1	2	2	#NULL!	#NULL!	#NULL!	#NULL!	#NULL!	#NULL!	#NULL!	#NULL!	#NULL!	#NULL!	#NULL!	1	2	1	#NULL!	#NULL!	#NULL!	#NULL!	#NULL!	#NULL!	#NULL!	#NULL!	#NULL!	#NULL!	#NULL!	2	1976	12	20	1	1	1	7	4	1996	6	#NULL!	#NULL!	130000	130000
16	10	25	47	1	2021-06-30 16:22:00	3	1	2	2	#NULL!	#NULL!	#NULL!	#NULL!	#NULL!	#NULL!	#NULL!	#NULL!	#NULL!	#NULL!	#NULL!	1	2	1	#NULL!	#NULL!	#NULL!	#NULL!	#NULL!	#NULL!	#NULL!	#NULL!	#NULL!	#NULL!	#NULL!	1	1975	6	1	1	1	1	3	4	1988	#NULL!	#NULL!	#NULL!	60000	60000
17	10	25	47	1	2021-06-30 18:45:00	2	1	2	#NULL!	#NULL!	#NULL!	#NULL!	#NULL!	#NULL!	#NULL!	#NULL!	#NULL!	#NULL!	#NULL!	#NULL!	1	1	#NULL!	#NULL!	#NULL!	#NULL!	#NULL!	#NULL!	#NULL!	#NULL!	#NULL!	#NULL!	#NULL!	#NULL!	1	1969	6	9	1	1	1	9	4	2013	2	1	3	100000	100000
18	10	28	51	1	2021-06-30 16:32:00	3	1	2	2	#NULL!	#NULL!	#NULL!	#NULL!	#NULL!	#NULL!	#NULL!	#NULL!	#NULL!	#NULL!	#NULL!	1	2	2	#NULL!	#NULL!	#NULL!	#NULL!	#NULL!	#NULL!	#NULL!	#NULL!	#NULL!	#NULL!	#NULL!	2	1958	10	24	1	1	1	6	4	9998	2	#NULL!	#NULL!	0	0
19	10	25	47	1	2021-06-30 15:50:00	0	#NULL!	#NULL!	#NULL!	#NULL!	#NULL!	#NULL!	#NULL!	#NULL!	#NULL!	#NULL!	#NULL!	#NULL!	#NULL!	#NULL!	#NULL!	#NULL!	#NULL!	#NULL!	#NULL!	#NULL!	#NULL!	#NULL!	#NULL!	#NULL!	#NULL!	#NULL!	#NULL!	#NULL!	2	1997	12	29	1	1	1	12	4	2019	2	3	10	80000	80000
20	10	28	51	1	2021-06-30 16:08:00	3	1	5	2	#NULL!	#NULL!	#NULL!	#NULL!	#NULL!	#NULL!	#NULL!	#NULL!	#NULL!	#NULL!	#NULL!	1	1	1	#NULL!	#NULL!	#NULL!	#NULL!	#NULL!	#NULL!	#NULL!	#NULL!	#NULL!	#NULL!	#NULL!	2	1982	3	15	1	1	1	6	4	2000	3	#NULL!	#NULL!	30000	0
21	10	28	51	1	2021-06-30 16:21:00	3	4	1	11	#NULL!	#NULL!	#NULL!	#NULL!	#NULL!	#NULL!	#NULL!	#NULL!	#NULL!	#NULL!	#NULL!	2	2	2	#NULL!	#NULL!	#NULL!	#NULL!	#NULL!	#NULL!	#NULL!	#NULL!	#NULL!	#NULL!	#NULL!	2	1979	8	14	1	1	1	9	4	2018	4	5	10	20000	20000
22	10	27	50	1	2021-06-30 19:16:00	5	1	6	2	9	9	#NULL!	#NULL!	#NULL!	#NULL!	#NULL!	#NULL!	#NULL!	#NULL!	#NULL!	1	2	2	2	2	#NULL!	#NULL!	#NULL!	#NULL!	#NULL!	#NULL!	#NULL!	#NULL!	#NULL!	2	1964	11	5	1	1	1	4	4	1982	#NULL!	#NULL!	#NULL!	12000	0
23	10	28	51	1	2021-06-30 16:04:00	1	1	#NULL!	#NULL!	#NULL!	#NULL!	#NULL!	#NULL!	#NULL!	#NULL!	#NULL!	#NULL!	#NULL!	#NULL!	#NULL!	1	#NULL!	#NULL!	#NULL!	#NULL!	#NULL!	#NULL!	#NULL!	#NULL!	#NULL!	#NULL!	#NULL!	#NULL!	#NULL!	2	1946	10	5	1	1	1	1	#NULL!	#NULL!	#NULL!	#NULL!	#NULL!	0	0
24	10	27	50	1	2021-06-30 17:08:00	3	1	4	4	#NULL!	#NULL!	#NULL!	#NULL!	#NULL!	#NULL!	#NULL!	#NULL!	#NULL!	#NULL!	#NULL!	1	1	1	#NULL!	#NULL!	#NULL!	#NULL!	#NULL!	#NULL!	#NULL!	#NULL!	#NULL!	#NULL!	#NULL!	2	1988	5	20	1	1	1	9	4	2020	6	6	14	0	0
25	10	27	49	1	2021-06-30 10:59:00	3	4	1	2	#NULL!	#NULL!	#NULL!	#NULL!	#NULL!	#NULL!	#NULL!	#NULL!	#NULL!	#NULL!	#NULL!	1	1	1	#NULL!	#NULL!	#NULL!	#NULL!	#NULL!	#NULL!	#NULL!	#NULL!	#NULL!	#NULL!	#NULL!	2	1975	3	13	1	1	1	7	4	1994	4	#NULL!	#NULL!	0	0
26	10	27	49	1	2021-06-30 18:58:00	1	1	#NULL!	#NULL!	#NULL!	#NULL!	#NULL!	#NULL!	#NULL!	#NULL!	#NULL!	#NULL!	#NULL!	#NULL!	#NULL!	1	#NULL!	#NULL!	#NULL!	#NULL!	#NULL!	#NULL!	#NULL!	#NULL!	#NULL!	#NULL!	#NULL!	#NULL!	#NULL!	2	1958	10	12	1	1	1	12	4	1993	4	1	2	120000	120000
27	10	25	47	1	2021-06-30 16:01:00	3	1	2	2	#NULL!	#NULL!	#NULL!	#NULL!	#NULL!	#NULL!	#NULL!	#NULL!	#NULL!	#NULL!	#NULL!	1	2	1	#NULL!	#NULL!	#NULL!	#NULL!	#NULL!	#NULL!	#NULL!	#NULL!	#NULL!	#NULL!	#NULL!	1	1977	9	5	1	1	1	4	4	1992	#NULL!	#NULL!	#NULL!	60000	60000
28	10	25	47	1	2021-06-30 19:36:00	2	1	2	#NULL!	#NULL!	#NULL!	#NULL!	#NULL!	#NULL!	#NULL!	#NULL!	#NULL!	#NULL!	#NULL!	#NULL!	1	1	#NULL!	#NULL!	#NULL!	#NULL!	#NULL!	#NULL!	#NULL!	#NULL!	#NULL!	#NULL!	#NULL!	#NULL!	1	1963	10	5	6	1	1	3	4	1978	#NULL!	#NULL!	#NULL!	20000	20000
29	10	27	49	1	2021-06-30 18:05:00	1	1	#NULL!	#NULL!	#NULL!	#NULL!	#NULL!	#NULL!	#NULL!	#NULL!	#NULL!	#NULL!	#NULL!	#NULL!	#NULL!	1	#NULL!	#NULL!	#NULL!	#NULL!	#NULL!	#NULL!	#NULL!	#NULL!	#NULL!	#NULL!	#NULL!	#NULL!	#NULL!	1	1956	5	9	1	1	1	11	4	1992	5	5	2	80000	80000
30	10	27	49	1	2021-06-30 10:43:00	0	#NULL!	#NULL!	#NULL!	#NULL!	#NULL!	#NULL!	#NULL!	#NULL!	#NULL!	#NULL!	#NULL!	#NULL!	#NULL!	#NULL!	#NULL!	#NULL!	#NULL!	#NULL!	#NULL!	#NULL!	#NULL!	#NULL!	#NULL!	#NULL!	#NULL!	#NULL!	#NULL!	#NULL!	1	1940	2	17	1	1	1	3	4	1956	#NULL!	#NULL!	#NULL!	48000	9999997
31	10	27	49	1	2021-06-30 09:36:00	1	1	#NULL!	#NULL!	#NULL!	#NULL!	#NULL!	#NULL!	#NULL!	#NULL!	#NULL!	#NULL!	#NULL!	#NULL!	#NULL!	1	#NULL!	#NULL!	#NULL!	#NULL!	#NULL!	#NULL!	#NULL!	#NULL!	#NULL!	#NULL!	#NULL!	#NULL!	#NULL!	1	1973	9	18	1	1	1	6	4	1993	2	#NULL!	#NULL!	30000	30000
32	10	27	49	1	2021-06-30 17:45:00	2	3	3	#NULL!	#NULL!	#NULL!	#NULL!	#NULL!	#NULL!	#NULL!	#NULL!	#NULL!	#NULL!	#NULL!	#NULL!	1	1	#NULL!	#NULL!	#NULL!	#NULL!	#NULL!	#NULL!	#NULL!	#NULL!	#NULL!	#NULL!	#NULL!	#NULL!	2	2002	8	18	1	1	1	6	4	2020	2	#NULL!	#NULL!	9999997	500
33	10	28	51	1	2021-07-01 09:08:00	3	3	2	11	#NULL!	#NULL!	#NULL!	#NULL!	#NULL!	#NULL!	#NULL!	#NULL!	#NULL!	#NULL!	#NULL!	2	2	2	#NULL!	#NULL!	#NULL!	#NULL!	#NULL!	#NULL!	#NULL!	#NULL!	#NULL!	#NULL!	#NULL!	1	1972	1	8	1	1	1	5	4	1987	5	#NULL!	#NULL!	40000	30000
34	10	24	46	1	2021-07-01 11:23:00	1	1	#NULL!	#NULL!	#NULL!	#NULL!	#NULL!	#NULL!	#NULL!	#NULL!	#NULL!	#NULL!	#NULL!	#NULL!	#NULL!	1	#NULL!	#NULL!	#NULL!	#NULL!	#NULL!	#NULL!	#NULL!	#NULL!	#NULL!	#NULL!	#NULL!	#NULL!	#NULL!	2	1953	12	11	1	1	1	3	4	9998	#NULL!	#NULL!	#NULL!	11051	11051
35	10	27	50	1	2021-07-01 09:19:00	3	2	6	9	#NULL!	#NULL!	#NULL!	#NULL!	#NULL!	#NULL!	#NULL!	#NULL!	#NULL!	#NULL!	#NULL!	1	1	1	#NULL!	#NULL!	#NULL!	#NULL!	#NULL!	#NULL!	#NULL!	#NULL!	#NULL!	#NULL!	#NULL!	2	1954	4	25	1	1	1	3	2	#NULL!	#NULL!	#NULL!	#NULL!	2700	9999997
36	10	25	47	1	2021-07-01 09:23:00	0	#NULL!	#NULL!	#NULL!	#NULL!	#NULL!	#NULL!	#NULL!	#NULL!	#NULL!	#NULL!	#NULL!	#NULL!	#NULL!	#NULL!	#NULL!	#NULL!	#NULL!	#NULL!	#NULL!	#NULL!	#NULL!	#NULL!	#NULL!	#NULL!	#NULL!	#NULL!	#NULL!	#NULL!	1	1955	10	26	1	1	1	6	4	1974	2	#NULL!	#NULL!	30000	30000
37	10	24	46	1	2021-07-01 10:58:00	0	#NULL!	#NULL!	#NULL!	#NULL!	#NULL!	#NULL!	#NULL!	#NULL!	#NULL!	#NULL!	#NULL!	#NULL!	#NULL!	#NULL!	#NULL!	#NULL!	#NULL!	#NULL!	#NULL!	#NULL!	#NULL!	#NULL!	#NULL!	#NULL!	#NULL!	#NULL!	#NULL!	#NULL!	2	1935	98	98	1	1	1	1	#NULL!	#NULL!	#NULL!	#NULL!	#NULL!	600	0
38	10	27	49	1	2021-07-01 09:42:00	4	3	3	1	2	#NULL!	#NULL!	#NULL!	#NULL!	#NULL!	#NULL!	#NULL!	#NULL!	#NULL!	#NULL!	1	1	1	1	#NULL!	#NULL!	#NULL!	#NULL!	#NULL!	#NULL!	#NULL!	#NULL!	#NULL!	#NULL!	2	1976	11	9	1	1	1	7	4	1996	6	#NULL!	#NULL!	0	0
39	15	41	72	2	2021-07-01 10:10:00	1	11	#NULL!	#NULL!	#NULL!	#NULL!	#NULL!	#NULL!	#NULL!	#NULL!	#NULL!	#NULL!	#NULL!	#NULL!	#NULL!	1	#NULL!	#NULL!	#NULL!	#NULL!	#NULL!	#NULL!	#NULL!	#NULL!	#NULL!	#NULL!	#NULL!	#NULL!	#NULL!	2	1969	4	25	1	1	1	4	4	9998	#NULL!	#NULL!	#NULL!	10000	5800
40	10	28	51	1	2021-06-30 16:00:00	5	7	7	3	3	5	#NULL!	#NULL!	#NULL!	#NULL!	#NULL!	#NULL!	#NULL!	#NULL!	#NULL!	1	1	1	1	1	#NULL!	#NULL!	#NULL!	#NULL!	#NULL!	#NULL!	#NULL!	#NULL!	#NULL!	1	2002	8	11	1	16	4	6	4	2021	5	#NULL!	#NULL!	0	0
41	10	28	51	1	2021-07-01 11:01:00	3	3	1	2	#NULL!	#NULL!	#NULL!	#NULL!	#NULL!	#NULL!	#NULL!	#NULL!	#NULL!	#NULL!	#NULL!	1	1	1	#NULL!	#NULL!	#NULL!	#NULL!	#NULL!	#NULL!	#NULL!	#NULL!	#NULL!	#NULL!	#NULL!	1	1970	1	21	1	1	1	4	4	1987	#NULL!	#NULL!	#NULL!	30000	30000
42	15	42	73	1	2021-07-01 10:56:00	1	1	#NULL!	#NULL!	#NULL!	#NULL!	#NULL!	#NULL!	#NULL!	#NULL!	#NULL!	#NULL!	#NULL!	#NULL!	#NULL!	1	#NULL!	#NULL!	#NULL!	#NULL!	#NULL!	#NULL!	#NULL!	#NULL!	#NULL!	#NULL!	#NULL!	#NULL!	#NULL!	2	1962	7	17	1	1	1	4	4	1979	#NULL!	#NULL!	#NULL!	20000	20000
43	10	27	50	1	2021-07-01 09:21:00	4	6	6	1	2	#NULL!	#NULL!	#NULL!	#NULL!	#NULL!	#NULL!	#NULL!	#NULL!	#NULL!	#NULL!	1	1	1	1	#NULL!	#NULL!	#NULL!	#NULL!	#NULL!	#NULL!	#NULL!	#NULL!	#NULL!	#NULL!	2	1968	10	5	1	1	1	3	4	1984	#NULL!	#NULL!	#NULL!	20000	20000
44	15	41	72	2	2021-07-01 10:18:00	1	1	#NULL!	#NULL!	#NULL!	#NULL!	#NULL!	#NULL!	#NULL!	#NULL!	#NULL!	#NULL!	#NULL!	#NULL!	#NULL!	1	#NULL!	#NULL!	#NULL!	#NULL!	#NULL!	#NULL!	#NULL!	#NULL!	#NULL!	#NULL!	#NULL!	#NULL!	#NULL!	2	1944	11	27	1	1	1	3	2	#NULL!	#NULL!	#NULL!	#NULL!	20700	20000
45	10	28	51	1	2021-07-01 09:16:00	2	2	1	#NULL!	#NULL!	#NULL!	#NULL!	#NULL!	#NULL!	#NULL!	#NULL!	#NULL!	#NULL!	#NULL!	#NULL!	1	1	#NULL!	#NULL!	#NULL!	#NULL!	#NULL!	#NULL!	#NULL!	#NULL!	#NULL!	#NULL!	#NULL!	#NULL!	1	1990	2	23	1	1	1	7	4	2008	5	#NULL!	#NULL!	50000	50000
46	10	28	51	1	2021-07-01 10:34:00	1	1	#NULL!	#NULL!	#NULL!	#NULL!	#NULL!	#NULL!	#NULL!	#NULL!	#NULL!	#NULL!	#NULL!	#NULL!	#NULL!	1	#NULL!	#NULL!	#NULL!	#NULL!	#NULL!	#NULL!	#NULL!	#NULL!	#NULL!	#NULL!	#NULL!	#NULL!	#NULL!	2	1953	1	4	1	1	1	6	4	1971	5	#NULL!	#NULL!	40000	0
47	10	27	50	1	2021-07-01 10:12:00	1	1	#NULL!	#NULL!	#NULL!	#NULL!	#NULL!	#NULL!	#NULL!	#NULL!	#NULL!	#NULL!	#NULL!	#NULL!	#NULL!	1	#NULL!	#NULL!	#NULL!	#NULL!	#NULL!	#NULL!	#NULL!	#NULL!	#NULL!	#NULL!	#NULL!	#NULL!	#NULL!	2	1987	2	22	1	1	1	6	4	2005	2	#NULL!	#NULL!	20000	20000
48	10	26	48	1	2021-07-01 09:48:00	6	1	2	2	6	9	6	#NULL!	#NULL!	#NULL!	#NULL!	#NULL!	#NULL!	#NULL!	#NULL!	1	2	2	2	2	2	#NULL!	#NULL!	#NULL!	#NULL!	#NULL!	#NULL!	#NULL!	#NULL!	1	1939	12	26	1	1	1	10	4	1962	6	4	1	85000	0
49	10	25	47	1	2021-07-01 09:18:00	1	9	#NULL!	#NULL!	#NULL!	#NULL!	#NULL!	#NULL!	#NULL!	#NULL!	#NULL!	#NULL!	#NULL!	#NULL!	#NULL!	2	#NULL!	#NULL!	#NULL!	#NULL!	#NULL!	#NULL!	#NULL!	#NULL!	#NULL!	#NULL!	#NULL!	#NULL!	#NULL!	2	1956	12	1	1	1	1	3	4	1972	#NULL!	#NULL!	#NULL!	14000	0
50	10	25	47	1	2021-07-01 11:42:00	2	1	2	#NULL!	#NULL!	#NULL!	#NULL!	#NULL!	#NULL!	#NULL!	#NULL!	#NULL!	#NULL!	#NULL!	#NULL!	2	2	#NULL!	#NULL!	#NULL!	#NULL!	#NULL!	#NULL!	#NULL!	#NULL!	#NULL!	#NULL!	#NULL!	#NULL!	1	1945	11	7	1	1	1	1	#NULL!	#NULL!	#NULL!	#NULL!	#NULL!	43200	18000
51	10	27	49	1	2021-07-01 11:44:00	1	1	#NULL!	#NULL!	#NULL!	#NULL!	#NULL!	#NULL!	#NULL!	#NULL!	#NULL!	#NULL!	#NULL!	#NULL!	#NULL!	1	#NULL!	#NULL!	#NULL!	#NULL!	#NULL!	#NULL!	#NULL!	#NULL!	#NULL!	#NULL!	#NULL!	#NULL!	#NULL!	2	1941	3	16	1	1	1	7	4	1960	6	#NULL!	#NULL!	90000	90000
52	15	42	73	1	2021-07-01 13:51:00	0	#NULL!	#NULL!	#NULL!	#NULL!	#NULL!	#NULL!	#NULL!	#NULL!	#NULL!	#NULL!	#NULL!	#NULL!	#NULL!	#NULL!	#NULL!	#NULL!	#NULL!	#NULL!	#NULL!	#NULL!	#NULL!	#NULL!	#NULL!	#NULL!	#NULL!	#NULL!	#NULL!	#NULL!	2	1974	12	26	1	11	1	4	4	9998	#NULL!	#NULL!	#NULL!	50000	50000
53	15	42	73	1	2021-07-01 15:02:00	2	3	5	#NULL!	#NULL!	#NULL!	#NULL!	#NULL!	#NULL!	#NULL!	#NULL!	#NULL!	#NULL!	#NULL!	#NULL!	1	1	#NULL!	#NULL!	#NULL!	#NULL!	#NULL!	#NULL!	#NULL!	#NULL!	#NULL!	#NULL!	#NULL!	#NULL!	2	2002	12	11	1	1	1	6	4	2021	4	#NULL!	#NULL!	0	0
54	15	41	72	2	2021-07-01 14:35:00	3	1	2	2	#NULL!	#NULL!	#NULL!	#NULL!	#NULL!	#NULL!	#NULL!	#NULL!	#NULL!	#NULL!	#NULL!	1	1	1	#NULL!	#NULL!	#NULL!	#NULL!	#NULL!	#NULL!	#NULL!	#NULL!	#NULL!	#NULL!	#NULL!	2	1990	11	10	1	1	1	4	2	2005	#NULL!	#NULL!	#NULL!	0	0
55	15	42	73	1	2021-07-01 16:21:00	1	3	#NULL!	#NULL!	#NULL!	#NULL!	#NULL!	#NULL!	#NULL!	#NULL!	#NULL!	#NULL!	#NULL!	#NULL!	#NULL!	1	#NULL!	#NULL!	#NULL!	#NULL!	#NULL!	#NULL!	#NULL!	#NULL!	#NULL!	#NULL!	#NULL!	#NULL!	#NULL!	2	2000	8	26	1	1	1	10	4	2021	3	4	2	0	0
56	10	27	50	1	2021-07-01 15:43:00	1	1	#NULL!	#NULL!	#NULL!	#NULL!	#NULL!	#NULL!	#NULL!	#NULL!	#NULL!	#NULL!	#NULL!	#NULL!	#NULL!	1	#NULL!	#NULL!	#NULL!	#NULL!	#NULL!	#NULL!	#NULL!	#NULL!	#NULL!	#NULL!	#NULL!	#NULL!	#NULL!	1	1969	1	14	1	1	1	4	4	1986	#NULL!	#NULL!	#NULL!	30000	30000
57	10	24	46	1	2021-07-01 14:34:00	0	#NULL!	#NULL!	#NULL!	#NULL!	#NULL!	#NULL!	#NULL!	#NULL!	#NULL!	#NULL!	#NULL!	#NULL!	#NULL!	#NULL!	#NULL!	#NULL!	#NULL!	#NULL!	#NULL!	#NULL!	#NULL!	#NULL!	#NULL!	#NULL!	#NULL!	#NULL!	#NULL!	#NULL!	2	1954	98	98	1	1	1	1	#NULL!	#NULL!	#NULL!	#NULL!	#NULL!	9999999	9999999
58	10	24	46	1	2021-07-01 16:38:00	0	#NULL!	#NULL!	#NULL!	#NULL!	#NULL!	#NULL!	#NULL!	#NULL!	#NULL!	#NULL!	#NULL!	#NULL!	#NULL!	#NULL!	#NULL!	#NULL!	#NULL!	#NULL!	#NULL!	#NULL!	#NULL!	#NULL!	#NULL!	#NULL!	#NULL!	#NULL!	#NULL!	#NULL!	1	1984	10	98	1	1	1	3	4	9998	#NULL!	#NULL!	#NULL!	50000	50000
59	10	25	47	1	2021-07-01 16:37:00	3	1	2	2	#NULL!	#NULL!	#NULL!	#NULL!	#NULL!	#NULL!	#NULL!	#NULL!	#NULL!	#NULL!	#NULL!	1	1	1	#NULL!	#NULL!	#NULL!	#NULL!	#NULL!	#NULL!	#NULL!	#NULL!	#NULL!	#NULL!	#NULL!	1	1986	9	2	1	1	1	6	3	9997	3	#NULL!	#NULL!	80000	80000
60	15	41	72	2	2021-07-01 10:45:00	7	1	2	6	2	6	9	9	#NULL!	#NULL!	#NULL!	#NULL!	#NULL!	#NULL!	#NULL!	1	2	2	2	2	2	2	#NULL!	#NULL!	#NULL!	#NULL!	#NULL!	#NULL!	#NULL!	1	1949	10	98	1	1	1	3	4	1963	#NULL!	#NULL!	#NULL!	17000	1000
61	15	41	72	2	2021-07-01 14:49:00	1	1	#NULL!	#NULL!	#NULL!	#NULL!	#NULL!	#NULL!	#NULL!	#NULL!	#NULL!	#NULL!	#NULL!	#NULL!	#NULL!	1	#NULL!	#NULL!	#NULL!	#NULL!	#NULL!	#NULL!	#NULL!	#NULL!	#NULL!	#NULL!	#NULL!	#NULL!	#NULL!	2	1982	10	98	1	1	1	1	#NULL!	#NULL!	#NULL!	#NULL!	#NULL!	9999997	9999997
62	15	41	72	2	2021-07-01 17:12:00	3	1	2	2	#NULL!	#NULL!	#NULL!	#NULL!	#NULL!	#NULL!	#NULL!	#NULL!	#NULL!	#NULL!	#NULL!	2	2	2	#NULL!	#NULL!	#NULL!	#NULL!	#NULL!	#NULL!	#NULL!	#NULL!	#NULL!	#NULL!	#NULL!	1	1981	4	30	1	1	1	6	4	1998	3	#NULL!	#NULL!	0	0
63	10	28	51	1	2021-07-01 09:16:00	0	#NULL!	#NULL!	#NULL!	#NULL!	#NULL!	#NULL!	#NULL!	#NULL!	#NULL!	#NULL!	#NULL!	#NULL!	#NULL!	#NULL!	#NULL!	#NULL!	#NULL!	#NULL!	#NULL!	#NULL!	#NULL!	#NULL!	#NULL!	#NULL!	#NULL!	#NULL!	#NULL!	#NULL!	1	1966	12	15	1	1	1	3	4	1980	#NULL!	#NULL!	#NULL!	45000	45000
64	10	28	51	1	2021-07-01 11:12:00	1	1	#NULL!	#NULL!	#NULL!	#NULL!	#NULL!	#NULL!	#NULL!	#NULL!	#NULL!	#NULL!	#NULL!	#NULL!	#NULL!	1	#NULL!	#NULL!	#NULL!	#NULL!	#NULL!	#NULL!	#NULL!	#NULL!	#NULL!	#NULL!	#NULL!	#NULL!	#NULL!	1	1954	8	29	1	1	1	3	4	1968	#NULL!	#NULL!	#NULL!	25000	25000
65	10	28	51	1	2021-07-01 15:41:00	1	1	#NULL!	#NULL!	#NULL!	#NULL!	#NULL!	#NULL!	#NULL!	#NULL!	#NULL!	#NULL!	#NULL!	#NULL!	#NULL!	1	#NULL!	#NULL!	#NULL!	#NULL!	#NULL!	#NULL!	#NULL!	#NULL!	#NULL!	#NULL!	#NULL!	#NULL!	#NULL!	1	1948	2	29	1	1	1	3	4	1962	#NULL!	#NULL!	#NULL!	1764	0
66	10	28	51	1	2021-07-01 15:17:00	0	#NULL!	#NULL!	#NULL!	#NULL!	#NULL!	#NULL!	#NULL!	#NULL!	#NULL!	#NULL!	#NULL!	#NULL!	#NULL!	#NULL!	#NULL!	#NULL!	#NULL!	#NULL!	#NULL!	#NULL!	#NULL!	#NULL!	#NULL!	#NULL!	#NULL!	#NULL!	#NULL!	#NULL!	1	1939	10	8	1	1	1	3	4	1952	#NULL!	#NULL!	#NULL!	10000	3000
67	15	41	72	2	2021-07-01 16:58:00	0	#NULL!	#NULL!	#NULL!	#NULL!	#NULL!	#NULL!	#NULL!	#NULL!	#NULL!	#NULL!	#NULL!	#NULL!	#NULL!	#NULL!	#NULL!	#NULL!	#NULL!	#NULL!	#NULL!	#NULL!	#NULL!	#NULL!	#NULL!	#NULL!	#NULL!	#NULL!	#NULL!	#NULL!	2	1958	5	2	1	1	1	1	#NULL!	#NULL!	#NULL!	#NULL!	#NULL!	7000	5000
68	15	39	70	1	2021-07-01 17:04:00	2	1	2	#NULL!	#NULL!	#NULL!	#NULL!	#NULL!	#NULL!	#NULL!	#NULL!	#NULL!	#NULL!	#NULL!	#NULL!	1	1	#NULL!	#NULL!	#NULL!	#NULL!	#NULL!	#NULL!	#NULL!	#NULL!	#NULL!	#NULL!	#NULL!	#NULL!	2	1965	7	22	1	16	8	3	4	1979	#NULL!	#NULL!	#NULL!	0	0
69	10	28	51	1	2021-07-01 16:17:00	0	#NULL!	#NULL!	#NULL!	#NULL!	#NULL!	#NULL!	#NULL!	#NULL!	#NULL!	#NULL!	#NULL!	#NULL!	#NULL!	#NULL!	#NULL!	#NULL!	#NULL!	#NULL!	#NULL!	#NULL!	#NULL!	#NULL!	#NULL!	#NULL!	#NULL!	#NULL!	#NULL!	#NULL!	1	1960	12	1	1	1	1	4	4	1975	#NULL!	#NULL!	#NULL!	0	0
70	10	28	51	1	2021-07-01 15:30:00	0	#NULL!	#NULL!	#NULL!	#NULL!	#NULL!	#NULL!	#NULL!	#NULL!	#NULL!	#NULL!	#NULL!	#NULL!	#NULL!	#NULL!	#NULL!	#NULL!	#NULL!	#NULL!	#NULL!	#NULL!	#NULL!	#NULL!	#NULL!	#NULL!	#NULL!	#NULL!	#NULL!	#NULL!	2	1949	4	19	1	1	1	3	4	1963	#NULL!	#NULL!	#NULL!	0	0
71	10	28	51	1	2021-07-01 10:10:00	1	1	#NULL!	#NULL!	#NULL!	#NULL!	#NULL!	#NULL!	#NULL!	#NULL!	#NULL!	#NULL!	#NULL!	#NULL!	#NULL!	1	#NULL!	#NULL!	#NULL!	#NULL!	#NULL!	#NULL!	#NULL!	#NULL!	#NULL!	#NULL!	#NULL!	#NULL!	#NULL!	1	1976	99	99	1	1	1	3	4	1988	#NULL!	#NULL!	#NULL!	9999999	9999999
72	10	28	51	1	2021-07-01 08:49:00	3	4	1	2	#NULL!	#NULL!	#NULL!	#NULL!	#NULL!	#NULL!	#NULL!	#NULL!	#NULL!	#NULL!	#NULL!	2	2	2	#NULL!	#NULL!	#NULL!	#NULL!	#NULL!	#NULL!	#NULL!	#NULL!	#NULL!	#NULL!	#NULL!	2	1962	11	26	1	1	1	4	4	1979	#NULL!	#NULL!	#NULL!	0	0
73	15	39	70	1	2021-07-01 17:49:00	2	1	2	#NULL!	#NULL!	#NULL!	#NULL!	#NULL!	#NULL!	#NULL!	#NULL!	#NULL!	#NULL!	#NULL!	#NULL!	1	1	#NULL!	#NULL!	#NULL!	#NULL!	#NULL!	#NULL!	#NULL!	#NULL!	#NULL!	#NULL!	#NULL!	#NULL!	2	1984	10	27	1	1	2	3	4	1998	#NULL!	#NULL!	#NULL!	20000	20000
74	10	26	48	1	2021-07-01 17:07:00	1	1	#NULL!	#NULL!	#NULL!	#NULL!	#NULL!	#NULL!	#NULL!	#NULL!	#NULL!	#NULL!	#NULL!	#NULL!	#NULL!	1	#NULL!	#NULL!	#NULL!	#NULL!	#NULL!	#NULL!	#NULL!	#NULL!	#NULL!	#NULL!	#NULL!	#NULL!	#NULL!	1	1968	98	98	1	1	1	4	4	1981	#NULL!	#NULL!	#NULL!	20000	20000
75	10	28	51	1	2021-07-01 16:13:00	3	1	2	2	#NULL!	#NULL!	#NULL!	#NULL!	#NULL!	#NULL!	#NULL!	#NULL!	#NULL!	#NULL!	#NULL!	1	2	1	#NULL!	#NULL!	#NULL!	#NULL!	#NULL!	#NULL!	#NULL!	#NULL!	#NULL!	#NULL!	#NULL!	1	1964	5	22	1	1	1	4	4	9998	#NULL!	#NULL!	#NULL!	0	0
76	10	28	51	1	2021-07-01 11:00:00	2	3	3	#NULL!	#NULL!	#NULL!	#NULL!	#NULL!	#NULL!	#NULL!	#NULL!	#NULL!	#NULL!	#NULL!	#NULL!	2	2	#NULL!	#NULL!	#NULL!	#NULL!	#NULL!	#NULL!	#NULL!	#NULL!	#NULL!	#NULL!	#NULL!	#NULL!	1	1990	10	20	1	1	1	10	4	2012	4	2	8	150000	150000
77	15	41	72	2	2021-07-01 14:29:00	5	1	2	6	9	9	#NULL!	#NULL!	#NULL!	#NULL!	#NULL!	#NULL!	#NULL!	#NULL!	#NULL!	1	2	2	2	2	#NULL!	#NULL!	#NULL!	#NULL!	#NULL!	#NULL!	#NULL!	#NULL!	#NULL!	2	1954	98	98	1	1	1	1	#NULL!	#NULL!	#NULL!	#NULL!	#NULL!	1200	0
78	10	27	50	1	2021-07-01 18:58:00	3	3	3	2	#NULL!	#NULL!	#NULL!	#NULL!	#NULL!	#NULL!	#NULL!	#NULL!	#NULL!	#NULL!	#NULL!	1	1	1	#NULL!	#NULL!	#NULL!	#NULL!	#NULL!	#NULL!	#NULL!	#NULL!	#NULL!	#NULL!	#NULL!	2	1991	5	30	1	1	1	4	4	2006	#NULL!	#NULL!	#NULL!	120000	120000
79	10	27	50	1	2021-06-30 18:50:00	4	1	2	2	2	#NULL!	#NULL!	#NULL!	#NULL!	#NULL!	#NULL!	#NULL!	#NULL!	#NULL!	#NULL!	2	2	1	1	#NULL!	#NULL!	#NULL!	#NULL!	#NULL!	#NULL!	#NULL!	#NULL!	#NULL!	#NULL!	2	1976	9	22	1	1	1	3	2	#NULL!	#NULL!	#NULL!	#NULL!	20000	20000
80	10	25	47	1	2021-07-01 18:05:00	3	1	2	2	#NULL!	#NULL!	#NULL!	#NULL!	#NULL!	#NULL!	#NULL!	#NULL!	#NULL!	#NULL!	#NULL!	1	2	1	#NULL!	#NULL!	#NULL!	#NULL!	#NULL!	#NULL!	#NULL!	#NULL!	#NULL!	#NULL!	#NULL!	2	1972	4	4	1	1	1	4	2	1987	#NULL!	#NULL!	#NULL!	0	0
81	15	41	72	2	2021-07-01 18:57:00	2	1	2	#NULL!	#NULL!	#NULL!	#NULL!	#NULL!	#NULL!	#NULL!	#NULL!	#NULL!	#NULL!	#NULL!	#NULL!	2	2	#NULL!	#NULL!	#NULL!	#NULL!	#NULL!	#NULL!	#NULL!	#NULL!	#NULL!	#NULL!	#NULL!	#NULL!	2	1965	98	98	1	1	1	1	#NULL!	#NULL!	#NULL!	#NULL!	#NULL!	5000	5000
82	15	42	73	1	2021-07-01 18:59:00	0	#NULL!	#NULL!	#NULL!	#NULL!	#NULL!	#NULL!	#NULL!	#NULL!	#NULL!	#NULL!	#NULL!	#NULL!	#NULL!	#NULL!	#NULL!	#NULL!	#NULL!	#NULL!	#NULL!	#NULL!	#NULL!	#NULL!	#NULL!	#NULL!	#NULL!	#NULL!	#NULL!	#NULL!	2	1962	12	17	1	1	1	6	4	1980	3	#NULL!	#NULL!	25000	25000
83	10	27	49	1	2021-07-01 16:24:00	1	1	#NULL!	#NULL!	#NULL!	#NULL!	#NULL!	#NULL!	#NULL!	#NULL!	#NULL!	#NULL!	#NULL!	#NULL!	#NULL!	1	#NULL!	#NULL!	#NULL!	#NULL!	#NULL!	#NULL!	#NULL!	#NULL!	#NULL!	#NULL!	#NULL!	#NULL!	#NULL!	2	1954	12	16	1	1	1	6	4	1972	2	#NULL!	#NULL!	38400	38400
84	10	27	49	1	2021-07-01 09:42:00	1	1	#NULL!	#NULL!	#NULL!	#NULL!	#NULL!	#NULL!	#NULL!	#NULL!	#NULL!	#NULL!	#NULL!	#NULL!	#NULL!	1	#NULL!	#NULL!	#NULL!	#NULL!	#NULL!	#NULL!	#NULL!	#NULL!	#NULL!	#NULL!	#NULL!	#NULL!	#NULL!	1	1962	11	9	1	1	1	11	4	1991	2	5	7	9999998	9999998
85	10	28	51	1	2021-07-01 18:56:00	1	1	#NULL!	#NULL!	#NULL!	#NULL!	#NULL!	#NULL!	#NULL!	#NULL!	#NULL!	#NULL!	#NULL!	#NULL!	#NULL!	1	#NULL!	#NULL!	#NULL!	#NULL!	#NULL!	#NULL!	#NULL!	#NULL!	#NULL!	#NULL!	#NULL!	#NULL!	#NULL!	1	1974	7	2	1	1	1	10	4	1995	2	2	8	50000	50000
86	10	28	51	1	2021-07-01 16:35:00	2	1	2	#NULL!	#NULL!	#NULL!	#NULL!	#NULL!	#NULL!	#NULL!	#NULL!	#NULL!	#NULL!	#NULL!	#NULL!	2	2	#NULL!	#NULL!	#NULL!	#NULL!	#NULL!	#NULL!	#NULL!	#NULL!	#NULL!	#NULL!	#NULL!	#NULL!	1	1955	3	7	1	1	1	6	4	1975	2	#NULL!	#NULL!	20000	20000
87	10	28	51	1	2021-07-01 17:53:00	1	1	#NULL!	#NULL!	#NULL!	#NULL!	#NULL!	#NULL!	#NULL!	#NULL!	#NULL!	#NULL!	#NULL!	#NULL!	#NULL!	2	#NULL!	#NULL!	#NULL!	#NULL!	#NULL!	#NULL!	#NULL!	#NULL!	#NULL!	#NULL!	#NULL!	#NULL!	#NULL!	2	1990	6	22	1	1	1	7	4	2008	4	#NULL!	#NULL!	100000	100000
88	10	24	46	1	2021-07-01 15:41:00	1	2	#NULL!	#NULL!	#NULL!	#NULL!	#NULL!	#NULL!	#NULL!	#NULL!	#NULL!	#NULL!	#NULL!	#NULL!	#NULL!	2	#NULL!	#NULL!	#NULL!	#NULL!	#NULL!	#NULL!	#NULL!	#NULL!	#NULL!	#NULL!	#NULL!	#NULL!	#NULL!	2	1948	3	15	1	1	1	3	2	#NULL!	#NULL!	#NULL!	#NULL!	1680	0
89	15	41	72	2	2021-07-01 16:33:00	4	1	2	2	2	#NULL!	#NULL!	#NULL!	#NULL!	#NULL!	#NULL!	#NULL!	#NULL!	#NULL!	#NULL!	1	1	1	1	#NULL!	#NULL!	#NULL!	#NULL!	#NULL!	#NULL!	#NULL!	#NULL!	#NULL!	#NULL!	2	1971	10	20	1	16	8	4	4	1986	#NULL!	#NULL!	#NULL!	50000	50000
90	15	41	72	2	2021-07-01 10:23:00	3	3	1	3	#NULL!	#NULL!	#NULL!	#NULL!	#NULL!	#NULL!	#NULL!	#NULL!	#NULL!	#NULL!	#NULL!	1	1	1	#NULL!	#NULL!	#NULL!	#NULL!	#NULL!	#NULL!	#NULL!	#NULL!	#NULL!	#NULL!	#NULL!	2	1970	7	1	1	1	1	3	4	1983	#NULL!	#NULL!	#NULL!	30000	30000
91	10	27	49	1	2021-07-01 19:24:00	1	1	#NULL!	#NULL!	#NULL!	#NULL!	#NULL!	#NULL!	#NULL!	#NULL!	#NULL!	#NULL!	#NULL!	#NULL!	#NULL!	1	#NULL!	#NULL!	#NULL!	#NULL!	#NULL!	#NULL!	#NULL!	#NULL!	#NULL!	#NULL!	#NULL!	#NULL!	#NULL!	2	1987	4	5	1	1	1	11	4	9998	2	2	12	20000	20000
92	10	27	49	1	2021-07-01 12:20:00	1	2	#NULL!	#NULL!	#NULL!	#NULL!	#NULL!	#NULL!	#NULL!	#NULL!	#NULL!	#NULL!	#NULL!	#NULL!	#NULL!	1	#NULL!	#NULL!	#NULL!	#NULL!	#NULL!	#NULL!	#NULL!	#NULL!	#NULL!	#NULL!	#NULL!	#NULL!	#NULL!	2	1973	9	27	1	1	1	11	4	2006	2	2	4	75000	75000
93	15	41	72	2	2021-07-01 15:23:00	1	1	#NULL!	#NULL!	#NULL!	#NULL!	#NULL!	#NULL!	#NULL!	#NULL!	#NULL!	#NULL!	#NULL!	#NULL!	#NULL!	1	#NULL!	#NULL!	#NULL!	#NULL!	#NULL!	#NULL!	#NULL!	#NULL!	#NULL!	#NULL!	#NULL!	#NULL!	#NULL!	2	1954	10	5	1	1	1	10	4	1996	5	6	12	60000	20000
94	15	41	72	2	2021-07-01 17:42:00	1	1	#NULL!	#NULL!	#NULL!	#NULL!	#NULL!	#NULL!	#NULL!	#NULL!	#NULL!	#NULL!	#NULL!	#NULL!	#NULL!	1	#NULL!	#NULL!	#NULL!	#NULL!	#NULL!	#NULL!	#NULL!	#NULL!	#NULL!	#NULL!	#NULL!	#NULL!	#NULL!	2	1951	3	13	1	1	1	4	4	1967	#NULL!	#NULL!	#NULL!	8000	8000
95	15	42	73	1	2021-07-01 12:57:00	2	1	9	#NULL!	#NULL!	#NULL!	#NULL!	#NULL!	#NULL!	#NULL!	#NULL!	#NULL!	#NULL!	#NULL!	#NULL!	1	1	#NULL!	#NULL!	#NULL!	#NULL!	#NULL!	#NULL!	#NULL!	#NULL!	#NULL!	#NULL!	#NULL!	#NULL!	2	1965	7	4	1	1	1	3	4	1979	#NULL!	#NULL!	#NULL!	0	0
96	15	42	73	1	2021-07-01 17:43:00	2	3	3	#NULL!	#NULL!	#NULL!	#NULL!	#NULL!	#NULL!	#NULL!	#NULL!	#NULL!	#NULL!	#NULL!	#NULL!	1	1	#NULL!	#NULL!	#NULL!	#NULL!	#NULL!	#NULL!	#NULL!	#NULL!	#NULL!	#NULL!	#NULL!	#NULL!	2	1996	7	1	1	1	1	13	4	2020	2	2	4	80000	80000
97	10	27	49	1	2021-07-01 17:34:00	0	#NULL!	#NULL!	#NULL!	#NULL!	#NULL!	#NULL!	#NULL!	#NULL!	#NULL!	#NULL!	#NULL!	#NULL!	#NULL!	#NULL!	#NULL!	#NULL!	#NULL!	#NULL!	#NULL!	#NULL!	#NULL!	#NULL!	#NULL!	#NULL!	#NULL!	#NULL!	#NULL!	#NULL!	1	1978	2	1	1	1	1	10	4	9998	4	4	8	9999999	9999999
98	10	27	49	1	2021-07-01 20:03:00	3	1	2	2	#NULL!	#NULL!	#NULL!	#NULL!	#NULL!	#NULL!	#NULL!	#NULL!	#NULL!	#NULL!	#NULL!	1	1	1	#NULL!	#NULL!	#NULL!	#NULL!	#NULL!	#NULL!	#NULL!	#NULL!	#NULL!	#NULL!	#NULL!	1	1979	8	22	1	1	1	10	4	2000	2	4	7	300000	300000
99	10	24	46	1	2021-07-01 09:23:00	1	1	#NULL!	#NULL!	#NULL!	#NULL!	#NULL!	#NULL!	#NULL!	#NULL!	#NULL!	#NULL!	#NULL!	#NULL!	#NULL!	1	#NULL!	#NULL!	#NULL!	#NULL!	#NULL!	#NULL!	#NULL!	#NULL!	#NULL!	#NULL!	#NULL!	#NULL!	#NULL!	2	1949	5	1	1	1	1	3	2	#NULL!	#NULL!	#NULL!	#NULL!	2000	1000
100	15	41	72	2	2021-07-01 19:11:00	0	#NULL!	#NULL!	#NULL!	#NULL!	#NULL!	#NULL!	#NULL!	#NULL!	#NULL!	#NULL!	#NULL!	#NULL!	#NULL!	#NULL!	#NULL!	#NULL!	#NULL!	#NULL!	#NULL!	#NULL!	#NULL!	#NULL!	#NULL!	#NULL!	#NULL!	#NULL!	#NULL!	#NULL!	2	1972	8	1	1	1	1	3	3	#NULL!	#NULL!	#NULL!	#NULL!	68000	30000
101	15	42	73	1	2021-07-01 13:52:00	3	6	2	9	#NULL!	#NULL!	#NULL!	#NULL!	#NULL!	#NULL!	#NULL!	#NULL!	#NULL!	#NULL!	#NULL!	1	1	1	#NULL!	#NULL!	#NULL!	#NULL!	#NULL!	#NULL!	#NULL!	#NULL!	#NULL!	#NULL!	#NULL!	1	1954	9	28	1	1	1	7	4	2021	4	#NULL!	#NULL!	48000	48000
102	15	42	73	1	2021-07-01 19:05:00	1	1	#NULL!	#NULL!	#NULL!	#NULL!	#NULL!	#NULL!	#NULL!	#NULL!	#NULL!	#NULL!	#NULL!	#NULL!	#NULL!	1	#NULL!	#NULL!	#NULL!	#NULL!	#NULL!	#NULL!	#NULL!	#NULL!	#NULL!	#NULL!	#NULL!	#NULL!	#NULL!	1	1956	12	15	1	1	1	4	4	1975	#NULL!	#NULL!	#NULL!	35000	0
103	10	27	49	1	2021-07-01 19:50:00	0	#NULL!	#NULL!	#NULL!	#NULL!	#NULL!	#NULL!	#NULL!	#NULL!	#NULL!	#NULL!	#NULL!	#NULL!	#NULL!	#NULL!	#NULL!	#NULL!	#NULL!	#NULL!	#NULL!	#NULL!	#NULL!	#NULL!	#NULL!	#NULL!	#NULL!	#NULL!	#NULL!	#NULL!	2	1942	10	28	4	14	1	3	2	#NULL!	#NULL!	#NULL!	#NULL!	36000	0
104	10	27	49	1	2021-07-01 18:27:00	2	1	9	#NULL!	#NULL!	#NULL!	#NULL!	#NULL!	#NULL!	#NULL!	#NULL!	#NULL!	#NULL!	#NULL!	#NULL!	1	1	#NULL!	#NULL!	#NULL!	#NULL!	#NULL!	#NULL!	#NULL!	#NULL!	#NULL!	#NULL!	#NULL!	#NULL!	2	1953	2	17	4	14	2	3	2	#NULL!	#NULL!	#NULL!	#NULL!	80000	0
105	10	27	49	1	2021-07-01 16:17:00	1	1	#NULL!	#NULL!	#NULL!	#NULL!	#NULL!	#NULL!	#NULL!	#NULL!	#NULL!	#NULL!	#NULL!	#NULL!	#NULL!	1	#NULL!	#NULL!	#NULL!	#NULL!	#NULL!	#NULL!	#NULL!	#NULL!	#NULL!	#NULL!	#NULL!	#NULL!	#NULL!	1	1970	8	2	1	1	1	10	4	1996	4	5	2	60000	20000
106	10	27	50	1	2021-07-01 11:58:00	9	1	2	6	2	6	9	9	9	9	#NULL!	#NULL!	#NULL!	#NULL!	#NULL!	1	2	2	2	2	2	2	2	2	#NULL!	#NULL!	#NULL!	#NULL!	#NULL!	2	1953	2	8	1	1	1	1	#NULL!	#NULL!	#NULL!	#NULL!	#NULL!	600	0
107	10	27	50	1	2021-07-01 19:36:00	1	1	#NULL!	#NULL!	#NULL!	#NULL!	#NULL!	#NULL!	#NULL!	#NULL!	#NULL!	#NULL!	#NULL!	#NULL!	#NULL!	1	#NULL!	#NULL!	#NULL!	#NULL!	#NULL!	#NULL!	#NULL!	#NULL!	#NULL!	#NULL!	#NULL!	#NULL!	#NULL!	1	1955	9	26	1	1	1	6	4	1975	2	#NULL!	#NULL!	10000	10000
108	15	42	73	1	2021-07-01 11:06:00	4	7	7	3	3	#NULL!	#NULL!	#NULL!	#NULL!	#NULL!	#NULL!	#NULL!	#NULL!	#NULL!	#NULL!	1	1	1	1	#NULL!	#NULL!	#NULL!	#NULL!	#NULL!	#NULL!	#NULL!	#NULL!	#NULL!	#NULL!	1	2003	6	12	1	1	1	6	4	2021	2	#NULL!	#NULL!	0	0
109	10	26	48	1	2021-07-01 19:19:00	2	11	1	#NULL!	#NULL!	#NULL!	#NULL!	#NULL!	#NULL!	#NULL!	#NULL!	#NULL!	#NULL!	#NULL!	#NULL!	1	1	#NULL!	#NULL!	#NULL!	#NULL!	#NULL!	#NULL!	#NULL!	#NULL!	#NULL!	#NULL!	#NULL!	#NULL!	1	1973	10	15	1	1	1	11	4	2003	2	2	12	8000000	3200000
110	15	42	73	1	2021-07-01 18:51:00	5	3	3	1	2	2	#NULL!	#NULL!	#NULL!	#NULL!	#NULL!	#NULL!	#NULL!	#NULL!	#NULL!	1	1	1	1	1	#NULL!	#NULL!	#NULL!	#NULL!	#NULL!	#NULL!	#NULL!	#NULL!	#NULL!	2	1983	5	19	1	1	1	12	4	2020	4	5	10	30000	30000
111	10	24	46	1	2021-07-01 09:35:00	1	1	#NULL!	#NULL!	#NULL!	#NULL!	#NULL!	#NULL!	#NULL!	#NULL!	#NULL!	#NULL!	#NULL!	#NULL!	#NULL!	1	#NULL!	#NULL!	#NULL!	#NULL!	#NULL!	#NULL!	#NULL!	#NULL!	#NULL!	#NULL!	#NULL!	#NULL!	#NULL!	1	1957	8	25	1	1	1	1	#NULL!	#NULL!	#NULL!	#NULL!	#NULL!	0	0
112	10	24	46	1	2021-07-01 15:12:00	2	3	3	#NULL!	#NULL!	#NULL!	#NULL!	#NULL!	#NULL!	#NULL!	#NULL!	#NULL!	#NULL!	#NULL!	#NULL!	2	2	#NULL!	#NULL!	#NULL!	#NULL!	#NULL!	#NULL!	#NULL!	#NULL!	#NULL!	#NULL!	#NULL!	#NULL!	1	1975	4	22	1	1	1	3	4	1981	#NULL!	#NULL!	#NULL!	30000	30000
113	15	42	73	1	2021-07-01 16:40:00	1	1	#NULL!	#NULL!	#NULL!	#NULL!	#NULL!	#NULL!	#NULL!	#NULL!	#NULL!	#NULL!	#NULL!	#NULL!	#NULL!	1	#NULL!	#NULL!	#NULL!	#NULL!	#NULL!	#NULL!	#NULL!	#NULL!	#NULL!	#NULL!	#NULL!	#NULL!	#NULL!	2	1959	10	10	1	1	1	4	4	1975	#NULL!	#NULL!	#NULL!	60000	60000
114	15	42	73	1	2021-07-01 18:19:00	4	4	4	1	2	#NULL!	#NULL!	#NULL!	#NULL!	#NULL!	#NULL!	#NULL!	#NULL!	#NULL!	#NULL!	1	1	1	1	#NULL!	#NULL!	#NULL!	#NULL!	#NULL!	#NULL!	#NULL!	#NULL!	#NULL!	#NULL!	2	1976	9	1	1	1	1	4	4	1991	#NULL!	#NULL!	#NULL!	30000	30000
115	15	42	73	1	2021-07-01 12:47:00	5	4	4	1	2	2	#NULL!	#NULL!	#NULL!	#NULL!	#NULL!	#NULL!	#NULL!	#NULL!	#NULL!	2	1	2	1	1	#NULL!	#NULL!	#NULL!	#NULL!	#NULL!	#NULL!	#NULL!	#NULL!	#NULL!	2	1993	2	23	1	1	1	3	4	2005	#NULL!	#NULL!	#NULL!	20000	20000
116	15	42	73	1	2021-07-01 14:28:00	1	1	#NULL!	#NULL!	#NULL!	#NULL!	#NULL!	#NULL!	#NULL!	#NULL!	#NULL!	#NULL!	#NULL!	#NULL!	#NULL!	2	#NULL!	#NULL!	#NULL!	#NULL!	#NULL!	#NULL!	#NULL!	#NULL!	#NULL!	#NULL!	#NULL!	#NULL!	#NULL!	2	1953	10	13	1	1	1	1	#NULL!	#NULL!	#NULL!	#NULL!	#NULL!	10000	10000
117	15	42	73	1	2021-07-01 15:18:00	2	1	9	#NULL!	#NULL!	#NULL!	#NULL!	#NULL!	#NULL!	#NULL!	#NULL!	#NULL!	#NULL!	#NULL!	#NULL!	1	1	#NULL!	#NULL!	#NULL!	#NULL!	#NULL!	#NULL!	#NULL!	#NULL!	#NULL!	#NULL!	#NULL!	#NULL!	2	1951	1	22	1	1	1	1	#NULL!	#NULL!	#NULL!	#NULL!	#NULL!	3000	0
118	10	24	46	1	2021-07-01 16:54:00	1	1	#NULL!	#NULL!	#NULL!	#NULL!	#NULL!	#NULL!	#NULL!	#NULL!	#NULL!	#NULL!	#NULL!	#NULL!	#NULL!	1	#NULL!	#NULL!	#NULL!	#NULL!	#NULL!	#NULL!	#NULL!	#NULL!	#NULL!	#NULL!	#NULL!	#NULL!	#NULL!	2	1963	1	1	1	1	1	4	4	1979	#NULL!	#NULL!	#NULL!	60000	60000
119	10	24	46	1	2021-07-01 14:27:00	0	#NULL!	#NULL!	#NULL!	#NULL!	#NULL!	#NULL!	#NULL!	#NULL!	#NULL!	#NULL!	#NULL!	#NULL!	#NULL!	#NULL!	#NULL!	#NULL!	#NULL!	#NULL!	#NULL!	#NULL!	#NULL!	#NULL!	#NULL!	#NULL!	#NULL!	#NULL!	#NULL!	#NULL!	1	1938	5	3	1	1	1	5	4	1959	2	#NULL!	#NULL!	60000	0
120	10	24	46	1	2021-07-01 16:42:00	1	1	#NULL!	#NULL!	#NULL!	#NULL!	#NULL!	#NULL!	#NULL!	#NULL!	#NULL!	#NULL!	#NULL!	#NULL!	#NULL!	1	#NULL!	#NULL!	#NULL!	#NULL!	#NULL!	#NULL!	#NULL!	#NULL!	#NULL!	#NULL!	#NULL!	#NULL!	#NULL!	2	1948	8	21	1	1	1	1	#NULL!	#NULL!	#NULL!	#NULL!	#NULL!	1500	1500
121	15	42	73	1	2021-07-01 10:50:00	1	6	#NULL!	#NULL!	#NULL!	#NULL!	#NULL!	#NULL!	#NULL!	#NULL!	#NULL!	#NULL!	#NULL!	#NULL!	#NULL!	1	#NULL!	#NULL!	#NULL!	#NULL!	#NULL!	#NULL!	#NULL!	#NULL!	#NULL!	#NULL!	#NULL!	#NULL!	#NULL!	2	1942	3	6	1	1	1	1	#NULL!	#NULL!	#NULL!	#NULL!	#NULL!	14000	0
122	15	42	73	1	2021-07-01 18:11:00	0	#NULL!	#NULL!	#NULL!	#NULL!	#NULL!	#NULL!	#NULL!	#NULL!	#NULL!	#NULL!	#NULL!	#NULL!	#NULL!	#NULL!	#NULL!	#NULL!	#NULL!	#NULL!	#NULL!	#NULL!	#NULL!	#NULL!	#NULL!	#NULL!	#NULL!	#NULL!	#NULL!	#NULL!	1	1991	12	12	1	1	1	10	4	2014	2	4	8	180000	180000
123	10	24	46	1	2021-07-01 09:51:00	1	1	#NULL!	#NULL!	#NULL!	#NULL!	#NULL!	#NULL!	#NULL!	#NULL!	#NULL!	#NULL!	#NULL!	#NULL!	#NULL!	1	#NULL!	#NULL!	#NULL!	#NULL!	#NULL!	#NULL!	#NULL!	#NULL!	#NULL!	#NULL!	#NULL!	#NULL!	#NULL!	2	1952	1	7	1	1	1	1	#NULL!	#NULL!	#NULL!	#NULL!	#NULL!	0	0
124	15	41	72	2	2021-07-01 14:07:00	3	1	2	2	#NULL!	#NULL!	#NULL!	#NULL!	#NULL!	#NULL!	#NULL!	#NULL!	#NULL!	#NULL!	#NULL!	1	1	1	#NULL!	#NULL!	#NULL!	#NULL!	#NULL!	#NULL!	#NULL!	#NULL!	#NULL!	#NULL!	#NULL!	1	1986	6	6	1	1	1	4	4	2002	#NULL!	#NULL!	#NULL!	73000	73000
125	10	26	48	1	2021-07-01 19:38:00	1	1	#NULL!	#NULL!	#NULL!	#NULL!	#NULL!	#NULL!	#NULL!	#NULL!	#NULL!	#NULL!	#NULL!	#NULL!	#NULL!	1	#NULL!	#NULL!	#NULL!	#NULL!	#NULL!	#NULL!	#NULL!	#NULL!	#NULL!	#NULL!	#NULL!	#NULL!	#NULL!	1	1952	12	1	4	14	1	7	4	1992	6	#NULL!	#NULL!	50000	0
126	10	25	47	1	2021-07-01 17:59:00	1	1	#NULL!	#NULL!	#NULL!	#NULL!	#NULL!	#NULL!	#NULL!	#NULL!	#NULL!	#NULL!	#NULL!	#NULL!	#NULL!	1	#NULL!	#NULL!	#NULL!	#NULL!	#NULL!	#NULL!	#NULL!	#NULL!	#NULL!	#NULL!	#NULL!	#NULL!	#NULL!	1	1956	8	12	1	1	1	4	3	9998	#NULL!	#NULL!	#NULL!	40000	0
127	15	42	73	1	2021-07-01 16:16:00	1	1	#NULL!	#NULL!	#NULL!	#NULL!	#NULL!	#NULL!	#NULL!	#NULL!	#NULL!	#NULL!	#NULL!	#NULL!	#NULL!	1	#NULL!	#NULL!	#NULL!	#NULL!	#NULL!	#NULL!	#NULL!	#NULL!	#NULL!	#NULL!	#NULL!	#NULL!	#NULL!	2	1962	11	7	1	1	1	3	4	1974	#NULL!	#NULL!	#NULL!	20000	20000
128	10	27	50	1	2021-07-01 20:03:00	3	1	2	2	#NULL!	#NULL!	#NULL!	#NULL!	#NULL!	#NULL!	#NULL!	#NULL!	#NULL!	#NULL!	#NULL!	1	1	1	#NULL!	#NULL!	#NULL!	#NULL!	#NULL!	#NULL!	#NULL!	#NULL!	#NULL!	#NULL!	#NULL!	2	1987	9	8	1	1	1	4	4	9998	#NULL!	#NULL!	#NULL!	10000	10000
129	10	26	48	1	2021-07-01 20:00:00	1	1	#NULL!	#NULL!	#NULL!	#NULL!	#NULL!	#NULL!	#NULL!	#NULL!	#NULL!	#NULL!	#NULL!	#NULL!	#NULL!	1	#NULL!	#NULL!	#NULL!	#NULL!	#NULL!	#NULL!	#NULL!	#NULL!	#NULL!	#NULL!	#NULL!	#NULL!	#NULL!	2	1968	5	5	1	1	1	6	4	1987	2	#NULL!	#NULL!	60000	40000
130	10	27	50	1	2021-07-01 09:06:00	2	1	2	#NULL!	#NULL!	#NULL!	#NULL!	#NULL!	#NULL!	#NULL!	#NULL!	#NULL!	#NULL!	#NULL!	#NULL!	1	1	#NULL!	#NULL!	#NULL!	#NULL!	#NULL!	#NULL!	#NULL!	#NULL!	#NULL!	#NULL!	#NULL!	#NULL!	2	1987	5	10	1	1	1	4	3	9997	#NULL!	#NULL!	#NULL!	0	0
131	10	27	50	1	2021-07-01 19:08:00	4	3	3	1	2	#NULL!	#NULL!	#NULL!	#NULL!	#NULL!	#NULL!	#NULL!	#NULL!	#NULL!	#NULL!	1	2	1	1	#NULL!	#NULL!	#NULL!	#NULL!	#NULL!	#NULL!	#NULL!	#NULL!	#NULL!	#NULL!	1	1996	10	5	1	1	1	10	4	2012	4	3	8	40000	40000
132	10	27	50	1	2021-07-01 10:48:00	1	1	#NULL!	#NULL!	#NULL!	#NULL!	#NULL!	#NULL!	#NULL!	#NULL!	#NULL!	#NULL!	#NULL!	#NULL!	#NULL!	1	#NULL!	#NULL!	#NULL!	#NULL!	#NULL!	#NULL!	#NULL!	#NULL!	#NULL!	#NULL!	#NULL!	#NULL!	#NULL!	1	1939	2	4	1	1	1	3	4	1955	#NULL!	#NULL!	#NULL!	4300	0
133	10	27	50	1	2021-07-01 14:27:00	8	4	1	5	2	6	2	9	9	#NULL!	#NULL!	#NULL!	#NULL!	#NULL!	#NULL!	2	1	2	2	2	2	2	2	#NULL!	#NULL!	#NULL!	#NULL!	#NULL!	#NULL!	2	1966	3	23	1	1	1	4	2	1981	#NULL!	#NULL!	#NULL!	0	0
134	10	27	50	1	2021-07-01 09:23:00	5	3	3	1	2	2	#NULL!	#NULL!	#NULL!	#NULL!	#NULL!	#NULL!	#NULL!	#NULL!	#NULL!	1	1	1	1	1	#NULL!	#NULL!	#NULL!	#NULL!	#NULL!	#NULL!	#NULL!	#NULL!	#NULL!	1	1989	1	8	1	1	1	4	4	2004	#NULL!	#NULL!	#NULL!	80000	80000
135	10	27	50	1	2021-07-01 19:40:00	2	1	2	#NULL!	#NULL!	#NULL!	#NULL!	#NULL!	#NULL!	#NULL!	#NULL!	#NULL!	#NULL!	#NULL!	#NULL!	1	1	#NULL!	#NULL!	#NULL!	#NULL!	#NULL!	#NULL!	#NULL!	#NULL!	#NULL!	#NULL!	#NULL!	#NULL!	2	1990	7	25	1	1	1	4	2	2004	#NULL!	#NULL!	#NULL!	40000	40000
136	10	27	50	1	2021-07-01 14:59:00	1	1	#NULL!	#NULL!	#NULL!	#NULL!	#NULL!	#NULL!	#NULL!	#NULL!	#NULL!	#NULL!	#NULL!	#NULL!	#NULL!	1	#NULL!	#NULL!	#NULL!	#NULL!	#NULL!	#NULL!	#NULL!	#NULL!	#NULL!	#NULL!	#NULL!	#NULL!	#NULL!	2	1974	10	21	1	1	1	3	4	9998	#NULL!	#NULL!	#NULL!	0	0
137	10	28	51	1	2021-07-01 16:21:00	5	1	2	6	9	9	#NULL!	#NULL!	#NULL!	#NULL!	#NULL!	#NULL!	#NULL!	#NULL!	#NULL!	2	2	2	2	2	#NULL!	#NULL!	#NULL!	#NULL!	#NULL!	#NULL!	#NULL!	#NULL!	#NULL!	2	1968	11	8	1	1	1	4	4	1976	#NULL!	#NULL!	#NULL!	0	0
138	10	27	50	1	2021-07-01 14:05:00	5	1	2	6	9	9	#NULL!	#NULL!	#NULL!	#NULL!	#NULL!	#NULL!	#NULL!	#NULL!	#NULL!	1	1	1	1	1	#NULL!	#NULL!	#NULL!	#NULL!	#NULL!	#NULL!	#NULL!	#NULL!	#NULL!	1	1965	12	29	1	1	1	4	4	1982	#NULL!	#NULL!	#NULL!	20000	20000
139	10	27	49	1	2021-07-01 18:23:00	0	#NULL!	#NULL!	#NULL!	#NULL!	#NULL!	#NULL!	#NULL!	#NULL!	#NULL!	#NULL!	#NULL!	#NULL!	#NULL!	#NULL!	#NULL!	#NULL!	#NULL!	#NULL!	#NULL!	#NULL!	#NULL!	#NULL!	#NULL!	#NULL!	#NULL!	#NULL!	#NULL!	#NULL!	1	2000	12	8	1	1	1	10	1	2019	2	3	12	9999997	9999997
140	15	39	70	1	2021-07-01 17:40:00	3	2	2	1	#NULL!	#NULL!	#NULL!	#NULL!	#NULL!	#NULL!	#NULL!	#NULL!	#NULL!	#NULL!	#NULL!	1	1	1	#NULL!	#NULL!	#NULL!	#NULL!	#NULL!	#NULL!	#NULL!	#NULL!	#NULL!	#NULL!	#NULL!	2	1972	10	12	1	16	3	1	#NULL!	#NULL!	#NULL!	#NULL!	#NULL!	24000	24000
141	10	25	47	1	2021-07-01 19:19:00	1	1	#NULL!	#NULL!	#NULL!	#NULL!	#NULL!	#NULL!	#NULL!	#NULL!	#NULL!	#NULL!	#NULL!	#NULL!	#NULL!	1	#NULL!	#NULL!	#NULL!	#NULL!	#NULL!	#NULL!	#NULL!	#NULL!	#NULL!	#NULL!	#NULL!	#NULL!	#NULL!	2	1996	11	12	1	1	1	11	1	2017	4	3	2	60000	60000
142	10	24	46	1	2021-07-01 15:22:00	2	3	1	#NULL!	#NULL!	#NULL!	#NULL!	#NULL!	#NULL!	#NULL!	#NULL!	#NULL!	#NULL!	#NULL!	#NULL!	1	1	#NULL!	#NULL!	#NULL!	#NULL!	#NULL!	#NULL!	#NULL!	#NULL!	#NULL!	#NULL!	#NULL!	#NULL!	2	1971	11	16	1	1	1	4	3	1987	#NULL!	#NULL!	#NULL!	50000	50000
143	15	39	70	1	2021-07-01 18:00:00	5	2	6	9	9	10	#NULL!	#NULL!	#NULL!	#NULL!	#NULL!	#NULL!	#NULL!	#NULL!	#NULL!	2	2	2	2	2	#NULL!	#NULL!	#NULL!	#NULL!	#NULL!	#NULL!	#NULL!	#NULL!	#NULL!	1	1941	2	28	1	1	1	3	4	1956	#NULL!	#NULL!	#NULL!	5800	0
144	15	42	73	1	2021-07-02 08:50:00	0	#NULL!	#NULL!	#NULL!	#NULL!	#NULL!	#NULL!	#NULL!	#NULL!	#NULL!	#NULL!	#NULL!	#NULL!	#NULL!	#NULL!	#NULL!	#NULL!	#NULL!	#NULL!	#NULL!	#NULL!	#NULL!	#NULL!	#NULL!	#NULL!	#NULL!	#NULL!	#NULL!	#NULL!	2	1967	4	2	1	1	1	4	2	1980	#NULL!	#NULL!	#NULL!	29700	29700
145	15	41	72	2	2021-07-02 08:40:00	1	11	#NULL!	#NULL!	#NULL!	#NULL!	#NULL!	#NULL!	#NULL!	#NULL!	#NULL!	#NULL!	#NULL!	#NULL!	#NULL!	1	#NULL!	#NULL!	#NULL!	#NULL!	#NULL!	#NULL!	#NULL!	#NULL!	#NULL!	#NULL!	#NULL!	#NULL!	#NULL!	2	1972	5	25	1	1	1	3	4	1987	#NULL!	#NULL!	#NULL!	20000	10000
146	15	41	72	2	2021-07-02 09:12:00	1	1	#NULL!	#NULL!	#NULL!	#NULL!	#NULL!	#NULL!	#NULL!	#NULL!	#NULL!	#NULL!	#NULL!	#NULL!	#NULL!	1	#NULL!	#NULL!	#NULL!	#NULL!	#NULL!	#NULL!	#NULL!	#NULL!	#NULL!	#NULL!	#NULL!	#NULL!	#NULL!	1	1945	3	4	1	16	8	4	4	1963	#NULL!	#NULL!	#NULL!	7200	0
147	10	25	47	1	2021-07-02 09:21:00	4	1	2	6	9	#NULL!	#NULL!	#NULL!	#NULL!	#NULL!	#NULL!	#NULL!	#NULL!	#NULL!	#NULL!	2	2	2	2	#NULL!	#NULL!	#NULL!	#NULL!	#NULL!	#NULL!	#NULL!	#NULL!	#NULL!	#NULL!	2	1963	11	5	1	1	1	4	4	1978	#NULL!	#NULL!	#NULL!	20000	20000
148	4	7	21	1	2021-07-02 09:09:00	4	1	11	3	3	#NULL!	#NULL!	#NULL!	#NULL!	#NULL!	#NULL!	#NULL!	#NULL!	#NULL!	#NULL!	1	1	1	1	#NULL!	#NULL!	#NULL!	#NULL!	#NULL!	#NULL!	#NULL!	#NULL!	#NULL!	#NULL!	1	1970	6	28	1	1	1	12	4	1992	1	1	8	500000	500000
149	15	39	70	1	2021-07-02 10:14:00	3	3	3	5	#NULL!	#NULL!	#NULL!	#NULL!	#NULL!	#NULL!	#NULL!	#NULL!	#NULL!	#NULL!	#NULL!	1	1	1	#NULL!	#NULL!	#NULL!	#NULL!	#NULL!	#NULL!	#NULL!	#NULL!	#NULL!	#NULL!	#NULL!	2	2001	3	5	1	1	1	10	4	2021	6	6	10	9991618	9999997
150	15	41	72	2	2021-07-02 08:52:00	1	1	#NULL!	#NULL!	#NULL!	#NULL!	#NULL!	#NULL!	#NULL!	#NULL!	#NULL!	#NULL!	#NULL!	#NULL!	#NULL!	1	#NULL!	#NULL!	#NULL!	#NULL!	#NULL!	#NULL!	#NULL!	#NULL!	#NULL!	#NULL!	#NULL!	#NULL!	#NULL!	2	1970	10	28	1	1	2	3	2	#NULL!	#NULL!	#NULL!	#NULL!	6000	0
151	15	39	70	1	2021-07-02 10:31:00	2	1	2	#NULL!	#NULL!	#NULL!	#NULL!	#NULL!	#NULL!	#NULL!	#NULL!	#NULL!	#NULL!	#NULL!	#NULL!	1	1	#NULL!	#NULL!	#NULL!	#NULL!	#NULL!	#NULL!	#NULL!	#NULL!	#NULL!	#NULL!	#NULL!	#NULL!	2	1985	3	20	1	1	1	4	2	1998	#NULL!	#NULL!	#NULL!	30000	30000
152	15	39	70	1	2021-07-02 10:30:00	1	1	#NULL!	#NULL!	#NULL!	#NULL!	#NULL!	#NULL!	#NULL!	#NULL!	#NULL!	#NULL!	#NULL!	#NULL!	#NULL!	1	#NULL!	#NULL!	#NULL!	#NULL!	#NULL!	#NULL!	#NULL!	#NULL!	#NULL!	#NULL!	#NULL!	#NULL!	#NULL!	2	1950	3	11	1	1	1	1	#NULL!	#NULL!	#NULL!	#NULL!	#NULL!	4800	0
153	15	41	72	2	2021-07-02 10:06:00	4	7	3	3	5	#NULL!	#NULL!	#NULL!	#NULL!	#NULL!	#NULL!	#NULL!	#NULL!	#NULL!	#NULL!	1	2	2	2	#NULL!	#NULL!	#NULL!	#NULL!	#NULL!	#NULL!	#NULL!	#NULL!	#NULL!	#NULL!	1	2003	4	22	1	1	1	4	4	2019	#NULL!	#NULL!	#NULL!	9999997	9999997
154	10	27	50	1	2021-07-02 10:01:00	6	4	1	2	6	9	9	#NULL!	#NULL!	#NULL!	#NULL!	#NULL!	#NULL!	#NULL!	#NULL!	1	1	1	1	1	1	#NULL!	#NULL!	#NULL!	#NULL!	#NULL!	#NULL!	#NULL!	#NULL!	2	1965	3	10	1	1	1	1	#NULL!	#NULL!	#NULL!	#NULL!	#NULL!	0	0
155	10	26	48	1	2021-07-02 10:20:00	4	3	3	1	2	#NULL!	#NULL!	#NULL!	#NULL!	#NULL!	#NULL!	#NULL!	#NULL!	#NULL!	#NULL!	1	1	1	1	#NULL!	#NULL!	#NULL!	#NULL!	#NULL!	#NULL!	#NULL!	#NULL!	#NULL!	#NULL!	1	1977	9	24	4	1	1	7	4	1992	6	#NULL!	#NULL!	90000	90000
156	15	39	70	1	2021-07-02 10:14:00	1	1	#NULL!	#NULL!	#NULL!	#NULL!	#NULL!	#NULL!	#NULL!	#NULL!	#NULL!	#NULL!	#NULL!	#NULL!	#NULL!	1	#NULL!	#NULL!	#NULL!	#NULL!	#NULL!	#NULL!	#NULL!	#NULL!	#NULL!	#NULL!	#NULL!	#NULL!	#NULL!	2	1972	12	28	1	1	1	3	4	1984	#NULL!	#NULL!	#NULL!	30000	20000
157	4	7	21	1	2021-07-02 10:24:00	1	1	#NULL!	#NULL!	#NULL!	#NULL!	#NULL!	#NULL!	#NULL!	#NULL!	#NULL!	#NULL!	#NULL!	#NULL!	#NULL!	1	#NULL!	#NULL!	#NULL!	#NULL!	#NULL!	#NULL!	#NULL!	#NULL!	#NULL!	#NULL!	#NULL!	#NULL!	#NULL!	2	1984	11	8	1	1	1	12	4	2007	3	3	2	400000	300000
158	10	26	48	1	2021-07-02 10:56:00	2	1	2	#NULL!	#NULL!	#NULL!	#NULL!	#NULL!	#NULL!	#NULL!	#NULL!	#NULL!	#NULL!	#NULL!	#NULL!	1	1	#NULL!	#NULL!	#NULL!	#NULL!	#NULL!	#NULL!	#NULL!	#NULL!	#NULL!	#NULL!	#NULL!	#NULL!	1	1972	99	99	1	1	1	4	4	1990	#NULL!	#NULL!	#NULL!	20000	20000
159	10	25	47	1	2021-07-02 09:51:00	2	1	2	#NULL!	#NULL!	#NULL!	#NULL!	#NULL!	#NULL!	#NULL!	#NULL!	#NULL!	#NULL!	#NULL!	#NULL!	1	2	#NULL!	#NULL!	#NULL!	#NULL!	#NULL!	#NULL!	#NULL!	#NULL!	#NULL!	#NULL!	#NULL!	#NULL!	1	1953	12	14	1	1	1	1	#NULL!	#NULL!	#NULL!	#NULL!	#NULL!	1800	0
160	10	25	47	1	2021-07-02 10:37:00	3	1	2	2	#NULL!	#NULL!	#NULL!	#NULL!	#NULL!	#NULL!	#NULL!	#NULL!	#NULL!	#NULL!	#NULL!	2	2	1	#NULL!	#NULL!	#NULL!	#NULL!	#NULL!	#NULL!	#NULL!	#NULL!	#NULL!	#NULL!	#NULL!	2	1975	8	23	1	1	1	6	4	1995	5	#NULL!	#NULL!	35000	35000
161	10	25	47	1	2021-07-02 09:23:00	2	1	2	#NULL!	#NULL!	#NULL!	#NULL!	#NULL!	#NULL!	#NULL!	#NULL!	#NULL!	#NULL!	#NULL!	#NULL!	1	1	#NULL!	#NULL!	#NULL!	#NULL!	#NULL!	#NULL!	#NULL!	#NULL!	#NULL!	#NULL!	#NULL!	#NULL!	1	1986	8	1	1	1	1	4	4	2002	#NULL!	#NULL!	#NULL!	80000	80000
162	15	42	73	1	2021-07-02 11:13:00	1	1	#NULL!	#NULL!	#NULL!	#NULL!	#NULL!	#NULL!	#NULL!	#NULL!	#NULL!	#NULL!	#NULL!	#NULL!	#NULL!	1	#NULL!	#NULL!	#NULL!	#NULL!	#NULL!	#NULL!	#NULL!	#NULL!	#NULL!	#NULL!	#NULL!	#NULL!	#NULL!	2	1972	1	4	1	1	1	6	4	1991	2	#NULL!	#NULL!	40000	40000
163	10	27	49	1	2021-07-02 10:33:00	3	1	2	2	#NULL!	#NULL!	#NULL!	#NULL!	#NULL!	#NULL!	#NULL!	#NULL!	#NULL!	#NULL!	#NULL!	1	2	1	#NULL!	#NULL!	#NULL!	#NULL!	#NULL!	#NULL!	#NULL!	#NULL!	#NULL!	#NULL!	#NULL!	2	1975	2	19	1	1	1	9	4	2016	4	4	2	9999997	9999997
164	15	41	72	2	2021-07-02 13:09:00	1	1	#NULL!	#NULL!	#NULL!	#NULL!	#NULL!	#NULL!	#NULL!	#NULL!	#NULL!	#NULL!	#NULL!	#NULL!	#NULL!	1	#NULL!	#NULL!	#NULL!	#NULL!	#NULL!	#NULL!	#NULL!	#NULL!	#NULL!	#NULL!	#NULL!	#NULL!	#NULL!	2	1960	98	98	1	1	1	1	#NULL!	#NULL!	#NULL!	#NULL!	#NULL!	20000	20000
165	10	27	49	1	2021-07-02 12:04:00	3	1	3	2	#NULL!	#NULL!	#NULL!	#NULL!	#NULL!	#NULL!	#NULL!	#NULL!	#NULL!	#NULL!	#NULL!	1	1	1	#NULL!	#NULL!	#NULL!	#NULL!	#NULL!	#NULL!	#NULL!	#NULL!	#NULL!	#NULL!	#NULL!	2	1978	4	18	1	1	1	4	4	1992	#NULL!	#NULL!	#NULL!	36000	36000
166	15	42	73	1	2021-07-02 14:29:00	1	1	#NULL!	#NULL!	#NULL!	#NULL!	#NULL!	#NULL!	#NULL!	#NULL!	#NULL!	#NULL!	#NULL!	#NULL!	#NULL!	1	#NULL!	#NULL!	#NULL!	#NULL!	#NULL!	#NULL!	#NULL!	#NULL!	#NULL!	#NULL!	#NULL!	#NULL!	#NULL!	2	1955	11	17	1	1	1	3	4	9998	#NULL!	#NULL!	#NULL!	4000	0
167	10	25	47	1	2021-07-02 15:12:00	3	1	2	2	#NULL!	#NULL!	#NULL!	#NULL!	#NULL!	#NULL!	#NULL!	#NULL!	#NULL!	#NULL!	#NULL!	1	1	1	#NULL!	#NULL!	#NULL!	#NULL!	#NULL!	#NULL!	#NULL!	#NULL!	#NULL!	#NULL!	#NULL!	2	1974	3	19	1	1	1	4	4	1991	#NULL!	#NULL!	#NULL!	3000	3000
168	10	28	51	2	2021-07-02 09:02:00	1	1	#NULL!	#NULL!	#NULL!	#NULL!	#NULL!	#NULL!	#NULL!	#NULL!	#NULL!	#NULL!	#NULL!	#NULL!	#NULL!	1	#NULL!	#NULL!	#NULL!	#NULL!	#NULL!	#NULL!	#NULL!	#NULL!	#NULL!	#NULL!	#NULL!	#NULL!	#NULL!	2	1944	8	13	1	1	1	3	2	#NULL!	#NULL!	#NULL!	#NULL!	1500	0
169	10	28	51	2	2021-07-02 11:00:00	2	3	3	#NULL!	#NULL!	#NULL!	#NULL!	#NULL!	#NULL!	#NULL!	#NULL!	#NULL!	#NULL!	#NULL!	#NULL!	1	1	#NULL!	#NULL!	#NULL!	#NULL!	#NULL!	#NULL!	#NULL!	#NULL!	#NULL!	#NULL!	#NULL!	#NULL!	1	1997	4	2	1	1	1	4	4	2012	#NULL!	#NULL!	#NULL!	48000	48000
170	15	39	70	1	2021-07-02 14:20:00	4	2	6	1	9	#NULL!	#NULL!	#NULL!	#NULL!	#NULL!	#NULL!	#NULL!	#NULL!	#NULL!	#NULL!	2	2	2	2	#NULL!	#NULL!	#NULL!	#NULL!	#NULL!	#NULL!	#NULL!	#NULL!	#NULL!	#NULL!	1	1957	8	17	1	1	1	4	4	1974	#NULL!	#NULL!	#NULL!	9999997	9999997
171	10	28	51	2	2021-07-02 14:15:00	1	1	#NULL!	#NULL!	#NULL!	#NULL!	#NULL!	#NULL!	#NULL!	#NULL!	#NULL!	#NULL!	#NULL!	#NULL!	#NULL!	1	#NULL!	#NULL!	#NULL!	#NULL!	#NULL!	#NULL!	#NULL!	#NULL!	#NULL!	#NULL!	#NULL!	#NULL!	#NULL!	2	1951	2	18	1	1	1	3	2	#NULL!	#NULL!	#NULL!	#NULL!	2500	0
172	15	41	72	2	2021-07-02 09:20:00	4	2	6	9	9	#NULL!	#NULL!	#NULL!	#NULL!	#NULL!	#NULL!	#NULL!	#NULL!	#NULL!	#NULL!	2	2	2	2	#NULL!	#NULL!	#NULL!	#NULL!	#NULL!	#NULL!	#NULL!	#NULL!	#NULL!	#NULL!	2	1947	98	98	1	1	1	1	#NULL!	#NULL!	#NULL!	#NULL!	#NULL!	3300	1000
173	15	41	72	2	2021-07-02 14:57:00	1	1	#NULL!	#NULL!	#NULL!	#NULL!	#NULL!	#NULL!	#NULL!	#NULL!	#NULL!	#NULL!	#NULL!	#NULL!	#NULL!	1	#NULL!	#NULL!	#NULL!	#NULL!	#NULL!	#NULL!	#NULL!	#NULL!	#NULL!	#NULL!	#NULL!	#NULL!	#NULL!	2	1971	12	26	1	1	1	3	4	1985	#NULL!	#NULL!	#NULL!	80000	7000
174	10	26	48	1	2021-07-02 10:02:00	3	1	2	6	#NULL!	#NULL!	#NULL!	#NULL!	#NULL!	#NULL!	#NULL!	#NULL!	#NULL!	#NULL!	#NULL!	1	1	1	#NULL!	#NULL!	#NULL!	#NULL!	#NULL!	#NULL!	#NULL!	#NULL!	#NULL!	#NULL!	#NULL!	2	1946	12	26	1	1	1	12	4	1970	1	1	10	88800	0
175	15	39	70	1	2021-07-02 14:53:00	3	2	6	1	#NULL!	#NULL!	#NULL!	#NULL!	#NULL!	#NULL!	#NULL!	#NULL!	#NULL!	#NULL!	#NULL!	2	2	2	#NULL!	#NULL!	#NULL!	#NULL!	#NULL!	#NULL!	#NULL!	#NULL!	#NULL!	#NULL!	#NULL!	1	1953	1	27	1	1	1	4	4	1971	#NULL!	#NULL!	#NULL!	95000	0
176	15	41	72	2	2021-07-02 09:28:00	5	1	2	6	9	9	#NULL!	#NULL!	#NULL!	#NULL!	#NULL!	#NULL!	#NULL!	#NULL!	#NULL!	2	2	2	2	2	#NULL!	#NULL!	#NULL!	#NULL!	#NULL!	#NULL!	#NULL!	#NULL!	#NULL!	2	1969	8	1	1	1	1	4	4	1985	#NULL!	#NULL!	#NULL!	30000	30000
177	15	41	72	2	2021-07-02 13:08:00	5	1	4	4	2	2	#NULL!	#NULL!	#NULL!	#NULL!	#NULL!	#NULL!	#NULL!	#NULL!	#NULL!	2	2	2	1	1	#NULL!	#NULL!	#NULL!	#NULL!	#NULL!	#NULL!	#NULL!	#NULL!	#NULL!	2	1987	8	5	1	1	1	4	4	2003	#NULL!	#NULL!	#NULL!	0	0
178	15	41	72	2	2021-07-02 15:33:00	10	1	4	2	6	9	2	6	9	9	2	#NULL!	#NULL!	#NULL!	#NULL!	1	1	2	2	2	2	2	2	2	2	#NULL!	#NULL!	#NULL!	#NULL!	2	1964	2	28	1	16	8	6	4	1980	5	#NULL!	#NULL!	9999998	9999998
179	4	7	21	1	2021-06-30 16:10:00	3	6	2	9	#NULL!	#NULL!	#NULL!	#NULL!	#NULL!	#NULL!	#NULL!	#NULL!	#NULL!	#NULL!	#NULL!	1	1	1	#NULL!	#NULL!	#NULL!	#NULL!	#NULL!	#NULL!	#NULL!	#NULL!	#NULL!	#NULL!	#NULL!	2	1958	3	1	1	11	1	4	4	1975	#NULL!	#NULL!	#NULL!	7200	0
180	10	28	51	2	2021-07-02 08:56:00	8	11	1	2	2	6	6	9	9	#NULL!	#NULL!	#NULL!	#NULL!	#NULL!	#NULL!	1	1	2	2	2	2	2	2	#NULL!	#NULL!	#NULL!	#NULL!	#NULL!	#NULL!	2	1945	8	14	1	11	1	3	2	#NULL!	#NULL!	#NULL!	#NULL!	0	0
181	10	28	51	2	2021-07-02 10:26:00	1	1	#NULL!	#NULL!	#NULL!	#NULL!	#NULL!	#NULL!	#NULL!	#NULL!	#NULL!	#NULL!	#NULL!	#NULL!	#NULL!	1	#NULL!	#NULL!	#NULL!	#NULL!	#NULL!	#NULL!	#NULL!	#NULL!	#NULL!	#NULL!	#NULL!	#NULL!	#NULL!	2	1950	9	9	1	1	1	3	4	1965	#NULL!	#NULL!	#NULL!	5000	5000
182	15	42	73	1	2021-07-02 13:36:00	1	9	#NULL!	#NULL!	#NULL!	#NULL!	#NULL!	#NULL!	#NULL!	#NULL!	#NULL!	#NULL!	#NULL!	#NULL!	#NULL!	1	#NULL!	#NULL!	#NULL!	#NULL!	#NULL!	#NULL!	#NULL!	#NULL!	#NULL!	#NULL!	#NULL!	#NULL!	#NULL!	2	1964	8	17	1	1	1	4	4	1979	#NULL!	#NULL!	#NULL!	10000	0
183	15	39	70	1	2021-07-02 17:02:00	1	1	#NULL!	#NULL!	#NULL!	#NULL!	#NULL!	#NULL!	#NULL!	#NULL!	#NULL!	#NULL!	#NULL!	#NULL!	#NULL!	1	#NULL!	#NULL!	#NULL!	#NULL!	#NULL!	#NULL!	#NULL!	#NULL!	#NULL!	#NULL!	#NULL!	#NULL!	#NULL!	1	1958	6	12	1	1	1	4	4	1972	#NULL!	#NULL!	#NULL!	38400	0
184	15	39	70	1	2021-07-02 14:51:00	4	9	2	6	1	#NULL!	#NULL!	#NULL!	#NULL!	#NULL!	#NULL!	#NULL!	#NULL!	#NULL!	#NULL!	1	1	1	1	#NULL!	#NULL!	#NULL!	#NULL!	#NULL!	#NULL!	#NULL!	#NULL!	#NULL!	#NULL!	2	1960	2	6	1	1	1	3	4	1972	#NULL!	#NULL!	#NULL!	0	0
185	10	28	51	2	2021-07-02 08:58:00	2	1	2	#NULL!	#NULL!	#NULL!	#NULL!	#NULL!	#NULL!	#NULL!	#NULL!	#NULL!	#NULL!	#NULL!	#NULL!	2	2	#NULL!	#NULL!	#NULL!	#NULL!	#NULL!	#NULL!	#NULL!	#NULL!	#NULL!	#NULL!	#NULL!	#NULL!	2	1956	9	98	1	1	1	4	4	1973	#NULL!	#NULL!	#NULL!	3000	3000
186	10	28	51	2	2021-07-02 11:01:00	2	1	2	#NULL!	#NULL!	#NULL!	#NULL!	#NULL!	#NULL!	#NULL!	#NULL!	#NULL!	#NULL!	#NULL!	#NULL!	1	1	#NULL!	#NULL!	#NULL!	#NULL!	#NULL!	#NULL!	#NULL!	#NULL!	#NULL!	#NULL!	#NULL!	#NULL!	2	1980	11	1	1	1	1	4	4	1998	#NULL!	#NULL!	#NULL!	15000	15000
187	10	28	51	2	2021-07-02 15:57:00	2	1	2	#NULL!	#NULL!	#NULL!	#NULL!	#NULL!	#NULL!	#NULL!	#NULL!	#NULL!	#NULL!	#NULL!	#NULL!	2	2	#NULL!	#NULL!	#NULL!	#NULL!	#NULL!	#NULL!	#NULL!	#NULL!	#NULL!	#NULL!	#NULL!	#NULL!	2	1972	12	4	1	1	1	3	4	1985	#NULL!	#NULL!	#NULL!	4500	4500
188	10	25	47	1	2021-07-02 16:42:00	0	#NULL!	#NULL!	#NULL!	#NULL!	#NULL!	#NULL!	#NULL!	#NULL!	#NULL!	#NULL!	#NULL!	#NULL!	#NULL!	#NULL!	#NULL!	#NULL!	#NULL!	#NULL!	#NULL!	#NULL!	#NULL!	#NULL!	#NULL!	#NULL!	#NULL!	#NULL!	#NULL!	#NULL!	2	1951	11	25	1	1	1	1	#NULL!	#NULL!	#NULL!	#NULL!	#NULL!	0	0
189	10	26	48	1	2021-07-02 17:36:00	2	1	2	#NULL!	#NULL!	#NULL!	#NULL!	#NULL!	#NULL!	#NULL!	#NULL!	#NULL!	#NULL!	#NULL!	#NULL!	1	1	#NULL!	#NULL!	#NULL!	#NULL!	#NULL!	#NULL!	#NULL!	#NULL!	#NULL!	#NULL!	#NULL!	#NULL!	1	1967	8	12	1	1	1	4	4	1979	#NULL!	#NULL!	#NULL!	30000	30000
190	15	41	72	2	2021-07-02 13:20:00	1	1	#NULL!	#NULL!	#NULL!	#NULL!	#NULL!	#NULL!	#NULL!	#NULL!	#NULL!	#NULL!	#NULL!	#NULL!	#NULL!	1	#NULL!	#NULL!	#NULL!	#NULL!	#NULL!	#NULL!	#NULL!	#NULL!	#NULL!	#NULL!	#NULL!	#NULL!	#NULL!	1	1950	4	11	1	16	8	1	#NULL!	#NULL!	#NULL!	#NULL!	#NULL!	20000	20000
191	15	41	72	2	2021-07-02 16:09:00	1	1	#NULL!	#NULL!	#NULL!	#NULL!	#NULL!	#NULL!	#NULL!	#NULL!	#NULL!	#NULL!	#NULL!	#NULL!	#NULL!	1	#NULL!	#NULL!	#NULL!	#NULL!	#NULL!	#NULL!	#NULL!	#NULL!	#NULL!	#NULL!	#NULL!	#NULL!	#NULL!	2	1949	10	98	1	1	1	1	#NULL!	#NULL!	#NULL!	#NULL!	#NULL!	2400	0
192	15	41	72	2	2021-07-02 17:50:00	1	1	#NULL!	#NULL!	#NULL!	#NULL!	#NULL!	#NULL!	#NULL!	#NULL!	#NULL!	#NULL!	#NULL!	#NULL!	#NULL!	1	#NULL!	#NULL!	#NULL!	#NULL!	#NULL!	#NULL!	#NULL!	#NULL!	#NULL!	#NULL!	#NULL!	#NULL!	#NULL!	1	1978	8	24	1	1	1	3	4	1995	#NULL!	#NULL!	#NULL!	100000	100000
193	15	41	72	2	2021-07-02 14:55:00	2	3	3	#NULL!	#NULL!	#NULL!	#NULL!	#NULL!	#NULL!	#NULL!	#NULL!	#NULL!	#NULL!	#NULL!	#NULL!	1	1	#NULL!	#NULL!	#NULL!	#NULL!	#NULL!	#NULL!	#NULL!	#NULL!	#NULL!	#NULL!	#NULL!	#NULL!	1	2002	12	18	1	1	1	6	4	2021	3	#NULL!	#NULL!	0	0
194	15	41	72	2	2021-07-02 11:19:00	1	11	#NULL!	#NULL!	#NULL!	#NULL!	#NULL!	#NULL!	#NULL!	#NULL!	#NULL!	#NULL!	#NULL!	#NULL!	#NULL!	1	#NULL!	#NULL!	#NULL!	#NULL!	#NULL!	#NULL!	#NULL!	#NULL!	#NULL!	#NULL!	#NULL!	#NULL!	#NULL!	1	1968	7	1	1	1	1	3	4	9998	#NULL!	#NULL!	#NULL!	80000	60000
195	10	24	46	1	2021-07-02 13:23:00	1	1	#NULL!	#NULL!	#NULL!	#NULL!	#NULL!	#NULL!	#NULL!	#NULL!	#NULL!	#NULL!	#NULL!	#NULL!	#NULL!	1	#NULL!	#NULL!	#NULL!	#NULL!	#NULL!	#NULL!	#NULL!	#NULL!	#NULL!	#NULL!	#NULL!	#NULL!	#NULL!	1	1959	2	13	1	1	1	3	4	1971	#NULL!	#NULL!	#NULL!	23000	23000
196	10	24	46	1	2021-07-02 11:11:00	4	1	2	2	2	#NULL!	#NULL!	#NULL!	#NULL!	#NULL!	#NULL!	#NULL!	#NULL!	#NULL!	#NULL!	2	2	2	2	#NULL!	#NULL!	#NULL!	#NULL!	#NULL!	#NULL!	#NULL!	#NULL!	#NULL!	#NULL!	1	1954	10	10	1	1	1	4	4	1970	#NULL!	#NULL!	#NULL!	16000	16000
197	10	24	46	1	2021-07-02 09:32:00	7	3	3	5	1	2	2	11	#NULL!	#NULL!	#NULL!	#NULL!	#NULL!	#NULL!	#NULL!	2	2	2	2	2	2	2	#NULL!	#NULL!	#NULL!	#NULL!	#NULL!	#NULL!	#NULL!	1	1986	5	11	1	1	1	4	4	2002	#NULL!	#NULL!	#NULL!	40000	40000
198	10	26	48	1	2021-07-02 10:24:00	2	3	3	#NULL!	#NULL!	#NULL!	#NULL!	#NULL!	#NULL!	#NULL!	#NULL!	#NULL!	#NULL!	#NULL!	#NULL!	1	1	#NULL!	#NULL!	#NULL!	#NULL!	#NULL!	#NULL!	#NULL!	#NULL!	#NULL!	#NULL!	#NULL!	#NULL!	2	1998	11	24	1	1	1	12	4	2021	2	2	13	0	0
199	10	26	48	1	2021-07-02 16:47:00	4	1	2	6	9	#NULL!	#NULL!	#NULL!	#NULL!	#NULL!	#NULL!	#NULL!	#NULL!	#NULL!	#NULL!	1	1	1	1	#NULL!	#NULL!	#NULL!	#NULL!	#NULL!	#NULL!	#NULL!	#NULL!	#NULL!	#NULL!	1	1941	7	10	4	1	1	4	4	1961	#NULL!	#NULL!	#NULL!	60000	0
200	15	41	72	2	2021-07-02 15:00:00	4	3	3	5	5	#NULL!	#NULL!	#NULL!	#NULL!	#NULL!	#NULL!	#NULL!	#NULL!	#NULL!	#NULL!	2	2	1	1	#NULL!	#NULL!	#NULL!	#NULL!	#NULL!	#NULL!	#NULL!	#NULL!	#NULL!	#NULL!	2	2003	98	98	1	1	1	6	1	2019	4	#NULL!	#NULL!	9999998	9999997
201	15	41	72	2	2021-07-02 08:41:00	3	6	9	9	#NULL!	#NULL!	#NULL!	#NULL!	#NULL!	#NULL!	#NULL!	#NULL!	#NULL!	#NULL!	#NULL!	1	1	1	#NULL!	#NULL!	#NULL!	#NULL!	#NULL!	#NULL!	#NULL!	#NULL!	#NULL!	#NULL!	#NULL!	2	1968	98	98	1	1	1	1	#NULL!	#NULL!	#NULL!	#NULL!	#NULL!	3000	3000
202	15	41	72	2	2021-07-02 17:38:00	3	1	2	2	#NULL!	#NULL!	#NULL!	#NULL!	#NULL!	#NULL!	#NULL!	#NULL!	#NULL!	#NULL!	#NULL!	1	1	1	#NULL!	#NULL!	#NULL!	#NULL!	#NULL!	#NULL!	#NULL!	#NULL!	#NULL!	#NULL!	#NULL!	1	1980	7	2	1	1	1	4	4	1996	#NULL!	#NULL!	#NULL!	30000	30000
203	15	39	70	1	2021-07-02 10:56:00	1	1	#NULL!	#NULL!	#NULL!	#NULL!	#NULL!	#NULL!	#NULL!	#NULL!	#NULL!	#NULL!	#NULL!	#NULL!	#NULL!	1	#NULL!	#NULL!	#NULL!	#NULL!	#NULL!	#NULL!	#NULL!	#NULL!	#NULL!	#NULL!	#NULL!	#NULL!	#NULL!	1	1943	11	1	1	1	1	3	4	1957	#NULL!	#NULL!	#NULL!	0	0
204	15	39	70	1	2021-07-02 14:47:00	1	3	#NULL!	#NULL!	#NULL!	#NULL!	#NULL!	#NULL!	#NULL!	#NULL!	#NULL!	#NULL!	#NULL!	#NULL!	#NULL!	1	#NULL!	#NULL!	#NULL!	#NULL!	#NULL!	#NULL!	#NULL!	#NULL!	#NULL!	#NULL!	#NULL!	#NULL!	#NULL!	1	1986	6	4	1	1	1	4	4	2002	#NULL!	#NULL!	#NULL!	70000	70000
205	10	24	46	1	2021-07-02 11:43:00	5	3	1	2	2	2	#NULL!	#NULL!	#NULL!	#NULL!	#NULL!	#NULL!	#NULL!	#NULL!	#NULL!	2	1	2	1	1	#NULL!	#NULL!	#NULL!	#NULL!	#NULL!	#NULL!	#NULL!	#NULL!	#NULL!	1	1972	11	14	1	1	1	4	4	1988	#NULL!	#NULL!	#NULL!	4000	4000
206	15	42	73	1	2021-07-02 10:17:00	0	#NULL!	#NULL!	#NULL!	#NULL!	#NULL!	#NULL!	#NULL!	#NULL!	#NULL!	#NULL!	#NULL!	#NULL!	#NULL!	#NULL!	#NULL!	#NULL!	#NULL!	#NULL!	#NULL!	#NULL!	#NULL!	#NULL!	#NULL!	#NULL!	#NULL!	#NULL!	#NULL!	#NULL!	2	1989	5	4	1	15	1	10	4	2008	4	4	5	80000	80000
207	15	42	73	1	2021-07-02 13:03:00	1	1	#NULL!	#NULL!	#NULL!	#NULL!	#NULL!	#NULL!	#NULL!	#NULL!	#NULL!	#NULL!	#NULL!	#NULL!	#NULL!	1	#NULL!	#NULL!	#NULL!	#NULL!	#NULL!	#NULL!	#NULL!	#NULL!	#NULL!	#NULL!	#NULL!	#NULL!	#NULL!	2	1953	8	16	1	1	1	1	#NULL!	#NULL!	#NULL!	#NULL!	#NULL!	8000	8000
208	10	26	48	1	2021-07-02 16:19:00	1	1	#NULL!	#NULL!	#NULL!	#NULL!	#NULL!	#NULL!	#NULL!	#NULL!	#NULL!	#NULL!	#NULL!	#NULL!	#NULL!	2	#NULL!	#NULL!	#NULL!	#NULL!	#NULL!	#NULL!	#NULL!	#NULL!	#NULL!	#NULL!	#NULL!	#NULL!	#NULL!	2	1987	8	6	1	1	1	7	4	2004	6	#NULL!	#NULL!	9999997	9999997
209	15	42	73	1	2021-07-02 08:06:00	5	1	6	2	9	9	#NULL!	#NULL!	#NULL!	#NULL!	#NULL!	#NULL!	#NULL!	#NULL!	#NULL!	1	1	1	1	1	#NULL!	#NULL!	#NULL!	#NULL!	#NULL!	#NULL!	#NULL!	#NULL!	#NULL!	2	1963	2	26	1	1	1	1	#NULL!	#NULL!	#NULL!	#NULL!	#NULL!	9999997	9999997
210	15	42	73	1	2021-07-02 09:45:00	5	1	2	6	9	9	#NULL!	#NULL!	#NULL!	#NULL!	#NULL!	#NULL!	#NULL!	#NULL!	#NULL!	2	2	2	2	2	#NULL!	#NULL!	#NULL!	#NULL!	#NULL!	#NULL!	#NULL!	#NULL!	#NULL!	1	1965	10	20	1	1	1	6	4	1983	4	#NULL!	#NULL!	120000	120000
211	15	42	73	1	2021-07-02 13:27:00	0	#NULL!	#NULL!	#NULL!	#NULL!	#NULL!	#NULL!	#NULL!	#NULL!	#NULL!	#NULL!	#NULL!	#NULL!	#NULL!	#NULL!	#NULL!	#NULL!	#NULL!	#NULL!	#NULL!	#NULL!	#NULL!	#NULL!	#NULL!	#NULL!	#NULL!	#NULL!	#NULL!	#NULL!	2	1959	3	5	1	11	3	4	4	1976	#NULL!	#NULL!	#NULL!	10000	10000
212	15	42	73	1	2021-07-02 14:20:00	0	#NULL!	#NULL!	#NULL!	#NULL!	#NULL!	#NULL!	#NULL!	#NULL!	#NULL!	#NULL!	#NULL!	#NULL!	#NULL!	#NULL!	#NULL!	#NULL!	#NULL!	#NULL!	#NULL!	#NULL!	#NULL!	#NULL!	#NULL!	#NULL!	#NULL!	#NULL!	#NULL!	#NULL!	1	1940	8	6	1	1	1	2	#NULL!	#NULL!	#NULL!	#NULL!	#NULL!	4000	4000
213	15	42	73	1	2021-07-02 15:07:00	1	1	#NULL!	#NULL!	#NULL!	#NULL!	#NULL!	#NULL!	#NULL!	#NULL!	#NULL!	#NULL!	#NULL!	#NULL!	#NULL!	1	#NULL!	#NULL!	#NULL!	#NULL!	#NULL!	#NULL!	#NULL!	#NULL!	#NULL!	#NULL!	#NULL!	#NULL!	#NULL!	1	1959	7	7	1	1	1	3	4	9998	#NULL!	#NULL!	#NULL!	0	0
214	15	42	73	1	2021-07-02 16:18:00	2	3	3	#NULL!	#NULL!	#NULL!	#NULL!	#NULL!	#NULL!	#NULL!	#NULL!	#NULL!	#NULL!	#NULL!	#NULL!	2	2	#NULL!	#NULL!	#NULL!	#NULL!	#NULL!	#NULL!	#NULL!	#NULL!	#NULL!	#NULL!	#NULL!	#NULL!	2	2002	7	8	1	1	1	12	1	2020	2	2	5	9999997	9999997
215	15	42	73	1	2021-07-02 17:25:00	0	#NULL!	#NULL!	#NULL!	#NULL!	#NULL!	#NULL!	#NULL!	#NULL!	#NULL!	#NULL!	#NULL!	#NULL!	#NULL!	#NULL!	#NULL!	#NULL!	#NULL!	#NULL!	#NULL!	#NULL!	#NULL!	#NULL!	#NULL!	#NULL!	#NULL!	#NULL!	#NULL!	#NULL!	2	1976	5	7	1	1	1	4	4	1992	#NULL!	#NULL!	#NULL!	80000	80000
216	10	27	49	1	2021-07-02 18:09:00	1	1	#NULL!	#NULL!	#NULL!	#NULL!	#NULL!	#NULL!	#NULL!	#NULL!	#NULL!	#NULL!	#NULL!	#NULL!	#NULL!	1	#NULL!	#NULL!	#NULL!	#NULL!	#NULL!	#NULL!	#NULL!	#NULL!	#NULL!	#NULL!	#NULL!	#NULL!	#NULL!	1	1967	4	28	1	1	1	4	4	1982	#NULL!	#NULL!	#NULL!	9999999	9999999
217	10	25	47	2	2021-07-02 14:59:00	1	2	#NULL!	#NULL!	#NULL!	#NULL!	#NULL!	#NULL!	#NULL!	#NULL!	#NULL!	#NULL!	#NULL!	#NULL!	#NULL!	1	#NULL!	#NULL!	#NULL!	#NULL!	#NULL!	#NULL!	#NULL!	#NULL!	#NULL!	#NULL!	#NULL!	#NULL!	#NULL!	1	1958	7	22	1	1	1	6	4	1975	5	#NULL!	#NULL!	30000	30000
218	10	25	47	2	2021-07-02 17:45:00	2	3	3	#NULL!	#NULL!	#NULL!	#NULL!	#NULL!	#NULL!	#NULL!	#NULL!	#NULL!	#NULL!	#NULL!	#NULL!	1	1	#NULL!	#NULL!	#NULL!	#NULL!	#NULL!	#NULL!	#NULL!	#NULL!	#NULL!	#NULL!	#NULL!	#NULL!	1	2002	11	14	1	1	1	6	4	2021	4	#NULL!	#NULL!	0	0
219	10	28	51	2	2021-07-02 11:26:00	2	1	2	#NULL!	#NULL!	#NULL!	#NULL!	#NULL!	#NULL!	#NULL!	#NULL!	#NULL!	#NULL!	#NULL!	#NULL!	1	2	#NULL!	#NULL!	#NULL!	#NULL!	#NULL!	#NULL!	#NULL!	#NULL!	#NULL!	#NULL!	#NULL!	#NULL!	2	1956	10	19	1	1	1	4	4	1974	#NULL!	#NULL!	#NULL!	2000	2000
220	10	28	51	2	2021-07-02 18:50:00	2	3	3	#NULL!	#NULL!	#NULL!	#NULL!	#NULL!	#NULL!	#NULL!	#NULL!	#NULL!	#NULL!	#NULL!	#NULL!	2	2	#NULL!	#NULL!	#NULL!	#NULL!	#NULL!	#NULL!	#NULL!	#NULL!	#NULL!	#NULL!	#NULL!	#NULL!	1	1985	11	9	1	1	1	9	4	2008	4	4	14	80000	80000
221	10	27	49	1	2021-07-02 18:38:00	3	6	2	9	#NULL!	#NULL!	#NULL!	#NULL!	#NULL!	#NULL!	#NULL!	#NULL!	#NULL!	#NULL!	#NULL!	1	1	1	#NULL!	#NULL!	#NULL!	#NULL!	#NULL!	#NULL!	#NULL!	#NULL!	#NULL!	#NULL!	#NULL!	1	1957	1	13	1	1	1	3	4	1969	#NULL!	#NULL!	#NULL!	9999999	9999999
222	15	41	72	2	2021-07-02 19:11:00	6	3	3	1	2	2	2	#NULL!	#NULL!	#NULL!	#NULL!	#NULL!	#NULL!	#NULL!	#NULL!	2	2	1	1	1	1	#NULL!	#NULL!	#NULL!	#NULL!	#NULL!	#NULL!	#NULL!	#NULL!	1	1980	10	24	1	1	1	4	4	1998	#NULL!	#NULL!	#NULL!	85000	50000
223	10	24	46	1	2021-07-02 11:41:00	1	1	#NULL!	#NULL!	#NULL!	#NULL!	#NULL!	#NULL!	#NULL!	#NULL!	#NULL!	#NULL!	#NULL!	#NULL!	#NULL!	2	#NULL!	#NULL!	#NULL!	#NULL!	#NULL!	#NULL!	#NULL!	#NULL!	#NULL!	#NULL!	#NULL!	#NULL!	#NULL!	2	1982	4	19	1	1	1	3	2	#NULL!	#NULL!	#NULL!	#NULL!	0	0
224	10	24	46	1	2021-07-02 09:18:00	4	1	2	2	2	#NULL!	#NULL!	#NULL!	#NULL!	#NULL!	#NULL!	#NULL!	#NULL!	#NULL!	#NULL!	2	1	1	1	#NULL!	#NULL!	#NULL!	#NULL!	#NULL!	#NULL!	#NULL!	#NULL!	#NULL!	#NULL!	2	1982	4	15	1	1	1	4	2	1996	#NULL!	#NULL!	#NULL!	0	0
225	10	24	46	1	2021-07-02 15:10:00	4	1	2	2	2	#NULL!	#NULL!	#NULL!	#NULL!	#NULL!	#NULL!	#NULL!	#NULL!	#NULL!	#NULL!	2	1	1	1	#NULL!	#NULL!	#NULL!	#NULL!	#NULL!	#NULL!	#NULL!	#NULL!	#NULL!	#NULL!	2	1980	8	22	1	1	1	4	4	1995	#NULL!	#NULL!	#NULL!	0	0
226	10	28	51	2	2021-07-02 09:07:00	4	1	2	2	2	#NULL!	#NULL!	#NULL!	#NULL!	#NULL!	#NULL!	#NULL!	#NULL!	#NULL!	#NULL!	1	2	2	2	#NULL!	#NULL!	#NULL!	#NULL!	#NULL!	#NULL!	#NULL!	#NULL!	#NULL!	#NULL!	2	1949	8	10	1	1	1	2	#NULL!	#NULL!	#NULL!	#NULL!	#NULL!	0	0
227	10	28	51	2	2021-07-02 16:00:00	5	1	2	6	9	9	#NULL!	#NULL!	#NULL!	#NULL!	#NULL!	#NULL!	#NULL!	#NULL!	#NULL!	1	2	2	2	2	#NULL!	#NULL!	#NULL!	#NULL!	#NULL!	#NULL!	#NULL!	#NULL!	#NULL!	1	1952	98	98	1	1	1	3	4	9998	#NULL!	#NULL!	#NULL!	30000	30000
228	10	27	50	1	2021-07-02 15:42:00	3	1	2	2	#NULL!	#NULL!	#NULL!	#NULL!	#NULL!	#NULL!	#NULL!	#NULL!	#NULL!	#NULL!	#NULL!	1	1	1	#NULL!	#NULL!	#NULL!	#NULL!	#NULL!	#NULL!	#NULL!	#NULL!	#NULL!	#NULL!	#NULL!	1	1987	6	28	1	1	1	4	2	9997	#NULL!	#NULL!	#NULL!	60000	60000
229	10	27	50	1	2021-07-02 12:16:00	4	3	3	1	2	#NULL!	#NULL!	#NULL!	#NULL!	#NULL!	#NULL!	#NULL!	#NULL!	#NULL!	#NULL!	1	1	1	1	#NULL!	#NULL!	#NULL!	#NULL!	#NULL!	#NULL!	#NULL!	#NULL!	#NULL!	#NULL!	1	1997	9	17	1	1	1	4	4	9998	#NULL!	#NULL!	#NULL!	100000	100000
230	10	27	50	1	2021-07-02 17:48:00	5	4	4	1	2	2	#NULL!	#NULL!	#NULL!	#NULL!	#NULL!	#NULL!	#NULL!	#NULL!	#NULL!	2	2	1	1	1	#NULL!	#NULL!	#NULL!	#NULL!	#NULL!	#NULL!	#NULL!	#NULL!	#NULL!	2	1990	9	9	1	1	1	4	2	9997	#NULL!	#NULL!	#NULL!	0	0
231	15	41	72	2	2021-07-02 19:12:00	1	1	#NULL!	#NULL!	#NULL!	#NULL!	#NULL!	#NULL!	#NULL!	#NULL!	#NULL!	#NULL!	#NULL!	#NULL!	#NULL!	1	#NULL!	#NULL!	#NULL!	#NULL!	#NULL!	#NULL!	#NULL!	#NULL!	#NULL!	#NULL!	#NULL!	#NULL!	#NULL!	1	1983	3	30	1	1	1	4	4	2000	#NULL!	#NULL!	#NULL!	300000	300000
232	10	25	47	1	2021-07-02 18:42:00	1	1	#NULL!	#NULL!	#NULL!	#NULL!	#NULL!	#NULL!	#NULL!	#NULL!	#NULL!	#NULL!	#NULL!	#NULL!	#NULL!	1	#NULL!	#NULL!	#NULL!	#NULL!	#NULL!	#NULL!	#NULL!	#NULL!	#NULL!	#NULL!	#NULL!	#NULL!	#NULL!	2	1960	10	12	1	1	1	3	2	#NULL!	#NULL!	#NULL!	#NULL!	500	500
233	10	25	47	1	2021-07-02 15:38:00	2	1	2	#NULL!	#NULL!	#NULL!	#NULL!	#NULL!	#NULL!	#NULL!	#NULL!	#NULL!	#NULL!	#NULL!	#NULL!	2	2	#NULL!	#NULL!	#NULL!	#NULL!	#NULL!	#NULL!	#NULL!	#NULL!	#NULL!	#NULL!	#NULL!	#NULL!	1	1964	2	6	1	1	1	4	4	1978	#NULL!	#NULL!	#NULL!	10000	10000
234	10	25	47	1	2021-07-02 16:42:00	2	1	2	#NULL!	#NULL!	#NULL!	#NULL!	#NULL!	#NULL!	#NULL!	#NULL!	#NULL!	#NULL!	#NULL!	#NULL!	2	2	#NULL!	#NULL!	#NULL!	#NULL!	#NULL!	#NULL!	#NULL!	#NULL!	#NULL!	#NULL!	#NULL!	#NULL!	2	1972	12	13	1	1	1	4	4	1990	#NULL!	#NULL!	#NULL!	9999997	9999997
235	10	28	51	2	2021-07-02 18:27:00	3	1	4	6	#NULL!	#NULL!	#NULL!	#NULL!	#NULL!	#NULL!	#NULL!	#NULL!	#NULL!	#NULL!	#NULL!	1	1	1	#NULL!	#NULL!	#NULL!	#NULL!	#NULL!	#NULL!	#NULL!	#NULL!	#NULL!	#NULL!	#NULL!	2	1987	2	15	1	1	1	12	4	2010	2	2	14	30000	30000
236	10	25	47	1	2021-07-02 18:06:00	0	#NULL!	#NULL!	#NULL!	#NULL!	#NULL!	#NULL!	#NULL!	#NULL!	#NULL!	#NULL!	#NULL!	#NULL!	#NULL!	#NULL!	#NULL!	#NULL!	#NULL!	#NULL!	#NULL!	#NULL!	#NULL!	#NULL!	#NULL!	#NULL!	#NULL!	#NULL!	#NULL!	#NULL!	2	1950	2	22	1	1	1	3	4	1964	#NULL!	#NULL!	#NULL!	0	0
237	10	28	51	2	2021-07-02 15:36:00	2	1	2	#NULL!	#NULL!	#NULL!	#NULL!	#NULL!	#NULL!	#NULL!	#NULL!	#NULL!	#NULL!	#NULL!	#NULL!	1	2	#NULL!	#NULL!	#NULL!	#NULL!	#NULL!	#NULL!	#NULL!	#NULL!	#NULL!	#NULL!	#NULL!	#NULL!	2	1968	2	20	1	1	1	4	4	1985	#NULL!	#NULL!	#NULL!	10000	10000
238	15	41	72	2	2021-07-02 17:35:00	6	1	11	6	2	9	9	#NULL!	#NULL!	#NULL!	#NULL!	#NULL!	#NULL!	#NULL!	#NULL!	1	1	1	1	1	1	#NULL!	#NULL!	#NULL!	#NULL!	#NULL!	#NULL!	#NULL!	#NULL!	2	1958	2	17	1	1	1	1	#NULL!	#NULL!	#NULL!	#NULL!	#NULL!	30000	20000
239	10	26	48	1	2021-07-02 10:31:00	10	11	4	1	2	6	2	6	9	9	9	#NULL!	#NULL!	#NULL!	#NULL!	1	2	2	1	1	2	2	1	2	1	#NULL!	#NULL!	#NULL!	#NULL!	2	1962	3	6	1	1	1	5	4	1977	3	#NULL!	#NULL!	5000	5000
240	10	28	51	2	2021-07-02 17:51:00	4	1	2	2	6	#NULL!	#NULL!	#NULL!	#NULL!	#NULL!	#NULL!	#NULL!	#NULL!	#NULL!	#NULL!	1	2	2	2	#NULL!	#NULL!	#NULL!	#NULL!	#NULL!	#NULL!	#NULL!	#NULL!	#NULL!	#NULL!	1	1955	99	99	1	1	1	6	4	1974	4	#NULL!	#NULL!	20000	20000
241	10	28	51	2	2021-07-02 10:42:00	4	1	2	6	9	#NULL!	#NULL!	#NULL!	#NULL!	#NULL!	#NULL!	#NULL!	#NULL!	#NULL!	#NULL!	1	2	2	2	#NULL!	#NULL!	#NULL!	#NULL!	#NULL!	#NULL!	#NULL!	#NULL!	#NULL!	#NULL!	1	1944	3	27	1	1	1	4	4	1962	#NULL!	#NULL!	#NULL!	4640	0
242	10	28	51	2	2021-07-02 09:14:00	5	4	4	2	2	1	#NULL!	#NULL!	#NULL!	#NULL!	#NULL!	#NULL!	#NULL!	#NULL!	#NULL!	2	2	1	1	1	#NULL!	#NULL!	#NULL!	#NULL!	#NULL!	#NULL!	#NULL!	#NULL!	#NULL!	2	1988	9	13	1	1	1	7	2	9998	6	#NULL!	#NULL!	9999998	9999998
243	15	42	73	1	2021-07-02 18:22:00	2	1	9	#NULL!	#NULL!	#NULL!	#NULL!	#NULL!	#NULL!	#NULL!	#NULL!	#NULL!	#NULL!	#NULL!	#NULL!	2	2	#NULL!	#NULL!	#NULL!	#NULL!	#NULL!	#NULL!	#NULL!	#NULL!	#NULL!	#NULL!	#NULL!	#NULL!	1	1955	3	16	1	11	1	9	4	1991	6	4	5	100000	100000
244	10	27	49	1	2021-07-02 19:42:00	2	1	2	#NULL!	#NULL!	#NULL!	#NULL!	#NULL!	#NULL!	#NULL!	#NULL!	#NULL!	#NULL!	#NULL!	#NULL!	1	1	#NULL!	#NULL!	#NULL!	#NULL!	#NULL!	#NULL!	#NULL!	#NULL!	#NULL!	#NULL!	#NULL!	#NULL!	2	1971	8	14	1	1	1	4	4	1986	#NULL!	#NULL!	#NULL!	55000	55000
245	10	27	49	1	2021-07-02 10:36:00	1	3	#NULL!	#NULL!	#NULL!	#NULL!	#NULL!	#NULL!	#NULL!	#NULL!	#NULL!	#NULL!	#NULL!	#NULL!	#NULL!	1	#NULL!	#NULL!	#NULL!	#NULL!	#NULL!	#NULL!	#NULL!	#NULL!	#NULL!	#NULL!	#NULL!	#NULL!	#NULL!	2	1957	11	16	1	1	1	7	4	9998	2	#NULL!	#NULL!	48000	48000
246	10	24	46	1	2021-07-02 09:13:00	2	1	2	#NULL!	#NULL!	#NULL!	#NULL!	#NULL!	#NULL!	#NULL!	#NULL!	#NULL!	#NULL!	#NULL!	#NULL!	1	1	#NULL!	#NULL!	#NULL!	#NULL!	#NULL!	#NULL!	#NULL!	#NULL!	#NULL!	#NULL!	#NULL!	#NULL!	2	1979	12	23	1	1	1	4	4	1996	#NULL!	#NULL!	#NULL!	5000	5000
247	10	24	46	1	2021-07-02 11:22:00	0	#NULL!	#NULL!	#NULL!	#NULL!	#NULL!	#NULL!	#NULL!	#NULL!	#NULL!	#NULL!	#NULL!	#NULL!	#NULL!	#NULL!	#NULL!	#NULL!	#NULL!	#NULL!	#NULL!	#NULL!	#NULL!	#NULL!	#NULL!	#NULL!	#NULL!	#NULL!	#NULL!	#NULL!	2	1950	4	3	1	1	1	1	#NULL!	#NULL!	#NULL!	#NULL!	#NULL!	1200	0
248	10	24	46	1	2021-07-02 15:35:00	0	#NULL!	#NULL!	#NULL!	#NULL!	#NULL!	#NULL!	#NULL!	#NULL!	#NULL!	#NULL!	#NULL!	#NULL!	#NULL!	#NULL!	#NULL!	#NULL!	#NULL!	#NULL!	#NULL!	#NULL!	#NULL!	#NULL!	#NULL!	#NULL!	#NULL!	#NULL!	#NULL!	#NULL!	2	1954	6	15	1	1	1	2	#NULL!	#NULL!	#NULL!	#NULL!	#NULL!	4392	0
249	10	25	47	2	2021-07-02 11:15:00	2	9	9	#NULL!	#NULL!	#NULL!	#NULL!	#NULL!	#NULL!	#NULL!	#NULL!	#NULL!	#NULL!	#NULL!	#NULL!	1	1	#NULL!	#NULL!	#NULL!	#NULL!	#NULL!	#NULL!	#NULL!	#NULL!	#NULL!	#NULL!	#NULL!	#NULL!	2	1958	5	15	1	1	1	3	2	#NULL!	#NULL!	#NULL!	#NULL!	20000	0
250	10	25	47	2	2021-07-02 09:52:00	1	9	#NULL!	#NULL!	#NULL!	#NULL!	#NULL!	#NULL!	#NULL!	#NULL!	#NULL!	#NULL!	#NULL!	#NULL!	#NULL!	1	#NULL!	#NULL!	#NULL!	#NULL!	#NULL!	#NULL!	#NULL!	#NULL!	#NULL!	#NULL!	#NULL!	#NULL!	#NULL!	2	1963	10	4	1	1	1	1	#NULL!	#NULL!	#NULL!	#NULL!	#NULL!	20000	20000
251	10	25	47	2	2021-07-02 15:04:00	1	1	#NULL!	#NULL!	#NULL!	#NULL!	#NULL!	#NULL!	#NULL!	#NULL!	#NULL!	#NULL!	#NULL!	#NULL!	#NULL!	2	#NULL!	#NULL!	#NULL!	#NULL!	#NULL!	#NULL!	#NULL!	#NULL!	#NULL!	#NULL!	#NULL!	#NULL!	#NULL!	1	1957	1	1	1	1	1	4	4	9998	#NULL!	#NULL!	#NULL!	0	0
252	10	27	49	1	2021-07-02 18:33:00	4	1	2	6	9	#NULL!	#NULL!	#NULL!	#NULL!	#NULL!	#NULL!	#NULL!	#NULL!	#NULL!	#NULL!	1	2	1	1	#NULL!	#NULL!	#NULL!	#NULL!	#NULL!	#NULL!	#NULL!	#NULL!	#NULL!	#NULL!	2	1963	5	1	1	1	1	9	4	1987	2	3	5	33400	0
253	15	42	73	1	2021-07-02 10:33:00	1	1	#NULL!	#NULL!	#NULL!	#NULL!	#NULL!	#NULL!	#NULL!	#NULL!	#NULL!	#NULL!	#NULL!	#NULL!	#NULL!	1	#NULL!	#NULL!	#NULL!	#NULL!	#NULL!	#NULL!	#NULL!	#NULL!	#NULL!	#NULL!	#NULL!	#NULL!	#NULL!	1	1946	3	4	1	1	1	4	2	1960	#NULL!	#NULL!	#NULL!	72000	72000
254	15	42	73	1	2021-07-02 13:05:00	2	3	3	#NULL!	#NULL!	#NULL!	#NULL!	#NULL!	#NULL!	#NULL!	#NULL!	#NULL!	#NULL!	#NULL!	#NULL!	1	1	#NULL!	#NULL!	#NULL!	#NULL!	#NULL!	#NULL!	#NULL!	#NULL!	#NULL!	#NULL!	#NULL!	#NULL!	1	1982	11	23	1	1	1	4	4	1998	#NULL!	#NULL!	#NULL!	45000	45000
255	15	42	73	1	2021-07-02 08:51:00	1	1	#NULL!	#NULL!	#NULL!	#NULL!	#NULL!	#NULL!	#NULL!	#NULL!	#NULL!	#NULL!	#NULL!	#NULL!	#NULL!	1	#NULL!	#NULL!	#NULL!	#NULL!	#NULL!	#NULL!	#NULL!	#NULL!	#NULL!	#NULL!	#NULL!	#NULL!	#NULL!	2	1951	5	4	1	1	1	1	#NULL!	#NULL!	#NULL!	#NULL!	#NULL!	3060	3060
256	15	42	73	1	2021-07-02 14:31:00	1	1	#NULL!	#NULL!	#NULL!	#NULL!	#NULL!	#NULL!	#NULL!	#NULL!	#NULL!	#NULL!	#NULL!	#NULL!	#NULL!	1	#NULL!	#NULL!	#NULL!	#NULL!	#NULL!	#NULL!	#NULL!	#NULL!	#NULL!	#NULL!	#NULL!	#NULL!	#NULL!	1	1962	4	2	1	1	1	4	4	1983	#NULL!	#NULL!	#NULL!	60000	60000
257	15	42	73	1	2021-07-02 16:31:00	2	1	2	#NULL!	#NULL!	#NULL!	#NULL!	#NULL!	#NULL!	#NULL!	#NULL!	#NULL!	#NULL!	#NULL!	#NULL!	1	1	#NULL!	#NULL!	#NULL!	#NULL!	#NULL!	#NULL!	#NULL!	#NULL!	#NULL!	#NULL!	#NULL!	#NULL!	2	1974	4	8	1	1	1	11	4	2012	6	2	10	140000	140000
258	15	42	73	1	2021-07-02 18:01:00	2	3	2	#NULL!	#NULL!	#NULL!	#NULL!	#NULL!	#NULL!	#NULL!	#NULL!	#NULL!	#NULL!	#NULL!	#NULL!	1	1	#NULL!	#NULL!	#NULL!	#NULL!	#NULL!	#NULL!	#NULL!	#NULL!	#NULL!	#NULL!	#NULL!	#NULL!	2	1975	12	9	1	1	1	4	4	1990	#NULL!	#NULL!	#NULL!	30000	30000
259	15	42	73	1	2021-07-02 20:26:00	3	2	6	9	#NULL!	#NULL!	#NULL!	#NULL!	#NULL!	#NULL!	#NULL!	#NULL!	#NULL!	#NULL!	#NULL!	2	2	2	#NULL!	#NULL!	#NULL!	#NULL!	#NULL!	#NULL!	#NULL!	#NULL!	#NULL!	#NULL!	#NULL!	1	1944	8	23	1	1	1	4	4	1960	#NULL!	#NULL!	#NULL!	20000	20000
260	15	39	70	1	2021-07-02 17:07:00	3	4	1	2	#NULL!	#NULL!	#NULL!	#NULL!	#NULL!	#NULL!	#NULL!	#NULL!	#NULL!	#NULL!	#NULL!	1	2	2	#NULL!	#NULL!	#NULL!	#NULL!	#NULL!	#NULL!	#NULL!	#NULL!	#NULL!	#NULL!	#NULL!	2	1972	11	2	1	1	1	4	4	1989	#NULL!	#NULL!	#NULL!	20000	20000
261	15	39	70	1	2021-07-02 14:35:00	3	4	1	2	#NULL!	#NULL!	#NULL!	#NULL!	#NULL!	#NULL!	#NULL!	#NULL!	#NULL!	#NULL!	#NULL!	1	2	1	#NULL!	#NULL!	#NULL!	#NULL!	#NULL!	#NULL!	#NULL!	#NULL!	#NULL!	#NULL!	#NULL!	2	1979	3	7	1	1	1	4	4	1995	#NULL!	#NULL!	#NULL!	30000	30000
262	15	39	70	1	2021-07-02 10:40:00	3	1	2	2	#NULL!	#NULL!	#NULL!	#NULL!	#NULL!	#NULL!	#NULL!	#NULL!	#NULL!	#NULL!	#NULL!	1	2	1	#NULL!	#NULL!	#NULL!	#NULL!	#NULL!	#NULL!	#NULL!	#NULL!	#NULL!	#NULL!	#NULL!	2	1972	9	28	1	1	1	4	4	1989	#NULL!	#NULL!	#NULL!	0	0
263	10	28	51	2	2021-07-02 09:01:00	1	1	#NULL!	#NULL!	#NULL!	#NULL!	#NULL!	#NULL!	#NULL!	#NULL!	#NULL!	#NULL!	#NULL!	#NULL!	#NULL!	1	#NULL!	#NULL!	#NULL!	#NULL!	#NULL!	#NULL!	#NULL!	#NULL!	#NULL!	#NULL!	#NULL!	#NULL!	#NULL!	1	1946	9	26	1	1	1	3	4	1963	#NULL!	#NULL!	#NULL!	20000	20000
264	10	28	51	2	2021-07-02 10:15:00	1	1	#NULL!	#NULL!	#NULL!	#NULL!	#NULL!	#NULL!	#NULL!	#NULL!	#NULL!	#NULL!	#NULL!	#NULL!	#NULL!	1	#NULL!	#NULL!	#NULL!	#NULL!	#NULL!	#NULL!	#NULL!	#NULL!	#NULL!	#NULL!	#NULL!	#NULL!	#NULL!	2	1944	10	11	1	1	1	3	4	1958	#NULL!	#NULL!	#NULL!	1746	0
265	10	28	51	2	2021-07-02 14:35:00	2	1	2	#NULL!	#NULL!	#NULL!	#NULL!	#NULL!	#NULL!	#NULL!	#NULL!	#NULL!	#NULL!	#NULL!	#NULL!	1	1	#NULL!	#NULL!	#NULL!	#NULL!	#NULL!	#NULL!	#NULL!	#NULL!	#NULL!	#NULL!	#NULL!	#NULL!	2	1950	7	16	1	1	1	4	4	1968	#NULL!	#NULL!	#NULL!	8000	8000
266	15	41	72	2	2021-07-02 09:13:00	5	4	4	1	2	2	#NULL!	#NULL!	#NULL!	#NULL!	#NULL!	#NULL!	#NULL!	#NULL!	#NULL!	2	2	1	1	1	#NULL!	#NULL!	#NULL!	#NULL!	#NULL!	#NULL!	#NULL!	#NULL!	#NULL!	2	1985	3	8	1	1	1	4	2	9998	#NULL!	#NULL!	#NULL!	60000	60000
267	15	41	72	2	2021-07-02 14:26:00	2	1	9	#NULL!	#NULL!	#NULL!	#NULL!	#NULL!	#NULL!	#NULL!	#NULL!	#NULL!	#NULL!	#NULL!	#NULL!	2	1	#NULL!	#NULL!	#NULL!	#NULL!	#NULL!	#NULL!	#NULL!	#NULL!	#NULL!	#NULL!	#NULL!	#NULL!	2	1965	2	16	1	1	1	4	4	1980	#NULL!	#NULL!	#NULL!	0	0
268	10	27	50	1	2021-07-02 15:43:00	3	3	1	2	#NULL!	#NULL!	#NULL!	#NULL!	#NULL!	#NULL!	#NULL!	#NULL!	#NULL!	#NULL!	#NULL!	1	1	1	#NULL!	#NULL!	#NULL!	#NULL!	#NULL!	#NULL!	#NULL!	#NULL!	#NULL!	#NULL!	#NULL!	1	1969	9	18	1	1	1	4	2	1983	#NULL!	#NULL!	#NULL!	60000	60000
269	15	39	70	1	2021-07-02 10:27:00	1	1	#NULL!	#NULL!	#NULL!	#NULL!	#NULL!	#NULL!	#NULL!	#NULL!	#NULL!	#NULL!	#NULL!	#NULL!	#NULL!	2	#NULL!	#NULL!	#NULL!	#NULL!	#NULL!	#NULL!	#NULL!	#NULL!	#NULL!	#NULL!	#NULL!	#NULL!	#NULL!	1	1955	1	18	1	1	1	4	4	1972	#NULL!	#NULL!	#NULL!	19000	0
270	15	42	73	1	2021-07-02 17:01:00	1	1	#NULL!	#NULL!	#NULL!	#NULL!	#NULL!	#NULL!	#NULL!	#NULL!	#NULL!	#NULL!	#NULL!	#NULL!	#NULL!	1	#NULL!	#NULL!	#NULL!	#NULL!	#NULL!	#NULL!	#NULL!	#NULL!	#NULL!	#NULL!	#NULL!	#NULL!	#NULL!	1	1947	5	2	1	1	1	1	#NULL!	#NULL!	#NULL!	#NULL!	#NULL!	0	0
271	10	27	49	1	2021-07-02 20:02:00	2	2	1	#NULL!	#NULL!	#NULL!	#NULL!	#NULL!	#NULL!	#NULL!	#NULL!	#NULL!	#NULL!	#NULL!	#NULL!	1	1	#NULL!	#NULL!	#NULL!	#NULL!	#NULL!	#NULL!	#NULL!	#NULL!	#NULL!	#NULL!	#NULL!	#NULL!	2	1982	6	30	1	1	1	7	4	2002	6	#NULL!	#NULL!	49000	49000
272	15	39	70	1	2021-07-02 14:46:00	2	1	9	#NULL!	#NULL!	#NULL!	#NULL!	#NULL!	#NULL!	#NULL!	#NULL!	#NULL!	#NULL!	#NULL!	#NULL!	1	1	#NULL!	#NULL!	#NULL!	#NULL!	#NULL!	#NULL!	#NULL!	#NULL!	#NULL!	#NULL!	#NULL!	#NULL!	2	1962	5	4	1	1	1	1	#NULL!	#NULL!	#NULL!	#NULL!	#NULL!	0	0
273	10	27	49	1	2021-07-01 20:03:00	1	11	#NULL!	#NULL!	#NULL!	#NULL!	#NULL!	#NULL!	#NULL!	#NULL!	#NULL!	#NULL!	#NULL!	#NULL!	#NULL!	1	#NULL!	#NULL!	#NULL!	#NULL!	#NULL!	#NULL!	#NULL!	#NULL!	#NULL!	#NULL!	#NULL!	#NULL!	#NULL!	1	1937	3	12	1	1	1	12	4	1964	2	1	11	78000	78000
274	10	27	49	1	2021-07-02 16:53:00	3	3	3	5	#NULL!	#NULL!	#NULL!	#NULL!	#NULL!	#NULL!	#NULL!	#NULL!	#NULL!	#NULL!	#NULL!	2	2	1	#NULL!	#NULL!	#NULL!	#NULL!	#NULL!	#NULL!	#NULL!	#NULL!	#NULL!	#NULL!	#NULL!	1	1997	6	2	1	1	1	10	4	2018	4	1	12	100000	100000
275	10	25	47	2	2021-07-02 09:27:00	2	1	2	#NULL!	#NULL!	#NULL!	#NULL!	#NULL!	#NULL!	#NULL!	#NULL!	#NULL!	#NULL!	#NULL!	#NULL!	1	1	#NULL!	#NULL!	#NULL!	#NULL!	#NULL!	#NULL!	#NULL!	#NULL!	#NULL!	#NULL!	#NULL!	#NULL!	2	1965	4	12	1	1	1	4	4	1982	#NULL!	#NULL!	#NULL!	20000	20000
276	10	25	47	2	2021-07-02 11:18:00	3	1	2	2	#NULL!	#NULL!	#NULL!	#NULL!	#NULL!	#NULL!	#NULL!	#NULL!	#NULL!	#NULL!	#NULL!	1	1	1	#NULL!	#NULL!	#NULL!	#NULL!	#NULL!	#NULL!	#NULL!	#NULL!	#NULL!	#NULL!	#NULL!	1	1975	5	19	1	1	1	3	4	9998	#NULL!	#NULL!	#NULL!	80000	80000
277	10	25	47	2	2021-07-02 13:24:00	1	1	#NULL!	#NULL!	#NULL!	#NULL!	#NULL!	#NULL!	#NULL!	#NULL!	#NULL!	#NULL!	#NULL!	#NULL!	#NULL!	1	#NULL!	#NULL!	#NULL!	#NULL!	#NULL!	#NULL!	#NULL!	#NULL!	#NULL!	#NULL!	#NULL!	#NULL!	#NULL!	1	1958	10	14	1	1	1	1	#NULL!	#NULL!	#NULL!	#NULL!	#NULL!	250000	250000
278	10	27	50	1	2021-07-02 19:43:00	4	1	2	2	9	#NULL!	#NULL!	#NULL!	#NULL!	#NULL!	#NULL!	#NULL!	#NULL!	#NULL!	#NULL!	1	2	1	2	#NULL!	#NULL!	#NULL!	#NULL!	#NULL!	#NULL!	#NULL!	#NULL!	#NULL!	#NULL!	1	1973	1	11	1	1	2	4	4	1989	#NULL!	#NULL!	#NULL!	30000	30000
279	10	28	51	2	2021-07-02 13:26:00	0	#NULL!	#NULL!	#NULL!	#NULL!	#NULL!	#NULL!	#NULL!	#NULL!	#NULL!	#NULL!	#NULL!	#NULL!	#NULL!	#NULL!	#NULL!	#NULL!	#NULL!	#NULL!	#NULL!	#NULL!	#NULL!	#NULL!	#NULL!	#NULL!	#NULL!	#NULL!	#NULL!	#NULL!	1	1947	12	30	1	1	1	3	2	#NULL!	#NULL!	#NULL!	#NULL!	20000	20000
280	10	28	51	1	2021-07-02 18:11:00	4	4	1	2	2	#NULL!	#NULL!	#NULL!	#NULL!	#NULL!	#NULL!	#NULL!	#NULL!	#NULL!	#NULL!	1	1	1	1	#NULL!	#NULL!	#NULL!	#NULL!	#NULL!	#NULL!	#NULL!	#NULL!	#NULL!	#NULL!	2	1977	2	7	1	1	1	6	4	1995	6	#NULL!	#NULL!	40000	40000
281	10	24	46	2	2021-07-02 13:54:00	1	1	#NULL!	#NULL!	#NULL!	#NULL!	#NULL!	#NULL!	#NULL!	#NULL!	#NULL!	#NULL!	#NULL!	#NULL!	#NULL!	1	#NULL!	#NULL!	#NULL!	#NULL!	#NULL!	#NULL!	#NULL!	#NULL!	#NULL!	#NULL!	#NULL!	#NULL!	#NULL!	2	1944	1	10	1	1	1	1	#NULL!	#NULL!	#NULL!	#NULL!	#NULL!	0	0
282	10	24	46	2	2021-07-02 09:43:00	2	6	2	#NULL!	#NULL!	#NULL!	#NULL!	#NULL!	#NULL!	#NULL!	#NULL!	#NULL!	#NULL!	#NULL!	#NULL!	1	1	#NULL!	#NULL!	#NULL!	#NULL!	#NULL!	#NULL!	#NULL!	#NULL!	#NULL!	#NULL!	#NULL!	#NULL!	2	1941	9	2	1	1	1	1	#NULL!	#NULL!	#NULL!	#NULL!	#NULL!	0	0
283	10	24	46	2	2021-07-02 18:02:00	3	1	2	2	#NULL!	#NULL!	#NULL!	#NULL!	#NULL!	#NULL!	#NULL!	#NULL!	#NULL!	#NULL!	#NULL!	1	1	1	#NULL!	#NULL!	#NULL!	#NULL!	#NULL!	#NULL!	#NULL!	#NULL!	#NULL!	#NULL!	#NULL!	2	1986	3	14	1	1	1	6	2	2002	4	#NULL!	#NULL!	200000	200000
284	10	24	46	2	2021-07-02 16:19:00	1	1	#NULL!	#NULL!	#NULL!	#NULL!	#NULL!	#NULL!	#NULL!	#NULL!	#NULL!	#NULL!	#NULL!	#NULL!	#NULL!	1	#NULL!	#NULL!	#NULL!	#NULL!	#NULL!	#NULL!	#NULL!	#NULL!	#NULL!	#NULL!	#NULL!	#NULL!	#NULL!	2	1959	4	29	1	1	1	3	4	1973	#NULL!	#NULL!	#NULL!	3000	3000
285	10	24	46	2	2021-07-02 10:14:00	4	1	2	6	9	#NULL!	#NULL!	#NULL!	#NULL!	#NULL!	#NULL!	#NULL!	#NULL!	#NULL!	#NULL!	1	1	1	1	#NULL!	#NULL!	#NULL!	#NULL!	#NULL!	#NULL!	#NULL!	#NULL!	#NULL!	#NULL!	2	1961	98	98	1	1	1	6	4	1979	4	#NULL!	#NULL!	3000	3000
286	10	24	46	2	2021-07-02 14:21:00	2	3	3	#NULL!	#NULL!	#NULL!	#NULL!	#NULL!	#NULL!	#NULL!	#NULL!	#NULL!	#NULL!	#NULL!	#NULL!	1	1	#NULL!	#NULL!	#NULL!	#NULL!	#NULL!	#NULL!	#NULL!	#NULL!	#NULL!	#NULL!	#NULL!	#NULL!	1	1996	12	11	1	1	1	3	3	#NULL!	#NULL!	#NULL!	#NULL!	120000	100000
287	10	27	50	1	2021-07-02 19:56:00	3	1	2	2	#NULL!	#NULL!	#NULL!	#NULL!	#NULL!	#NULL!	#NULL!	#NULL!	#NULL!	#NULL!	#NULL!	1	2	1	#NULL!	#NULL!	#NULL!	#NULL!	#NULL!	#NULL!	#NULL!	#NULL!	#NULL!	#NULL!	#NULL!	1	1974	10	3	1	1	1	4	2	9998	#NULL!	#NULL!	#NULL!	0	0
288	15	41	72	2	2021-07-02 09:15:00	1	1	#NULL!	#NULL!	#NULL!	#NULL!	#NULL!	#NULL!	#NULL!	#NULL!	#NULL!	#NULL!	#NULL!	#NULL!	#NULL!	1	#NULL!	#NULL!	#NULL!	#NULL!	#NULL!	#NULL!	#NULL!	#NULL!	#NULL!	#NULL!	#NULL!	#NULL!	#NULL!	1	1948	2	18	1	1	1	4	4	1964	#NULL!	#NULL!	#NULL!	10080	0
289	15	41	72	2	2021-07-02 13:48:00	4	4	1	2	2	#NULL!	#NULL!	#NULL!	#NULL!	#NULL!	#NULL!	#NULL!	#NULL!	#NULL!	#NULL!	2	1	1	1	#NULL!	#NULL!	#NULL!	#NULL!	#NULL!	#NULL!	#NULL!	#NULL!	#NULL!	#NULL!	2	1986	12	3	1	1	1	6	2	2003	4	#NULL!	#NULL!	0	0
290	15	41	72	2	2021-07-02 15:47:00	1	1	#NULL!	#NULL!	#NULL!	#NULL!	#NULL!	#NULL!	#NULL!	#NULL!	#NULL!	#NULL!	#NULL!	#NULL!	#NULL!	2	#NULL!	#NULL!	#NULL!	#NULL!	#NULL!	#NULL!	#NULL!	#NULL!	#NULL!	#NULL!	#NULL!	#NULL!	#NULL!	1	1955	2	24	1	1	1	4	4	1972	#NULL!	#NULL!	#NULL!	8400	0
291	15	41	72	2	2021-07-02 09:01:00	0	#NULL!	#NULL!	#NULL!	#NULL!	#NULL!	#NULL!	#NULL!	#NULL!	#NULL!	#NULL!	#NULL!	#NULL!	#NULL!	#NULL!	#NULL!	#NULL!	#NULL!	#NULL!	#NULL!	#NULL!	#NULL!	#NULL!	#NULL!	#NULL!	#NULL!	#NULL!	#NULL!	#NULL!	2	1941	8	15	1	1	1	7	4	1962	6	#NULL!	#NULL!	70000	70000
292	15	41	72	2	2021-07-02 13:22:00	0	#NULL!	#NULL!	#NULL!	#NULL!	#NULL!	#NULL!	#NULL!	#NULL!	#NULL!	#NULL!	#NULL!	#NULL!	#NULL!	#NULL!	#NULL!	#NULL!	#NULL!	#NULL!	#NULL!	#NULL!	#NULL!	#NULL!	#NULL!	#NULL!	#NULL!	#NULL!	#NULL!	#NULL!	2	1987	5	25	1	1	1	9	4	2018	1	6	12	120000	120000
293	15	41	72	2	2021-07-02 16:37:00	3	3	3	5	#NULL!	#NULL!	#NULL!	#NULL!	#NULL!	#NULL!	#NULL!	#NULL!	#NULL!	#NULL!	#NULL!	2	1	1	#NULL!	#NULL!	#NULL!	#NULL!	#NULL!	#NULL!	#NULL!	#NULL!	#NULL!	#NULL!	#NULL!	2	1998	7	15	1	1	1	12	4	2021	4	2	8	5000	5000
294	15	41	72	2	2021-07-01 16:30:00	4	1	2	6	9	#NULL!	#NULL!	#NULL!	#NULL!	#NULL!	#NULL!	#NULL!	#NULL!	#NULL!	#NULL!	1	2	2	2	#NULL!	#NULL!	#NULL!	#NULL!	#NULL!	#NULL!	#NULL!	#NULL!	#NULL!	#NULL!	1	1949	8	1	1	1	1	3	2	#NULL!	#NULL!	#NULL!	#NULL!	20000	0
295	15	41	72	2	2021-07-02 08:50:00	5	1	2	6	9	9	#NULL!	#NULL!	#NULL!	#NULL!	#NULL!	#NULL!	#NULL!	#NULL!	#NULL!	1	2	2	2	2	#NULL!	#NULL!	#NULL!	#NULL!	#NULL!	#NULL!	#NULL!	#NULL!	#NULL!	1	1963	9	10	1	1	1	6	4	9998	5	#NULL!	#NULL!	80000	70000
296	15	42	73	1	2021-07-02 21:41:00	2	3	3	#NULL!	#NULL!	#NULL!	#NULL!	#NULL!	#NULL!	#NULL!	#NULL!	#NULL!	#NULL!	#NULL!	#NULL!	1	1	#NULL!	#NULL!	#NULL!	#NULL!	#NULL!	#NULL!	#NULL!	#NULL!	#NULL!	#NULL!	#NULL!	#NULL!	2	1993	7	10	1	1	1	6	4	2011	4	#NULL!	#NULL!	35000	35000
297	10	24	46	2	2021-07-02 10:16:00	0	#NULL!	#NULL!	#NULL!	#NULL!	#NULL!	#NULL!	#NULL!	#NULL!	#NULL!	#NULL!	#NULL!	#NULL!	#NULL!	#NULL!	#NULL!	#NULL!	#NULL!	#NULL!	#NULL!	#NULL!	#NULL!	#NULL!	#NULL!	#NULL!	#NULL!	#NULL!	#NULL!	#NULL!	1	1965	6	7	1	1	1	3	4	9998	#NULL!	#NULL!	#NULL!	1000	1000
298	10	24	46	2	2021-07-02 13:54:00	0	#NULL!	#NULL!	#NULL!	#NULL!	#NULL!	#NULL!	#NULL!	#NULL!	#NULL!	#NULL!	#NULL!	#NULL!	#NULL!	#NULL!	#NULL!	#NULL!	#NULL!	#NULL!	#NULL!	#NULL!	#NULL!	#NULL!	#NULL!	#NULL!	#NULL!	#NULL!	#NULL!	#NULL!	2	1943	98	98	1	1	1	1	#NULL!	#NULL!	#NULL!	#NULL!	#NULL!	9999999	9999999
299	15	41	72	2	2021-07-02 11:36:00	12	3	3	5	5	1	11	11	2	11	11	2	2	#NULL!	#NULL!	2	2	2	2	1	2	2	2	2	2	1	1	#NULL!	#NULL!	1	1987	7	27	1	1	1	6	4	2007	3	#NULL!	#NULL!	50000	50000
300	15	41	72	2	2021-07-02 15:33:00	4	1	2	6	9	#NULL!	#NULL!	#NULL!	#NULL!	#NULL!	#NULL!	#NULL!	#NULL!	#NULL!	#NULL!	1	2	2	2	#NULL!	#NULL!	#NULL!	#NULL!	#NULL!	#NULL!	#NULL!	#NULL!	#NULL!	#NULL!	1	1965	12	8	1	1	1	4	2	1982	#NULL!	#NULL!	#NULL!	30000	30000
301	10	27	49	1	2021-07-02 11:13:00	0	#NULL!	#NULL!	#NULL!	#NULL!	#NULL!	#NULL!	#NULL!	#NULL!	#NULL!	#NULL!	#NULL!	#NULL!	#NULL!	#NULL!	#NULL!	#NULL!	#NULL!	#NULL!	#NULL!	#NULL!	#NULL!	#NULL!	#NULL!	#NULL!	#NULL!	#NULL!	#NULL!	#NULL!	2	1938	98	98	1	1	1	#NULL!	3	9998	6	6	14	50000	0
302	15	39	70	1	2021-07-02 15:20:00	3	2	6	9	#NULL!	#NULL!	#NULL!	#NULL!	#NULL!	#NULL!	#NULL!	#NULL!	#NULL!	#NULL!	#NULL!	1	2	2	#NULL!	#NULL!	#NULL!	#NULL!	#NULL!	#NULL!	#NULL!	#NULL!	#NULL!	#NULL!	#NULL!	2	1953	1	27	1	1	1	1	#NULL!	#NULL!	#NULL!	#NULL!	#NULL!	0	0
303	10	24	46	2	2021-07-02 09:36:00	3	3	3	5	#NULL!	#NULL!	#NULL!	#NULL!	#NULL!	#NULL!	#NULL!	#NULL!	#NULL!	#NULL!	#NULL!	1	1	1	#NULL!	#NULL!	#NULL!	#NULL!	#NULL!	#NULL!	#NULL!	#NULL!	#NULL!	#NULL!	#NULL!	2	1997	12	2	1	1	1	4	4	9998	#NULL!	#NULL!	#NULL!	0	0
304	10	24	46	2	2021-07-02 15:40:00	0	#NULL!	#NULL!	#NULL!	#NULL!	#NULL!	#NULL!	#NULL!	#NULL!	#NULL!	#NULL!	#NULL!	#NULL!	#NULL!	#NULL!	#NULL!	#NULL!	#NULL!	#NULL!	#NULL!	#NULL!	#NULL!	#NULL!	#NULL!	#NULL!	#NULL!	#NULL!	#NULL!	#NULL!	2	1941	1	98	1	1	1	1	#NULL!	#NULL!	#NULL!	#NULL!	#NULL!	3000	0
305	10	24	46	2	2021-07-02 13:53:00	0	#NULL!	#NULL!	#NULL!	#NULL!	#NULL!	#NULL!	#NULL!	#NULL!	#NULL!	#NULL!	#NULL!	#NULL!	#NULL!	#NULL!	#NULL!	#NULL!	#NULL!	#NULL!	#NULL!	#NULL!	#NULL!	#NULL!	#NULL!	#NULL!	#NULL!	#NULL!	#NULL!	#NULL!	2	1941	2	98	1	1	1	1	#NULL!	#NULL!	#NULL!	#NULL!	#NULL!	0	0
306	10	24	46	2	2021-07-02 17:35:00	3	2	2	2	#NULL!	#NULL!	#NULL!	#NULL!	#NULL!	#NULL!	#NULL!	#NULL!	#NULL!	#NULL!	#NULL!	1	1	1	#NULL!	#NULL!	#NULL!	#NULL!	#NULL!	#NULL!	#NULL!	#NULL!	#NULL!	#NULL!	#NULL!	2	1980	9	12	1	1	1	4	4	1995	#NULL!	#NULL!	#NULL!	0	0
307	10	24	46	2	2021-07-02 09:34:00	1	1	#NULL!	#NULL!	#NULL!	#NULL!	#NULL!	#NULL!	#NULL!	#NULL!	#NULL!	#NULL!	#NULL!	#NULL!	#NULL!	1	#NULL!	#NULL!	#NULL!	#NULL!	#NULL!	#NULL!	#NULL!	#NULL!	#NULL!	#NULL!	#NULL!	#NULL!	#NULL!	1	1957	9	1	1	1	1	6	4	1978	2	#NULL!	#NULL!	0	0
308	15	42	73	1	2021-07-02 21:41:00	3	3	3	1	#NULL!	#NULL!	#NULL!	#NULL!	#NULL!	#NULL!	#NULL!	#NULL!	#NULL!	#NULL!	#NULL!	1	1	1	#NULL!	#NULL!	#NULL!	#NULL!	#NULL!	#NULL!	#NULL!	#NULL!	#NULL!	#NULL!	#NULL!	1	1992	2	10	1	1	1	12	4	2014	2	2	5	20000	15000
309	10	25	47	1	2021-07-02 17:19:00	1	1	#NULL!	#NULL!	#NULL!	#NULL!	#NULL!	#NULL!	#NULL!	#NULL!	#NULL!	#NULL!	#NULL!	#NULL!	#NULL!	1	#NULL!	#NULL!	#NULL!	#NULL!	#NULL!	#NULL!	#NULL!	#NULL!	#NULL!	#NULL!	#NULL!	#NULL!	#NULL!	1	1957	9	14	1	1	1	4	4	1974	#NULL!	#NULL!	#NULL!	40000	40000
310	10	25	47	1	2021-07-02 15:12:00	4	1	2	2	2	#NULL!	#NULL!	#NULL!	#NULL!	#NULL!	#NULL!	#NULL!	#NULL!	#NULL!	#NULL!	1	1	1	1	#NULL!	#NULL!	#NULL!	#NULL!	#NULL!	#NULL!	#NULL!	#NULL!	#NULL!	#NULL!	1	1978	2	1	1	1	1	4	4	1995	#NULL!	#NULL!	#NULL!	60000	60000
311	10	27	50	1	2021-07-02 09:49:00	7	3	3	11	5	1	11	2	#NULL!	#NULL!	#NULL!	#NULL!	#NULL!	#NULL!	#NULL!	2	2	2	2	1	2	1	#NULL!	#NULL!	#NULL!	#NULL!	#NULL!	#NULL!	#NULL!	1	1989	6	8	1	1	1	7	4	2006	6	#NULL!	#NULL!	90000	90000
312	10	27	50	1	2021-07-02 17:08:00	4	1	2	2	2	#NULL!	#NULL!	#NULL!	#NULL!	#NULL!	#NULL!	#NULL!	#NULL!	#NULL!	#NULL!	1	1	1	1	#NULL!	#NULL!	#NULL!	#NULL!	#NULL!	#NULL!	#NULL!	#NULL!	#NULL!	#NULL!	1	1967	10	9	1	1	1	7	4	1991	6	#NULL!	#NULL!	40000	40000
313	10	28	51	2	2021-07-02 10:02:00	3	1	2	6	#NULL!	#NULL!	#NULL!	#NULL!	#NULL!	#NULL!	#NULL!	#NULL!	#NULL!	#NULL!	#NULL!	2	2	2	#NULL!	#NULL!	#NULL!	#NULL!	#NULL!	#NULL!	#NULL!	#NULL!	#NULL!	#NULL!	#NULL!	2	1962	11	21	1	1	1	4	4	1980	#NULL!	#NULL!	#NULL!	40000	40000
314	10	28	51	2	2021-07-02 14:57:00	5	4	4	1	2	2	#NULL!	#NULL!	#NULL!	#NULL!	#NULL!	#NULL!	#NULL!	#NULL!	#NULL!	1	1	2	2	1	#NULL!	#NULL!	#NULL!	#NULL!	#NULL!	#NULL!	#NULL!	#NULL!	#NULL!	2	1974	1	28	1	1	1	4	4	1988	#NULL!	#NULL!	#NULL!	0	0
315	10	28	51	2	2021-07-02 17:00:00	2	1	2	#NULL!	#NULL!	#NULL!	#NULL!	#NULL!	#NULL!	#NULL!	#NULL!	#NULL!	#NULL!	#NULL!	#NULL!	2	1	#NULL!	#NULL!	#NULL!	#NULL!	#NULL!	#NULL!	#NULL!	#NULL!	#NULL!	#NULL!	#NULL!	#NULL!	2	1986	3	10	1	1	1	5	4	2004	4	#NULL!	#NULL!	0	0
316	10	27	49	1	2021-07-02 18:49:00	2	1	2	#NULL!	#NULL!	#NULL!	#NULL!	#NULL!	#NULL!	#NULL!	#NULL!	#NULL!	#NULL!	#NULL!	#NULL!	1	1	#NULL!	#NULL!	#NULL!	#NULL!	#NULL!	#NULL!	#NULL!	#NULL!	#NULL!	#NULL!	#NULL!	#NULL!	1	1980	10	23	1	1	1	11	4	2008	6	5	3	100000	100000
317	4	7	21	1	2021-07-02 16:48:00	2	3	3	#NULL!	#NULL!	#NULL!	#NULL!	#NULL!	#NULL!	#NULL!	#NULL!	#NULL!	#NULL!	#NULL!	#NULL!	2	2	#NULL!	#NULL!	#NULL!	#NULL!	#NULL!	#NULL!	#NULL!	#NULL!	#NULL!	#NULL!	#NULL!	#NULL!	1	1994	10	29	1	1	1	12	4	2018	2	1	7	200000	200000
318	15	42	73	1	2021-07-03 07:37:00	2	1	2	#NULL!	#NULL!	#NULL!	#NULL!	#NULL!	#NULL!	#NULL!	#NULL!	#NULL!	#NULL!	#NULL!	#NULL!	2	2	#NULL!	#NULL!	#NULL!	#NULL!	#NULL!	#NULL!	#NULL!	#NULL!	#NULL!	#NULL!	#NULL!	#NULL!	1	1969	1	30	1	1	1	4	4	1984	#NULL!	#NULL!	#NULL!	9999999	9999999
319	15	41	72	2	2021-07-03 07:59:00	2	1	2	#NULL!	#NULL!	#NULL!	#NULL!	#NULL!	#NULL!	#NULL!	#NULL!	#NULL!	#NULL!	#NULL!	#NULL!	2	1	#NULL!	#NULL!	#NULL!	#NULL!	#NULL!	#NULL!	#NULL!	#NULL!	#NULL!	#NULL!	#NULL!	#NULL!	2	1980	99	99	1	1	1	4	4	1997	#NULL!	#NULL!	#NULL!	20000	9999997
320	10	28	51	2	2021-07-02 15:29:00	1	1	#NULL!	#NULL!	#NULL!	#NULL!	#NULL!	#NULL!	#NULL!	#NULL!	#NULL!	#NULL!	#NULL!	#NULL!	#NULL!	1	#NULL!	#NULL!	#NULL!	#NULL!	#NULL!	#NULL!	#NULL!	#NULL!	#NULL!	#NULL!	#NULL!	#NULL!	#NULL!	2	1953	1	4	1	1	1	4	4	1972	#NULL!	#NULL!	#NULL!	15000	8000
321	10	26	48	1	2021-07-03 09:17:00	2	1	2	#NULL!	#NULL!	#NULL!	#NULL!	#NULL!	#NULL!	#NULL!	#NULL!	#NULL!	#NULL!	#NULL!	#NULL!	1	2	#NULL!	#NULL!	#NULL!	#NULL!	#NULL!	#NULL!	#NULL!	#NULL!	#NULL!	#NULL!	#NULL!	#NULL!	2	1972	11	12	1	1	1	11	4	9998	3	3	12	50000	48000
322	15	39	70	1	2021-07-03 09:59:00	2	3	3	#NULL!	#NULL!	#NULL!	#NULL!	#NULL!	#NULL!	#NULL!	#NULL!	#NULL!	#NULL!	#NULL!	#NULL!	1	1	#NULL!	#NULL!	#NULL!	#NULL!	#NULL!	#NULL!	#NULL!	#NULL!	#NULL!	#NULL!	#NULL!	#NULL!	1	1995	8	16	1	1	1	12	4	2018	4	3	8	900000	900000
323	15	42	73	2	2021-07-03 10:20:00	0	#NULL!	#NULL!	#NULL!	#NULL!	#NULL!	#NULL!	#NULL!	#NULL!	#NULL!	#NULL!	#NULL!	#NULL!	#NULL!	#NULL!	#NULL!	#NULL!	#NULL!	#NULL!	#NULL!	#NULL!	#NULL!	#NULL!	#NULL!	#NULL!	#NULL!	#NULL!	#NULL!	#NULL!	1	1936	6	5	1	11	6	3	2	#NULL!	#NULL!	#NULL!	#NULL!	2000	2000
324	15	39	70	1	2021-07-03 10:12:00	0	#NULL!	#NULL!	#NULL!	#NULL!	#NULL!	#NULL!	#NULL!	#NULL!	#NULL!	#NULL!	#NULL!	#NULL!	#NULL!	#NULL!	#NULL!	#NULL!	#NULL!	#NULL!	#NULL!	#NULL!	#NULL!	#NULL!	#NULL!	#NULL!	#NULL!	#NULL!	#NULL!	#NULL!	1	1952	6	12	1	1	1	3	4	1964	#NULL!	#NULL!	#NULL!	6900	0
325	10	28	51	2	2021-07-03 09:51:00	1	1	#NULL!	#NULL!	#NULL!	#NULL!	#NULL!	#NULL!	#NULL!	#NULL!	#NULL!	#NULL!	#NULL!	#NULL!	#NULL!	1	#NULL!	#NULL!	#NULL!	#NULL!	#NULL!	#NULL!	#NULL!	#NULL!	#NULL!	#NULL!	#NULL!	#NULL!	#NULL!	1	1962	1	14	1	1	1	4	4	1979	#NULL!	#NULL!	#NULL!	12000	9999997
326	15	39	70	1	2021-07-03 10:33:00	2	1	2	#NULL!	#NULL!	#NULL!	#NULL!	#NULL!	#NULL!	#NULL!	#NULL!	#NULL!	#NULL!	#NULL!	#NULL!	1	1	#NULL!	#NULL!	#NULL!	#NULL!	#NULL!	#NULL!	#NULL!	#NULL!	#NULL!	#NULL!	#NULL!	#NULL!	2	1973	2	15	1	1	1	1	#NULL!	#NULL!	#NULL!	#NULL!	#NULL!	0	0
327	15	39	70	1	2021-07-03 10:30:00	7	1	6	9	11	9	10	10	#NULL!	#NULL!	#NULL!	#NULL!	#NULL!	#NULL!	#NULL!	1	1	2	2	2	2	2	#NULL!	#NULL!	#NULL!	#NULL!	#NULL!	#NULL!	#NULL!	2	1951	4	12	1	1	1	1	#NULL!	#NULL!	#NULL!	#NULL!	#NULL!	9999997	9999997
328	10	25	47	1	2021-07-03 10:54:00	3	1	2	2	#NULL!	#NULL!	#NULL!	#NULL!	#NULL!	#NULL!	#NULL!	#NULL!	#NULL!	#NULL!	#NULL!	1	1	1	#NULL!	#NULL!	#NULL!	#NULL!	#NULL!	#NULL!	#NULL!	#NULL!	#NULL!	#NULL!	#NULL!	1	1984	1	17	1	1	1	4	4	2004	#NULL!	#NULL!	#NULL!	50000	50000
329	10	25	47	1	2021-07-03 09:26:00	1	1	#NULL!	#NULL!	#NULL!	#NULL!	#NULL!	#NULL!	#NULL!	#NULL!	#NULL!	#NULL!	#NULL!	#NULL!	#NULL!	1	#NULL!	#NULL!	#NULL!	#NULL!	#NULL!	#NULL!	#NULL!	#NULL!	#NULL!	#NULL!	#NULL!	#NULL!	#NULL!	2	1951	8	10	1	1	1	1	#NULL!	#NULL!	#NULL!	#NULL!	#NULL!	1400	0
330	10	25	47	1	2021-07-02 14:29:00	2	3	3	#NULL!	#NULL!	#NULL!	#NULL!	#NULL!	#NULL!	#NULL!	#NULL!	#NULL!	#NULL!	#NULL!	#NULL!	2	2	#NULL!	#NULL!	#NULL!	#NULL!	#NULL!	#NULL!	#NULL!	#NULL!	#NULL!	#NULL!	#NULL!	#NULL!	1	1995	9	14	1	1	1	6	4	2013	4	#NULL!	#NULL!	30000	30000
331	10	27	50	1	2021-07-03 09:21:00	1	1	#NULL!	#NULL!	#NULL!	#NULL!	#NULL!	#NULL!	#NULL!	#NULL!	#NULL!	#NULL!	#NULL!	#NULL!	#NULL!	1	#NULL!	#NULL!	#NULL!	#NULL!	#NULL!	#NULL!	#NULL!	#NULL!	#NULL!	#NULL!	#NULL!	#NULL!	#NULL!	2	1958	1	2	1	1	1	4	4	1973	#NULL!	#NULL!	#NULL!	30000	30000
332	10	26	48	1	2021-07-03 10:10:00	0	#NULL!	#NULL!	#NULL!	#NULL!	#NULL!	#NULL!	#NULL!	#NULL!	#NULL!	#NULL!	#NULL!	#NULL!	#NULL!	#NULL!	#NULL!	#NULL!	#NULL!	#NULL!	#NULL!	#NULL!	#NULL!	#NULL!	#NULL!	#NULL!	#NULL!	#NULL!	#NULL!	#NULL!	2	1963	1	22	1	1	1	7	4	1980	6	#NULL!	#NULL!	50000	50000
333	10	26	48	1	2021-07-03 11:02:00	2	1	2	#NULL!	#NULL!	#NULL!	#NULL!	#NULL!	#NULL!	#NULL!	#NULL!	#NULL!	#NULL!	#NULL!	#NULL!	1	1	#NULL!	#NULL!	#NULL!	#NULL!	#NULL!	#NULL!	#NULL!	#NULL!	#NULL!	#NULL!	#NULL!	#NULL!	1	1981	10	7	1	1	1	10	4	2005	4	4	3	200000	200000
334	15	41	72	1	2021-07-03 11:32:00	3	1	2	2	#NULL!	#NULL!	#NULL!	#NULL!	#NULL!	#NULL!	#NULL!	#NULL!	#NULL!	#NULL!	#NULL!	1	1	1	#NULL!	#NULL!	#NULL!	#NULL!	#NULL!	#NULL!	#NULL!	#NULL!	#NULL!	#NULL!	#NULL!	2	1986	1	17	1	1	1	9	4	2018	2	5	12	60000	40000
335	10	27	50	1	2021-07-03 10:25:00	2	11	1	#NULL!	#NULL!	#NULL!	#NULL!	#NULL!	#NULL!	#NULL!	#NULL!	#NULL!	#NULL!	#NULL!	#NULL!	1	1	#NULL!	#NULL!	#NULL!	#NULL!	#NULL!	#NULL!	#NULL!	#NULL!	#NULL!	#NULL!	#NULL!	#NULL!	2	1988	10	21	1	1	1	7	4	9998	4	#NULL!	#NULL!	0	0
336	10	27	50	1	2021-07-03 08:04:00	0	#NULL!	#NULL!	#NULL!	#NULL!	#NULL!	#NULL!	#NULL!	#NULL!	#NULL!	#NULL!	#NULL!	#NULL!	#NULL!	#NULL!	#NULL!	#NULL!	#NULL!	#NULL!	#NULL!	#NULL!	#NULL!	#NULL!	#NULL!	#NULL!	#NULL!	#NULL!	#NULL!	#NULL!	1	1957	7	3	1	1	1	6	4	1976	2	#NULL!	#NULL!	10000	10000
337	10	25	47	2	2021-07-03 11:34:00	4	1	2	2	2	#NULL!	#NULL!	#NULL!	#NULL!	#NULL!	#NULL!	#NULL!	#NULL!	#NULL!	#NULL!	1	2	1	1	#NULL!	#NULL!	#NULL!	#NULL!	#NULL!	#NULL!	#NULL!	#NULL!	#NULL!	#NULL!	2	1968	7	9	1	1	1	3	4	9998	#NULL!	#NULL!	#NULL!	0	0
338	15	41	72	1	2021-07-03 11:41:00	3	1	2	2	#NULL!	#NULL!	#NULL!	#NULL!	#NULL!	#NULL!	#NULL!	#NULL!	#NULL!	#NULL!	#NULL!	1	1	1	#NULL!	#NULL!	#NULL!	#NULL!	#NULL!	#NULL!	#NULL!	#NULL!	#NULL!	#NULL!	#NULL!	2	1971	98	98	1	1	1	3	2	#NULL!	#NULL!	#NULL!	#NULL!	9999998	9999998
339	15	39	70	1	2021-07-03 12:17:00	5	1	2	6	9	9	#NULL!	#NULL!	#NULL!	#NULL!	#NULL!	#NULL!	#NULL!	#NULL!	#NULL!	1	2	2	2	2	#NULL!	#NULL!	#NULL!	#NULL!	#NULL!	#NULL!	#NULL!	#NULL!	#NULL!	2	1953	11	3	1	1	1	1	#NULL!	#NULL!	#NULL!	#NULL!	#NULL!	0	0
340	10	27	49	1	2021-07-03 10:54:00	1	1	#NULL!	#NULL!	#NULL!	#NULL!	#NULL!	#NULL!	#NULL!	#NULL!	#NULL!	#NULL!	#NULL!	#NULL!	#NULL!	1	#NULL!	#NULL!	#NULL!	#NULL!	#NULL!	#NULL!	#NULL!	#NULL!	#NULL!	#NULL!	#NULL!	#NULL!	#NULL!	2	1997	10	10	1	1	1	10	4	2018	3	3	14	36000	36000
341	10	25	47	2	2021-07-03 11:58:00	1	1	#NULL!	#NULL!	#NULL!	#NULL!	#NULL!	#NULL!	#NULL!	#NULL!	#NULL!	#NULL!	#NULL!	#NULL!	#NULL!	2	#NULL!	#NULL!	#NULL!	#NULL!	#NULL!	#NULL!	#NULL!	#NULL!	#NULL!	#NULL!	#NULL!	#NULL!	#NULL!	1	1963	98	98	1	1	1	4	4	1982	#NULL!	#NULL!	#NULL!	10000	10000
342	10	25	47	2	2021-07-02 17:43:00	2	1	2	#NULL!	#NULL!	#NULL!	#NULL!	#NULL!	#NULL!	#NULL!	#NULL!	#NULL!	#NULL!	#NULL!	#NULL!	1	1	#NULL!	#NULL!	#NULL!	#NULL!	#NULL!	#NULL!	#NULL!	#NULL!	#NULL!	#NULL!	#NULL!	#NULL!	2	1996	12	24	1	1	1	7	4	2015	5	#NULL!	#NULL!	9999997	9999997
343	10	25	47	2	2021-07-02 16:04:00	1	1	#NULL!	#NULL!	#NULL!	#NULL!	#NULL!	#NULL!	#NULL!	#NULL!	#NULL!	#NULL!	#NULL!	#NULL!	#NULL!	1	#NULL!	#NULL!	#NULL!	#NULL!	#NULL!	#NULL!	#NULL!	#NULL!	#NULL!	#NULL!	#NULL!	#NULL!	#NULL!	1	1957	1	4	1	1	1	#NULL!	4	1998	5	5	2	50000	50000
344	15	41	72	1	2021-07-03 11:42:00	2	1	2	#NULL!	#NULL!	#NULL!	#NULL!	#NULL!	#NULL!	#NULL!	#NULL!	#NULL!	#NULL!	#NULL!	#NULL!	1	1	#NULL!	#NULL!	#NULL!	#NULL!	#NULL!	#NULL!	#NULL!	#NULL!	#NULL!	#NULL!	#NULL!	#NULL!	2	1996	4	27	1	1	1	12	4	2021	4	1	10	0	0
345	10	25	47	2	2021-07-02 09:33:00	2	1	2	#NULL!	#NULL!	#NULL!	#NULL!	#NULL!	#NULL!	#NULL!	#NULL!	#NULL!	#NULL!	#NULL!	#NULL!	1	1	#NULL!	#NULL!	#NULL!	#NULL!	#NULL!	#NULL!	#NULL!	#NULL!	#NULL!	#NULL!	#NULL!	#NULL!	2	1968	11	14	1	1	1	3	4	1984	#NULL!	#NULL!	#NULL!	30000	30000
346	15	39	70	1	2021-07-03 11:24:00	6	2	2	7	7	10	10	#NULL!	#NULL!	#NULL!	#NULL!	#NULL!	#NULL!	#NULL!	#NULL!	2	2	2	2	2	2	#NULL!	#NULL!	#NULL!	#NULL!	#NULL!	#NULL!	#NULL!	#NULL!	1	1933	12	7	1	1	1	2	#NULL!	#NULL!	#NULL!	#NULL!	#NULL!	6200	0
347	10	28	51	2	2021-07-03 12:38:00	1	1	#NULL!	#NULL!	#NULL!	#NULL!	#NULL!	#NULL!	#NULL!	#NULL!	#NULL!	#NULL!	#NULL!	#NULL!	#NULL!	1	#NULL!	#NULL!	#NULL!	#NULL!	#NULL!	#NULL!	#NULL!	#NULL!	#NULL!	#NULL!	#NULL!	#NULL!	#NULL!	1	1969	5	6	1	1	1	7	4	1989	6	#NULL!	#NULL!	70000	70000
348	10	25	47	2	2021-07-03 12:02:00	1	1	#NULL!	#NULL!	#NULL!	#NULL!	#NULL!	#NULL!	#NULL!	#NULL!	#NULL!	#NULL!	#NULL!	#NULL!	#NULL!	2	#NULL!	#NULL!	#NULL!	#NULL!	#NULL!	#NULL!	#NULL!	#NULL!	#NULL!	#NULL!	#NULL!	#NULL!	#NULL!	2	1967	11	27	1	1	1	3	4	9998	#NULL!	#NULL!	#NULL!	80000	30000
349	10	27	49	1	2021-07-03 11:50:00	0	#NULL!	#NULL!	#NULL!	#NULL!	#NULL!	#NULL!	#NULL!	#NULL!	#NULL!	#NULL!	#NULL!	#NULL!	#NULL!	#NULL!	#NULL!	#NULL!	#NULL!	#NULL!	#NULL!	#NULL!	#NULL!	#NULL!	#NULL!	#NULL!	#NULL!	#NULL!	#NULL!	#NULL!	1	1989	12	21	1	1	1	12	4	2013	1	3	8	100000	100000
350	10	24	46	1	2021-07-03 10:35:00	2	2	2	#NULL!	#NULL!	#NULL!	#NULL!	#NULL!	#NULL!	#NULL!	#NULL!	#NULL!	#NULL!	#NULL!	#NULL!	1	1	#NULL!	#NULL!	#NULL!	#NULL!	#NULL!	#NULL!	#NULL!	#NULL!	#NULL!	#NULL!	#NULL!	#NULL!	2	1989	12	28	1	1	1	6	2	9998	4	#NULL!	#NULL!	80000	80000
351	15	42	73	2	2021-07-03 13:39:00	0	#NULL!	#NULL!	#NULL!	#NULL!	#NULL!	#NULL!	#NULL!	#NULL!	#NULL!	#NULL!	#NULL!	#NULL!	#NULL!	#NULL!	#NULL!	#NULL!	#NULL!	#NULL!	#NULL!	#NULL!	#NULL!	#NULL!	#NULL!	#NULL!	#NULL!	#NULL!	#NULL!	#NULL!	2	1947	8	16	1	1	3	4	4	1966	#NULL!	#NULL!	#NULL!	8000	8000
352	10	25	47	2	2021-07-03 11:51:00	0	#NULL!	#NULL!	#NULL!	#NULL!	#NULL!	#NULL!	#NULL!	#NULL!	#NULL!	#NULL!	#NULL!	#NULL!	#NULL!	#NULL!	#NULL!	#NULL!	#NULL!	#NULL!	#NULL!	#NULL!	#NULL!	#NULL!	#NULL!	#NULL!	#NULL!	#NULL!	#NULL!	#NULL!	1	1962	1	10	1	1	1	3	2	#NULL!	#NULL!	#NULL!	#NULL!	600	600
353	10	27	49	1	2021-07-03 10:39:00	1	1	#NULL!	#NULL!	#NULL!	#NULL!	#NULL!	#NULL!	#NULL!	#NULL!	#NULL!	#NULL!	#NULL!	#NULL!	#NULL!	1	#NULL!	#NULL!	#NULL!	#NULL!	#NULL!	#NULL!	#NULL!	#NULL!	#NULL!	#NULL!	#NULL!	#NULL!	#NULL!	2	1979	5	3	1	1	1	10	4	1998	2	3	14	100000	100000
354	15	42	73	1	2021-07-03 14:34:00	1	1	#NULL!	#NULL!	#NULL!	#NULL!	#NULL!	#NULL!	#NULL!	#NULL!	#NULL!	#NULL!	#NULL!	#NULL!	#NULL!	1	#NULL!	#NULL!	#NULL!	#NULL!	#NULL!	#NULL!	#NULL!	#NULL!	#NULL!	#NULL!	#NULL!	#NULL!	#NULL!	2	1951	1	9	1	1	1	4	3	1963	#NULL!	#NULL!	#NULL!	7440	7440
355	10	28	51	2	2021-07-03 14:47:00	1	1	#NULL!	#NULL!	#NULL!	#NULL!	#NULL!	#NULL!	#NULL!	#NULL!	#NULL!	#NULL!	#NULL!	#NULL!	#NULL!	2	#NULL!	#NULL!	#NULL!	#NULL!	#NULL!	#NULL!	#NULL!	#NULL!	#NULL!	#NULL!	#NULL!	#NULL!	#NULL!	1	1957	5	15	1	1	1	6	4	1975	5	#NULL!	#NULL!	20000	20000
356	10	27	49	1	2021-07-03 11:01:00	3	3	3	1	#NULL!	#NULL!	#NULL!	#NULL!	#NULL!	#NULL!	#NULL!	#NULL!	#NULL!	#NULL!	#NULL!	1	1	1	#NULL!	#NULL!	#NULL!	#NULL!	#NULL!	#NULL!	#NULL!	#NULL!	#NULL!	#NULL!	#NULL!	2	1994	7	15	1	1	1	10	4	2015	4	4	2	75000	75000
357	10	27	49	1	2021-07-03 14:02:00	1	1	#NULL!	#NULL!	#NULL!	#NULL!	#NULL!	#NULL!	#NULL!	#NULL!	#NULL!	#NULL!	#NULL!	#NULL!	#NULL!	1	#NULL!	#NULL!	#NULL!	#NULL!	#NULL!	#NULL!	#NULL!	#NULL!	#NULL!	#NULL!	#NULL!	#NULL!	#NULL!	2	1937	3	26	1	1	1	7	4	1953	5	#NULL!	#NULL!	60000	0
358	10	28	51	2	2021-07-03 14:54:00	0	#NULL!	#NULL!	#NULL!	#NULL!	#NULL!	#NULL!	#NULL!	#NULL!	#NULL!	#NULL!	#NULL!	#NULL!	#NULL!	#NULL!	#NULL!	#NULL!	#NULL!	#NULL!	#NULL!	#NULL!	#NULL!	#NULL!	#NULL!	#NULL!	#NULL!	#NULL!	#NULL!	#NULL!	1	1946	3	1	1	1	1	3	4	1958	#NULL!	#NULL!	#NULL!	0	0
359	10	28	51	2	2021-07-03 10:42:00	1	1	#NULL!	#NULL!	#NULL!	#NULL!	#NULL!	#NULL!	#NULL!	#NULL!	#NULL!	#NULL!	#NULL!	#NULL!	#NULL!	1	#NULL!	#NULL!	#NULL!	#NULL!	#NULL!	#NULL!	#NULL!	#NULL!	#NULL!	#NULL!	#NULL!	#NULL!	#NULL!	2	1949	7	26	1	1	1	3	4	1964	#NULL!	#NULL!	#NULL!	0	0
360	10	28	51	2	2021-07-03 09:31:00	1	1	#NULL!	#NULL!	#NULL!	#NULL!	#NULL!	#NULL!	#NULL!	#NULL!	#NULL!	#NULL!	#NULL!	#NULL!	#NULL!	1	#NULL!	#NULL!	#NULL!	#NULL!	#NULL!	#NULL!	#NULL!	#NULL!	#NULL!	#NULL!	#NULL!	#NULL!	#NULL!	2	1953	9	4	1	1	1	3	4	1969	#NULL!	#NULL!	#NULL!	0	0
361	10	28	51	2	2021-07-03 14:38:00	1	1	#NULL!	#NULL!	#NULL!	#NULL!	#NULL!	#NULL!	#NULL!	#NULL!	#NULL!	#NULL!	#NULL!	#NULL!	#NULL!	1	#NULL!	#NULL!	#NULL!	#NULL!	#NULL!	#NULL!	#NULL!	#NULL!	#NULL!	#NULL!	#NULL!	#NULL!	#NULL!	1	1968	5	17	1	1	1	4	4	1984	#NULL!	#NULL!	#NULL!	40000	40000
362	10	28	51	2	2021-07-03 10:28:00	1	1	#NULL!	#NULL!	#NULL!	#NULL!	#NULL!	#NULL!	#NULL!	#NULL!	#NULL!	#NULL!	#NULL!	#NULL!	#NULL!	1	#NULL!	#NULL!	#NULL!	#NULL!	#NULL!	#NULL!	#NULL!	#NULL!	#NULL!	#NULL!	#NULL!	#NULL!	#NULL!	1	1960	12	13	1	1	1	4	4	1977	#NULL!	#NULL!	#NULL!	20000	20000
363	10	28	51	2	2021-07-03 11:14:00	1	1	#NULL!	#NULL!	#NULL!	#NULL!	#NULL!	#NULL!	#NULL!	#NULL!	#NULL!	#NULL!	#NULL!	#NULL!	#NULL!	1	#NULL!	#NULL!	#NULL!	#NULL!	#NULL!	#NULL!	#NULL!	#NULL!	#NULL!	#NULL!	#NULL!	#NULL!	#NULL!	1	1940	7	4	1	1	1	3	2	#NULL!	#NULL!	#NULL!	#NULL!	0	0
364	10	25	47	1	2021-07-03 15:10:00	1	1	#NULL!	#NULL!	#NULL!	#NULL!	#NULL!	#NULL!	#NULL!	#NULL!	#NULL!	#NULL!	#NULL!	#NULL!	#NULL!	1	#NULL!	#NULL!	#NULL!	#NULL!	#NULL!	#NULL!	#NULL!	#NULL!	#NULL!	#NULL!	#NULL!	#NULL!	#NULL!	2	1956	1	4	1	1	1	4	4	1973	#NULL!	#NULL!	#NULL!	4000	4000
365	15	39	70	1	2021-07-03 15:00:00	1	1	#NULL!	#NULL!	#NULL!	#NULL!	#NULL!	#NULL!	#NULL!	#NULL!	#NULL!	#NULL!	#NULL!	#NULL!	#NULL!	1	#NULL!	#NULL!	#NULL!	#NULL!	#NULL!	#NULL!	#NULL!	#NULL!	#NULL!	#NULL!	#NULL!	#NULL!	#NULL!	1	1950	11	6	1	1	1	3	3	#NULL!	#NULL!	#NULL!	#NULL!	250000	250000
366	10	26	48	1	2021-07-03 15:29:00	2	3	3	#NULL!	#NULL!	#NULL!	#NULL!	#NULL!	#NULL!	#NULL!	#NULL!	#NULL!	#NULL!	#NULL!	#NULL!	2	2	#NULL!	#NULL!	#NULL!	#NULL!	#NULL!	#NULL!	#NULL!	#NULL!	#NULL!	#NULL!	#NULL!	#NULL!	2	1995	6	1	1	1	1	13	4	2021	2	2	1	9999997	9999997
367	10	27	50	1	2021-07-03 15:25:00	3	1	2	2	#NULL!	#NULL!	#NULL!	#NULL!	#NULL!	#NULL!	#NULL!	#NULL!	#NULL!	#NULL!	#NULL!	1	1	1	#NULL!	#NULL!	#NULL!	#NULL!	#NULL!	#NULL!	#NULL!	#NULL!	#NULL!	#NULL!	#NULL!	2	1987	2	14	1	1	1	11	1	2008	5	4	12	20000	20000
368	15	42	73	2	2021-07-03 15:25:00	3	2	6	9	#NULL!	#NULL!	#NULL!	#NULL!	#NULL!	#NULL!	#NULL!	#NULL!	#NULL!	#NULL!	#NULL!	2	2	2	#NULL!	#NULL!	#NULL!	#NULL!	#NULL!	#NULL!	#NULL!	#NULL!	#NULL!	#NULL!	#NULL!	2	1942	8	98	1	11	3	1	#NULL!	#NULL!	#NULL!	#NULL!	#NULL!	9999998	9999998
369	10	25	47	2	2021-07-03 14:41:00	1	1	#NULL!	#NULL!	#NULL!	#NULL!	#NULL!	#NULL!	#NULL!	#NULL!	#NULL!	#NULL!	#NULL!	#NULL!	#NULL!	2	#NULL!	#NULL!	#NULL!	#NULL!	#NULL!	#NULL!	#NULL!	#NULL!	#NULL!	#NULL!	#NULL!	#NULL!	#NULL!	2	1969	1	98	1	1	1	3	2	#NULL!	#NULL!	#NULL!	#NULL!	20000	20000
370	15	39	70	1	2021-07-03 15:07:00	3	2	6	9	#NULL!	#NULL!	#NULL!	#NULL!	#NULL!	#NULL!	#NULL!	#NULL!	#NULL!	#NULL!	#NULL!	2	2	2	#NULL!	#NULL!	#NULL!	#NULL!	#NULL!	#NULL!	#NULL!	#NULL!	#NULL!	#NULL!	#NULL!	2	1949	9	9	1	1	1	1	#NULL!	#NULL!	#NULL!	#NULL!	#NULL!	9999997	9999997
371	17	49	82	1	2021-07-03 15:31:00	3	4	1	2	#NULL!	#NULL!	#NULL!	#NULL!	#NULL!	#NULL!	#NULL!	#NULL!	#NULL!	#NULL!	#NULL!	2	1	2	#NULL!	#NULL!	#NULL!	#NULL!	#NULL!	#NULL!	#NULL!	#NULL!	#NULL!	#NULL!	#NULL!	2	1964	8	15	1	1	1	4	4	1980	#NULL!	#NULL!	#NULL!	4000	4000
372	9	23	45	1	2021-07-03 15:51:00	3	1	2	6	#NULL!	#NULL!	#NULL!	#NULL!	#NULL!	#NULL!	#NULL!	#NULL!	#NULL!	#NULL!	#NULL!	1	1	1	#NULL!	#NULL!	#NULL!	#NULL!	#NULL!	#NULL!	#NULL!	#NULL!	#NULL!	#NULL!	#NULL!	2	1940	98	98	1	1	1	1	#NULL!	#NULL!	#NULL!	#NULL!	#NULL!	0	0
373	10	27	49	1	2021-07-01 18:07:00	1	3	#NULL!	#NULL!	#NULL!	#NULL!	#NULL!	#NULL!	#NULL!	#NULL!	#NULL!	#NULL!	#NULL!	#NULL!	#NULL!	1	#NULL!	#NULL!	#NULL!	#NULL!	#NULL!	#NULL!	#NULL!	#NULL!	#NULL!	#NULL!	#NULL!	#NULL!	#NULL!	1	1964	1	1	1	1	1	6	4	1979	2	#NULL!	#NULL!	12000	12000
374	17	50	83	1	2021-07-03 14:46:00	0	#NULL!	#NULL!	#NULL!	#NULL!	#NULL!	#NULL!	#NULL!	#NULL!	#NULL!	#NULL!	#NULL!	#NULL!	#NULL!	#NULL!	#NULL!	#NULL!	#NULL!	#NULL!	#NULL!	#NULL!	#NULL!	#NULL!	#NULL!	#NULL!	#NULL!	#NULL!	#NULL!	#NULL!	2	1953	3	16	1	1	3	2	#NULL!	#NULL!	#NULL!	#NULL!	#NULL!	9999997	9999997
375	15	39	70	1	2021-07-03 16:02:00	1	1	#NULL!	#NULL!	#NULL!	#NULL!	#NULL!	#NULL!	#NULL!	#NULL!	#NULL!	#NULL!	#NULL!	#NULL!	#NULL!	1	#NULL!	#NULL!	#NULL!	#NULL!	#NULL!	#NULL!	#NULL!	#NULL!	#NULL!	#NULL!	#NULL!	#NULL!	#NULL!	2	1953	11	19	1	1	1	1	#NULL!	#NULL!	#NULL!	#NULL!	#NULL!	6200	0
376	17	50	83	1	2021-07-03 16:09:00	5	3	3	1	2	2	#NULL!	#NULL!	#NULL!	#NULL!	#NULL!	#NULL!	#NULL!	#NULL!	#NULL!	1	1	1	1	1	#NULL!	#NULL!	#NULL!	#NULL!	#NULL!	#NULL!	#NULL!	#NULL!	#NULL!	2	1989	10	7	1	1	1	6	2	2005	4	#NULL!	#NULL!	60000	60000
377	10	26	48	1	2021-07-03 16:19:00	0	#NULL!	#NULL!	#NULL!	#NULL!	#NULL!	#NULL!	#NULL!	#NULL!	#NULL!	#NULL!	#NULL!	#NULL!	#NULL!	#NULL!	#NULL!	#NULL!	#NULL!	#NULL!	#NULL!	#NULL!	#NULL!	#NULL!	#NULL!	#NULL!	#NULL!	#NULL!	#NULL!	#NULL!	1	1961	12	6	1	1	1	6	4	1979	2	#NULL!	#NULL!	80000	80000
378	9	23	45	1	2021-07-03 15:54:00	1	1	#NULL!	#NULL!	#NULL!	#NULL!	#NULL!	#NULL!	#NULL!	#NULL!	#NULL!	#NULL!	#NULL!	#NULL!	#NULL!	1	#NULL!	#NULL!	#NULL!	#NULL!	#NULL!	#NULL!	#NULL!	#NULL!	#NULL!	#NULL!	#NULL!	#NULL!	#NULL!	2	1975	9	26	1	1	1	11	4	2015	6	2	13	100000	100000
379	10	26	48	1	2021-07-03 15:49:00	1	1	#NULL!	#NULL!	#NULL!	#NULL!	#NULL!	#NULL!	#NULL!	#NULL!	#NULL!	#NULL!	#NULL!	#NULL!	#NULL!	2	#NULL!	#NULL!	#NULL!	#NULL!	#NULL!	#NULL!	#NULL!	#NULL!	#NULL!	#NULL!	#NULL!	#NULL!	#NULL!	2	1945	4	21	1	1	3	2	#NULL!	#NULL!	#NULL!	#NULL!	#NULL!	0	0
380	10	25	47	1	2021-07-03 16:28:00	2	1	2	#NULL!	#NULL!	#NULL!	#NULL!	#NULL!	#NULL!	#NULL!	#NULL!	#NULL!	#NULL!	#NULL!	#NULL!	1	1	#NULL!	#NULL!	#NULL!	#NULL!	#NULL!	#NULL!	#NULL!	#NULL!	#NULL!	#NULL!	#NULL!	#NULL!	2	1989	2	3	1	1	1	4	4	2007	#NULL!	#NULL!	#NULL!	0	0
381	15	41	72	1	2021-07-03 16:13:00	1	1	#NULL!	#NULL!	#NULL!	#NULL!	#NULL!	#NULL!	#NULL!	#NULL!	#NULL!	#NULL!	#NULL!	#NULL!	#NULL!	1	#NULL!	#NULL!	#NULL!	#NULL!	#NULL!	#NULL!	#NULL!	#NULL!	#NULL!	#NULL!	#NULL!	#NULL!	#NULL!	1	1960	3	15	1	1	1	9	4	2005	2	5	12	70000	70000
382	10	28	51	2	2021-07-03 15:24:00	1	1	#NULL!	#NULL!	#NULL!	#NULL!	#NULL!	#NULL!	#NULL!	#NULL!	#NULL!	#NULL!	#NULL!	#NULL!	#NULL!	1	#NULL!	#NULL!	#NULL!	#NULL!	#NULL!	#NULL!	#NULL!	#NULL!	#NULL!	#NULL!	#NULL!	#NULL!	#NULL!	1	1953	6	15	1	1	1	3	4	1966	#NULL!	#NULL!	#NULL!	5000	0
383	10	28	51	2	2021-07-03 10:36:00	1	1	#NULL!	#NULL!	#NULL!	#NULL!	#NULL!	#NULL!	#NULL!	#NULL!	#NULL!	#NULL!	#NULL!	#NULL!	#NULL!	1	#NULL!	#NULL!	#NULL!	#NULL!	#NULL!	#NULL!	#NULL!	#NULL!	#NULL!	#NULL!	#NULL!	#NULL!	#NULL!	2	1956	7	24	1	1	1	3	4	1972	#NULL!	#NULL!	#NULL!	5000	5000
384	10	28	51	2	2021-07-03 09:44:00	0	#NULL!	#NULL!	#NULL!	#NULL!	#NULL!	#NULL!	#NULL!	#NULL!	#NULL!	#NULL!	#NULL!	#NULL!	#NULL!	#NULL!	#NULL!	#NULL!	#NULL!	#NULL!	#NULL!	#NULL!	#NULL!	#NULL!	#NULL!	#NULL!	#NULL!	#NULL!	#NULL!	#NULL!	1	1939	11	19	1	1	1	4	4	1954	#NULL!	#NULL!	#NULL!	1764	0
385	15	41	72	1	2021-07-03 15:26:00	3	1	2	9	#NULL!	#NULL!	#NULL!	#NULL!	#NULL!	#NULL!	#NULL!	#NULL!	#NULL!	#NULL!	#NULL!	1	1	2	#NULL!	#NULL!	#NULL!	#NULL!	#NULL!	#NULL!	#NULL!	#NULL!	#NULL!	#NULL!	#NULL!	1	1950	8	2	1	1	1	4	4	1965	#NULL!	#NULL!	#NULL!	50000	0
386	15	41	72	1	2021-07-03 09:54:00	3	1	9	9	#NULL!	#NULL!	#NULL!	#NULL!	#NULL!	#NULL!	#NULL!	#NULL!	#NULL!	#NULL!	#NULL!	1	2	2	#NULL!	#NULL!	#NULL!	#NULL!	#NULL!	#NULL!	#NULL!	#NULL!	#NULL!	#NULL!	#NULL!	1	1951	10	14	1	1	1	3	3	#NULL!	#NULL!	#NULL!	#NULL!	36000	0
387	10	28	51	2	2021-07-03 10:02:00	3	1	2	2	#NULL!	#NULL!	#NULL!	#NULL!	#NULL!	#NULL!	#NULL!	#NULL!	#NULL!	#NULL!	#NULL!	1	1	1	#NULL!	#NULL!	#NULL!	#NULL!	#NULL!	#NULL!	#NULL!	#NULL!	#NULL!	#NULL!	#NULL!	2	1976	9	10	1	1	1	4	4	1993	#NULL!	#NULL!	#NULL!	35000	35000
388	10	25	47	1	2021-07-03 16:45:00	1	2	#NULL!	#NULL!	#NULL!	#NULL!	#NULL!	#NULL!	#NULL!	#NULL!	#NULL!	#NULL!	#NULL!	#NULL!	#NULL!	2	#NULL!	#NULL!	#NULL!	#NULL!	#NULL!	#NULL!	#NULL!	#NULL!	#NULL!	#NULL!	#NULL!	#NULL!	#NULL!	1	1989	3	1	1	1	1	6	4	2008	2	#NULL!	#NULL!	100000	100000
389	15	39	70	1	2021-07-03 16:50:00	2	1	2	#NULL!	#NULL!	#NULL!	#NULL!	#NULL!	#NULL!	#NULL!	#NULL!	#NULL!	#NULL!	#NULL!	#NULL!	1	2	#NULL!	#NULL!	#NULL!	#NULL!	#NULL!	#NULL!	#NULL!	#NULL!	#NULL!	#NULL!	#NULL!	#NULL!	2	1954	3	23	1	1	1	6	4	1976	4	#NULL!	#NULL!	0	0
390	15	39	70	1	2021-07-03 10:22:00	4	1	2	6	9	#NULL!	#NULL!	#NULL!	#NULL!	#NULL!	#NULL!	#NULL!	#NULL!	#NULL!	#NULL!	1	2	2	1	#NULL!	#NULL!	#NULL!	#NULL!	#NULL!	#NULL!	#NULL!	#NULL!	#NULL!	#NULL!	1	1958	6	15	1	1	1	6	4	1977	5	#NULL!	#NULL!	50000	50000
391	10	27	50	2	2021-07-03 14:53:00	4	1	2	2	2	#NULL!	#NULL!	#NULL!	#NULL!	#NULL!	#NULL!	#NULL!	#NULL!	#NULL!	#NULL!	1	1	1	2	#NULL!	#NULL!	#NULL!	#NULL!	#NULL!	#NULL!	#NULL!	#NULL!	#NULL!	#NULL!	2	1978	8	13	1	1	3	1	#NULL!	#NULL!	#NULL!	#NULL!	#NULL!	0	0
392	10	27	50	2	2021-07-03 10:46:00	10	2	2	2	2	9	9	9	9	9	9	#NULL!	#NULL!	#NULL!	#NULL!	2	2	2	2	2	2	2	2	1	2	#NULL!	#NULL!	#NULL!	#NULL!	2	1943	5	8	1	1	1	1	#NULL!	#NULL!	#NULL!	#NULL!	#NULL!	1000	1000
393	10	26	48	1	2021-07-03 16:59:00	0	#NULL!	#NULL!	#NULL!	#NULL!	#NULL!	#NULL!	#NULL!	#NULL!	#NULL!	#NULL!	#NULL!	#NULL!	#NULL!	#NULL!	#NULL!	#NULL!	#NULL!	#NULL!	#NULL!	#NULL!	#NULL!	#NULL!	#NULL!	#NULL!	#NULL!	#NULL!	#NULL!	#NULL!	1	1965	5	3	1	1	1	12	4	1990	5	4	7	90000	90000
394	10	26	48	1	2021-07-03 10:34:00	1	11	#NULL!	#NULL!	#NULL!	#NULL!	#NULL!	#NULL!	#NULL!	#NULL!	#NULL!	#NULL!	#NULL!	#NULL!	#NULL!	1	#NULL!	#NULL!	#NULL!	#NULL!	#NULL!	#NULL!	#NULL!	#NULL!	#NULL!	#NULL!	#NULL!	#NULL!	#NULL!	1	1995	5	27	1	1	1	13	4	2019	2	4	2	80000	80000
395	4	7	21	1	2021-07-03 15:38:00	3	7	3	3	#NULL!	#NULL!	#NULL!	#NULL!	#NULL!	#NULL!	#NULL!	#NULL!	#NULL!	#NULL!	#NULL!	2	1	1	#NULL!	#NULL!	#NULL!	#NULL!	#NULL!	#NULL!	#NULL!	#NULL!	#NULL!	#NULL!	#NULL!	2	1999	8	23	1	1	2	12	4	2021	3	1	12	0	0
396	17	49	82	1	2021-07-03 17:58:00	5	3	3	5	5	5	#NULL!	#NULL!	#NULL!	#NULL!	#NULL!	#NULL!	#NULL!	#NULL!	#NULL!	1	1	1	1	1	#NULL!	#NULL!	#NULL!	#NULL!	#NULL!	#NULL!	#NULL!	#NULL!	#NULL!	2	2000	11	15	1	1	1	10	1	2019	3	4	7	0	0
397	9	23	45	1	2021-07-03 18:15:00	0	#NULL!	#NULL!	#NULL!	#NULL!	#NULL!	#NULL!	#NULL!	#NULL!	#NULL!	#NULL!	#NULL!	#NULL!	#NULL!	#NULL!	#NULL!	#NULL!	#NULL!	#NULL!	#NULL!	#NULL!	#NULL!	#NULL!	#NULL!	#NULL!	#NULL!	#NULL!	#NULL!	#NULL!	2	1991	11	25	1	1	1	9	4	9998	2	2	7	0	0
398	10	27	49	1	2021-07-03 18:12:00	5	3	3	11	11	11	#NULL!	#NULL!	#NULL!	#NULL!	#NULL!	#NULL!	#NULL!	#NULL!	#NULL!	2	2	1	1	1	#NULL!	#NULL!	#NULL!	#NULL!	#NULL!	#NULL!	#NULL!	#NULL!	#NULL!	1	1997	6	98	1	1	1	11	1	2015	2	2	12	60000	60000
399	10	25	47	1	2021-07-03 18:16:00	1	1	#NULL!	#NULL!	#NULL!	#NULL!	#NULL!	#NULL!	#NULL!	#NULL!	#NULL!	#NULL!	#NULL!	#NULL!	#NULL!	2	#NULL!	#NULL!	#NULL!	#NULL!	#NULL!	#NULL!	#NULL!	#NULL!	#NULL!	#NULL!	#NULL!	#NULL!	#NULL!	1	1966	5	24	1	1	1	4	2	1978	#NULL!	#NULL!	#NULL!	40000	40000
400	15	41	72	1	2021-07-03 18:52:00	3	3	3	5	#NULL!	#NULL!	#NULL!	#NULL!	#NULL!	#NULL!	#NULL!	#NULL!	#NULL!	#NULL!	#NULL!	1	1	1	#NULL!	#NULL!	#NULL!	#NULL!	#NULL!	#NULL!	#NULL!	#NULL!	#NULL!	#NULL!	#NULL!	2	2003	2	14	1	1	1	6	4	2021	2	#NULL!	#NULL!	9999997	9999997
401	17	50	83	1	2021-07-03 18:19:00	2	1	2	#NULL!	#NULL!	#NULL!	#NULL!	#NULL!	#NULL!	#NULL!	#NULL!	#NULL!	#NULL!	#NULL!	#NULL!	1	2	#NULL!	#NULL!	#NULL!	#NULL!	#NULL!	#NULL!	#NULL!	#NULL!	#NULL!	#NULL!	#NULL!	#NULL!	1	1950	5	30	1	1	1	4	4	1965	#NULL!	#NULL!	#NULL!	15000	15000
402	17	49	82	1	2021-07-03 18:58:00	3	3	3	5	#NULL!	#NULL!	#NULL!	#NULL!	#NULL!	#NULL!	#NULL!	#NULL!	#NULL!	#NULL!	#NULL!	1	1	1	#NULL!	#NULL!	#NULL!	#NULL!	#NULL!	#NULL!	#NULL!	#NULL!	#NULL!	#NULL!	#NULL!	2	2002	12	31	1	1	1	12	1	2020	1	2	4	0	0
403	15	39	70	1	2021-07-03 16:15:00	0	#NULL!	#NULL!	#NULL!	#NULL!	#NULL!	#NULL!	#NULL!	#NULL!	#NULL!	#NULL!	#NULL!	#NULL!	#NULL!	#NULL!	#NULL!	#NULL!	#NULL!	#NULL!	#NULL!	#NULL!	#NULL!	#NULL!	#NULL!	#NULL!	#NULL!	#NULL!	#NULL!	#NULL!	1	1986	6	3	8	16	1	3	2	#NULL!	#NULL!	#NULL!	#NULL!	15000	15000
404	10	27	49	1	2021-07-03 18:50:00	1	11	#NULL!	#NULL!	#NULL!	#NULL!	#NULL!	#NULL!	#NULL!	#NULL!	#NULL!	#NULL!	#NULL!	#NULL!	#NULL!	1	#NULL!	#NULL!	#NULL!	#NULL!	#NULL!	#NULL!	#NULL!	#NULL!	#NULL!	#NULL!	#NULL!	#NULL!	#NULL!	1	1989	4	23	1	1	1	4	4	2004	#NULL!	#NULL!	#NULL!	60000	60000
405	15	42	73	1	2021-07-03 15:49:00	1	1	#NULL!	#NULL!	#NULL!	#NULL!	#NULL!	#NULL!	#NULL!	#NULL!	#NULL!	#NULL!	#NULL!	#NULL!	#NULL!	1	#NULL!	#NULL!	#NULL!	#NULL!	#NULL!	#NULL!	#NULL!	#NULL!	#NULL!	#NULL!	#NULL!	#NULL!	#NULL!	1	1964	1	3	1	1	1	4	3	9998	#NULL!	#NULL!	#NULL!	8000	8000
406	15	42	73	1	2021-07-03 07:57:00	1	1	#NULL!	#NULL!	#NULL!	#NULL!	#NULL!	#NULL!	#NULL!	#NULL!	#NULL!	#NULL!	#NULL!	#NULL!	#NULL!	1	#NULL!	#NULL!	#NULL!	#NULL!	#NULL!	#NULL!	#NULL!	#NULL!	#NULL!	#NULL!	#NULL!	#NULL!	#NULL!	2	1966	4	24	1	1	1	1	#NULL!	#NULL!	#NULL!	#NULL!	#NULL!	20000	20000
407	15	42	73	1	2021-07-03 09:14:00	0	#NULL!	#NULL!	#NULL!	#NULL!	#NULL!	#NULL!	#NULL!	#NULL!	#NULL!	#NULL!	#NULL!	#NULL!	#NULL!	#NULL!	#NULL!	#NULL!	#NULL!	#NULL!	#NULL!	#NULL!	#NULL!	#NULL!	#NULL!	#NULL!	#NULL!	#NULL!	#NULL!	#NULL!	2	1967	1	8	1	1	1	3	4	1981	#NULL!	#NULL!	#NULL!	0	0
408	15	42	73	1	2021-07-03 13:20:00	0	#NULL!	#NULL!	#NULL!	#NULL!	#NULL!	#NULL!	#NULL!	#NULL!	#NULL!	#NULL!	#NULL!	#NULL!	#NULL!	#NULL!	#NULL!	#NULL!	#NULL!	#NULL!	#NULL!	#NULL!	#NULL!	#NULL!	#NULL!	#NULL!	#NULL!	#NULL!	#NULL!	#NULL!	1	1972	10	28	1	1	1	4	4	1988	#NULL!	#NULL!	#NULL!	100000	100000
409	15	42	73	1	2021-07-03 16:42:00	0	#NULL!	#NULL!	#NULL!	#NULL!	#NULL!	#NULL!	#NULL!	#NULL!	#NULL!	#NULL!	#NULL!	#NULL!	#NULL!	#NULL!	#NULL!	#NULL!	#NULL!	#NULL!	#NULL!	#NULL!	#NULL!	#NULL!	#NULL!	#NULL!	#NULL!	#NULL!	#NULL!	#NULL!	2	1968	4	18	1	1	1	4	3	1981	#NULL!	#NULL!	#NULL!	50000	50000
410	15	42	73	1	2021-07-03 17:08:00	3	3	3	5	#NULL!	#NULL!	#NULL!	#NULL!	#NULL!	#NULL!	#NULL!	#NULL!	#NULL!	#NULL!	#NULL!	2	2	1	#NULL!	#NULL!	#NULL!	#NULL!	#NULL!	#NULL!	#NULL!	#NULL!	#NULL!	#NULL!	#NULL!	1	1998	12	9	1	1	1	12	4	2021	4	3	12	9999997	9999997
411	15	42	73	1	2021-07-03 13:25:00	0	#NULL!	#NULL!	#NULL!	#NULL!	#NULL!	#NULL!	#NULL!	#NULL!	#NULL!	#NULL!	#NULL!	#NULL!	#NULL!	#NULL!	#NULL!	#NULL!	#NULL!	#NULL!	#NULL!	#NULL!	#NULL!	#NULL!	#NULL!	#NULL!	#NULL!	#NULL!	#NULL!	#NULL!	2	1930	2	24	1	1	1	1	#NULL!	#NULL!	#NULL!	#NULL!	#NULL!	1800	1800
412	15	42	73	1	2021-07-03 09:40:00	4	3	3	2	1	#NULL!	#NULL!	#NULL!	#NULL!	#NULL!	#NULL!	#NULL!	#NULL!	#NULL!	#NULL!	1	1	1	2	#NULL!	#NULL!	#NULL!	#NULL!	#NULL!	#NULL!	#NULL!	#NULL!	#NULL!	#NULL!	2	1977	10	1	1	1	1	9	4	2014	4	5	12	50000	50000
413	15	42	73	1	2021-07-03 08:41:00	3	1	4	2	#NULL!	#NULL!	#NULL!	#NULL!	#NULL!	#NULL!	#NULL!	#NULL!	#NULL!	#NULL!	#NULL!	2	2	2	#NULL!	#NULL!	#NULL!	#NULL!	#NULL!	#NULL!	#NULL!	#NULL!	#NULL!	#NULL!	#NULL!	2	1969	10	8	1	1	1	4	2	1972	#NULL!	#NULL!	#NULL!	50000	50000
414	15	42	73	2	2021-07-03 10:23:00	1	1	#NULL!	#NULL!	#NULL!	#NULL!	#NULL!	#NULL!	#NULL!	#NULL!	#NULL!	#NULL!	#NULL!	#NULL!	#NULL!	1	#NULL!	#NULL!	#NULL!	#NULL!	#NULL!	#NULL!	#NULL!	#NULL!	#NULL!	#NULL!	#NULL!	#NULL!	#NULL!	2	1964	99	99	1	1	1	1	#NULL!	#NULL!	#NULL!	#NULL!	#NULL!	0	0
415	15	42	73	2	2021-07-03 13:06:00	2	1	9	#NULL!	#NULL!	#NULL!	#NULL!	#NULL!	#NULL!	#NULL!	#NULL!	#NULL!	#NULL!	#NULL!	#NULL!	2	1	#NULL!	#NULL!	#NULL!	#NULL!	#NULL!	#NULL!	#NULL!	#NULL!	#NULL!	#NULL!	#NULL!	#NULL!	1	1957	6	22	1	1	1	4	4	1972	#NULL!	#NULL!	#NULL!	0	0
416	15	42	73	2	2021-07-03 15:40:00	1	1	#NULL!	#NULL!	#NULL!	#NULL!	#NULL!	#NULL!	#NULL!	#NULL!	#NULL!	#NULL!	#NULL!	#NULL!	#NULL!	1	#NULL!	#NULL!	#NULL!	#NULL!	#NULL!	#NULL!	#NULL!	#NULL!	#NULL!	#NULL!	#NULL!	#NULL!	#NULL!	1	1960	6	7	1	1	1	4	4	1976	#NULL!	#NULL!	#NULL!	6000	6000
417	9	23	45	1	2021-07-03 19:38:00	2	1	9	#NULL!	#NULL!	#NULL!	#NULL!	#NULL!	#NULL!	#NULL!	#NULL!	#NULL!	#NULL!	#NULL!	#NULL!	1	1	#NULL!	#NULL!	#NULL!	#NULL!	#NULL!	#NULL!	#NULL!	#NULL!	#NULL!	#NULL!	#NULL!	#NULL!	2	1962	7	13	1	1	1	3	4	1974	#NULL!	#NULL!	#NULL!	30000	30000
418	10	25	47	2	2021-07-02 15:49:00	1	1	#NULL!	#NULL!	#NULL!	#NULL!	#NULL!	#NULL!	#NULL!	#NULL!	#NULL!	#NULL!	#NULL!	#NULL!	#NULL!	1	#NULL!	#NULL!	#NULL!	#NULL!	#NULL!	#NULL!	#NULL!	#NULL!	#NULL!	#NULL!	#NULL!	#NULL!	#NULL!	2	1963	8	12	1	1	1	3	4	1976	#NULL!	#NULL!	#NULL!	0	0
419	10	25	47	2	2021-07-02 13:47:00	0	#NULL!	#NULL!	#NULL!	#NULL!	#NULL!	#NULL!	#NULL!	#NULL!	#NULL!	#NULL!	#NULL!	#NULL!	#NULL!	#NULL!	#NULL!	#NULL!	#NULL!	#NULL!	#NULL!	#NULL!	#NULL!	#NULL!	#NULL!	#NULL!	#NULL!	#NULL!	#NULL!	#NULL!	2	1961	10	30	1	1	1	1	#NULL!	#NULL!	#NULL!	#NULL!	#NULL!	0	0
420	10	25	47	2	2021-07-02 18:46:00	0	#NULL!	#NULL!	#NULL!	#NULL!	#NULL!	#NULL!	#NULL!	#NULL!	#NULL!	#NULL!	#NULL!	#NULL!	#NULL!	#NULL!	#NULL!	#NULL!	#NULL!	#NULL!	#NULL!	#NULL!	#NULL!	#NULL!	#NULL!	#NULL!	#NULL!	#NULL!	#NULL!	#NULL!	2	1943	9	98	1	1	1	1	#NULL!	#NULL!	#NULL!	#NULL!	#NULL!	0	0
421	9	20	42	1	2021-07-03 16:49:00	1	1	#NULL!	#NULL!	#NULL!	#NULL!	#NULL!	#NULL!	#NULL!	#NULL!	#NULL!	#NULL!	#NULL!	#NULL!	#NULL!	2	#NULL!	#NULL!	#NULL!	#NULL!	#NULL!	#NULL!	#NULL!	#NULL!	#NULL!	#NULL!	#NULL!	#NULL!	#NULL!	1	1963	11	18	1	1	1	11	4	1991	3	6	2	120000	120000
422	10	25	47	2	2021-07-03 12:39:00	1	1	#NULL!	#NULL!	#NULL!	#NULL!	#NULL!	#NULL!	#NULL!	#NULL!	#NULL!	#NULL!	#NULL!	#NULL!	#NULL!	1	#NULL!	#NULL!	#NULL!	#NULL!	#NULL!	#NULL!	#NULL!	#NULL!	#NULL!	#NULL!	#NULL!	#NULL!	#NULL!	1	1960	12	11	1	1	1	6	4	1976	3	#NULL!	#NULL!	30000	30000
423	10	25	47	2	2021-07-03 15:11:00	2	3	3	#NULL!	#NULL!	#NULL!	#NULL!	#NULL!	#NULL!	#NULL!	#NULL!	#NULL!	#NULL!	#NULL!	#NULL!	1	1	#NULL!	#NULL!	#NULL!	#NULL!	#NULL!	#NULL!	#NULL!	#NULL!	#NULL!	#NULL!	#NULL!	#NULL!	2	2002	9	9	1	1	1	6	4	2021	4	#NULL!	#NULL!	0	0
424	15	39	70	1	2021-07-03 13:30:00	0	#NULL!	#NULL!	#NULL!	#NULL!	#NULL!	#NULL!	#NULL!	#NULL!	#NULL!	#NULL!	#NULL!	#NULL!	#NULL!	#NULL!	#NULL!	#NULL!	#NULL!	#NULL!	#NULL!	#NULL!	#NULL!	#NULL!	#NULL!	#NULL!	#NULL!	#NULL!	#NULL!	#NULL!	1	1963	4	11	1	1	1	3	4	1957	#NULL!	#NULL!	#NULL!	35000	35000
425	15	39	70	1	2021-07-03 15:24:00	0	#NULL!	#NULL!	#NULL!	#NULL!	#NULL!	#NULL!	#NULL!	#NULL!	#NULL!	#NULL!	#NULL!	#NULL!	#NULL!	#NULL!	#NULL!	#NULL!	#NULL!	#NULL!	#NULL!	#NULL!	#NULL!	#NULL!	#NULL!	#NULL!	#NULL!	#NULL!	#NULL!	#NULL!	2	1984	8	10	8	1	1	3	4	1992	#NULL!	#NULL!	#NULL!	0	0
426	10	24	46	1	2021-07-03 11:00:00	3	1	2	2	#NULL!	#NULL!	#NULL!	#NULL!	#NULL!	#NULL!	#NULL!	#NULL!	#NULL!	#NULL!	#NULL!	1	1	1	#NULL!	#NULL!	#NULL!	#NULL!	#NULL!	#NULL!	#NULL!	#NULL!	#NULL!	#NULL!	#NULL!	2	1988	9	29	1	1	1	4	4	2004	#NULL!	#NULL!	#NULL!	0	0
427	10	27	49	1	2021-07-03 19:31:00	1	1	#NULL!	#NULL!	#NULL!	#NULL!	#NULL!	#NULL!	#NULL!	#NULL!	#NULL!	#NULL!	#NULL!	#NULL!	#NULL!	1	#NULL!	#NULL!	#NULL!	#NULL!	#NULL!	#NULL!	#NULL!	#NULL!	#NULL!	#NULL!	#NULL!	#NULL!	#NULL!	1	1953	12	3	4	14	1	3	4	1968	#NULL!	#NULL!	#NULL!	40000	40000
428	10	24	46	1	2021-07-03 18:13:00	4	1	2	2	9	#NULL!	#NULL!	#NULL!	#NULL!	#NULL!	#NULL!	#NULL!	#NULL!	#NULL!	#NULL!	1	1	1	1	#NULL!	#NULL!	#NULL!	#NULL!	#NULL!	#NULL!	#NULL!	#NULL!	#NULL!	#NULL!	2	1967	12	5	1	1	1	3	2	#NULL!	#NULL!	#NULL!	#NULL!	0	0
429	15	42	73	2	2021-07-03 16:49:00	3	1	9	9	#NULL!	#NULL!	#NULL!	#NULL!	#NULL!	#NULL!	#NULL!	#NULL!	#NULL!	#NULL!	#NULL!	1	1	1	#NULL!	#NULL!	#NULL!	#NULL!	#NULL!	#NULL!	#NULL!	#NULL!	#NULL!	#NULL!	#NULL!	2	1957	7	12	1	11	1	3	4	9998	#NULL!	#NULL!	#NULL!	1000	1000
430	15	42	73	2	2021-07-03 14:39:00	0	#NULL!	#NULL!	#NULL!	#NULL!	#NULL!	#NULL!	#NULL!	#NULL!	#NULL!	#NULL!	#NULL!	#NULL!	#NULL!	#NULL!	#NULL!	#NULL!	#NULL!	#NULL!	#NULL!	#NULL!	#NULL!	#NULL!	#NULL!	#NULL!	#NULL!	#NULL!	#NULL!	#NULL!	1	1933	6	10	1	1	1	2	#NULL!	#NULL!	#NULL!	#NULL!	#NULL!	2700	2700
431	15	42	73	2	2021-07-03 11:50:00	1	1	#NULL!	#NULL!	#NULL!	#NULL!	#NULL!	#NULL!	#NULL!	#NULL!	#NULL!	#NULL!	#NULL!	#NULL!	#NULL!	1	#NULL!	#NULL!	#NULL!	#NULL!	#NULL!	#NULL!	#NULL!	#NULL!	#NULL!	#NULL!	#NULL!	#NULL!	#NULL!	1	1936	12	30	1	1	1	3	4	9998	#NULL!	#NULL!	#NULL!	6000	6000
432	15	42	73	2	2021-07-03 09:22:00	2	4	1	#NULL!	#NULL!	#NULL!	#NULL!	#NULL!	#NULL!	#NULL!	#NULL!	#NULL!	#NULL!	#NULL!	#NULL!	1	1	#NULL!	#NULL!	#NULL!	#NULL!	#NULL!	#NULL!	#NULL!	#NULL!	#NULL!	#NULL!	#NULL!	#NULL!	1	1966	9	27	1	1	1	6	4	1987	3	#NULL!	#NULL!	48000	48000
433	15	41	72	1	2021-07-03 10:11:00	4	7	7	1	2	#NULL!	#NULL!	#NULL!	#NULL!	#NULL!	#NULL!	#NULL!	#NULL!	#NULL!	#NULL!	1	1	1	1	#NULL!	#NULL!	#NULL!	#NULL!	#NULL!	#NULL!	#NULL!	#NULL!	#NULL!	#NULL!	2	1995	3	25	1	1	1	10	4	2018	5	4	10	30000	30000
434	9	23	45	1	2021-07-03 16:08:00	3	1	2	2	#NULL!	#NULL!	#NULL!	#NULL!	#NULL!	#NULL!	#NULL!	#NULL!	#NULL!	#NULL!	#NULL!	2	2	1	#NULL!	#NULL!	#NULL!	#NULL!	#NULL!	#NULL!	#NULL!	#NULL!	#NULL!	#NULL!	#NULL!	2	1980	7	19	1	1	1	12	4	2004	5	3	8	0	0
435	15	42	73	2	2021-07-03 15:36:00	4	1	2	6	9	#NULL!	#NULL!	#NULL!	#NULL!	#NULL!	#NULL!	#NULL!	#NULL!	#NULL!	#NULL!	1	1	1	2	#NULL!	#NULL!	#NULL!	#NULL!	#NULL!	#NULL!	#NULL!	#NULL!	#NULL!	#NULL!	2	1947	5	3	1	1	1	3	4	1963	#NULL!	#NULL!	#NULL!	12000	10000
436	15	42	73	2	2021-07-03 13:43:00	3	2	2	9	#NULL!	#NULL!	#NULL!	#NULL!	#NULL!	#NULL!	#NULL!	#NULL!	#NULL!	#NULL!	#NULL!	2	2	2	#NULL!	#NULL!	#NULL!	#NULL!	#NULL!	#NULL!	#NULL!	#NULL!	#NULL!	#NULL!	#NULL!	2	1944	4	7	1	1	1	3	2	#NULL!	#NULL!	#NULL!	#NULL!	2000	0
437	15	42	73	2	2021-07-03 11:20:00	1	1	#NULL!	#NULL!	#NULL!	#NULL!	#NULL!	#NULL!	#NULL!	#NULL!	#NULL!	#NULL!	#NULL!	#NULL!	#NULL!	1	#NULL!	#NULL!	#NULL!	#NULL!	#NULL!	#NULL!	#NULL!	#NULL!	#NULL!	#NULL!	#NULL!	#NULL!	#NULL!	2	1957	5	19	1	1	1	1	#NULL!	#NULL!	#NULL!	#NULL!	#NULL!	2400	0
438	15	42	73	2	2021-07-03 09:41:00	1	1	#NULL!	#NULL!	#NULL!	#NULL!	#NULL!	#NULL!	#NULL!	#NULL!	#NULL!	#NULL!	#NULL!	#NULL!	#NULL!	1	#NULL!	#NULL!	#NULL!	#NULL!	#NULL!	#NULL!	#NULL!	#NULL!	#NULL!	#NULL!	#NULL!	#NULL!	#NULL!	1	1943	2	10	1	1	1	7	4	1963	6	#NULL!	#NULL!	96000	96000
439	17	50	83	1	2021-07-03 16:04:00	11	1	2	6	2	2	6	9	9	9	9	9	#NULL!	#NULL!	#NULL!	2	1	1	2	2	2	1	2	2	2	2	#NULL!	#NULL!	#NULL!	2	1957	12	2	1	1	1	1	#NULL!	#NULL!	#NULL!	#NULL!	#NULL!	0	0
440	15	42	73	1	2021-07-03 07:38:00	0	#NULL!	#NULL!	#NULL!	#NULL!	#NULL!	#NULL!	#NULL!	#NULL!	#NULL!	#NULL!	#NULL!	#NULL!	#NULL!	#NULL!	#NULL!	#NULL!	#NULL!	#NULL!	#NULL!	#NULL!	#NULL!	#NULL!	#NULL!	#NULL!	#NULL!	#NULL!	#NULL!	#NULL!	2	1957	5	7	1	1	1	1	#NULL!	#NULL!	#NULL!	#NULL!	#NULL!	0	0
441	9	20	42	1	2021-07-03 17:16:00	5	1	2	6	9	9	#NULL!	#NULL!	#NULL!	#NULL!	#NULL!	#NULL!	#NULL!	#NULL!	#NULL!	1	2	2	1	1	#NULL!	#NULL!	#NULL!	#NULL!	#NULL!	#NULL!	#NULL!	#NULL!	#NULL!	1	1954	12	19	1	1	1	3	4	1964	#NULL!	#NULL!	#NULL!	10000	10000
442	15	42	73	1	2021-07-03 10:27:00	1	1	#NULL!	#NULL!	#NULL!	#NULL!	#NULL!	#NULL!	#NULL!	#NULL!	#NULL!	#NULL!	#NULL!	#NULL!	#NULL!	1	#NULL!	#NULL!	#NULL!	#NULL!	#NULL!	#NULL!	#NULL!	#NULL!	#NULL!	#NULL!	#NULL!	#NULL!	#NULL!	1	1937	2	6	1	1	1	2	#NULL!	#NULL!	#NULL!	#NULL!	#NULL!	1400	0
443	10	25	47	1	2021-07-03 20:02:00	2	1	2	#NULL!	#NULL!	#NULL!	#NULL!	#NULL!	#NULL!	#NULL!	#NULL!	#NULL!	#NULL!	#NULL!	#NULL!	1	1	#NULL!	#NULL!	#NULL!	#NULL!	#NULL!	#NULL!	#NULL!	#NULL!	#NULL!	#NULL!	#NULL!	#NULL!	2	1997	5	16	1	1	1	7	4	2014	5	#NULL!	#NULL!	90000	90000
444	10	24	46	1	2021-07-03 18:04:00	1	1	#NULL!	#NULL!	#NULL!	#NULL!	#NULL!	#NULL!	#NULL!	#NULL!	#NULL!	#NULL!	#NULL!	#NULL!	#NULL!	1	#NULL!	#NULL!	#NULL!	#NULL!	#NULL!	#NULL!	#NULL!	#NULL!	#NULL!	#NULL!	#NULL!	#NULL!	#NULL!	1	1988	7	27	1	1	1	3	4	9998	#NULL!	#NULL!	#NULL!	50000	50000
445	10	24	46	1	2021-07-03 10:36:00	3	1	2	2	#NULL!	#NULL!	#NULL!	#NULL!	#NULL!	#NULL!	#NULL!	#NULL!	#NULL!	#NULL!	#NULL!	1	1	1	#NULL!	#NULL!	#NULL!	#NULL!	#NULL!	#NULL!	#NULL!	#NULL!	#NULL!	#NULL!	#NULL!	1	1982	5	99	1	1	1	4	4	1996	#NULL!	#NULL!	#NULL!	45000	45000
446	15	42	73	1	2021-07-03 14:48:00	1	1	#NULL!	#NULL!	#NULL!	#NULL!	#NULL!	#NULL!	#NULL!	#NULL!	#NULL!	#NULL!	#NULL!	#NULL!	#NULL!	1	#NULL!	#NULL!	#NULL!	#NULL!	#NULL!	#NULL!	#NULL!	#NULL!	#NULL!	#NULL!	#NULL!	#NULL!	#NULL!	2	1944	12	28	1	1	1	1	#NULL!	#NULL!	#NULL!	#NULL!	#NULL!	9500	3600
447	15	39	70	1	2021-07-03 16:35:00	4	9	9	2	2	#NULL!	#NULL!	#NULL!	#NULL!	#NULL!	#NULL!	#NULL!	#NULL!	#NULL!	#NULL!	1	1	1	1	#NULL!	#NULL!	#NULL!	#NULL!	#NULL!	#NULL!	#NULL!	#NULL!	#NULL!	#NULL!	2	1997	3	17	1	1	1	12	4	2020	3	4	8	6000	6000
448	15	39	70	1	2021-07-03 10:32:00	0	#NULL!	#NULL!	#NULL!	#NULL!	#NULL!	#NULL!	#NULL!	#NULL!	#NULL!	#NULL!	#NULL!	#NULL!	#NULL!	#NULL!	#NULL!	#NULL!	#NULL!	#NULL!	#NULL!	#NULL!	#NULL!	#NULL!	#NULL!	#NULL!	#NULL!	#NULL!	#NULL!	#NULL!	1	1947	1	30	1	1	1	3	4	9998	#NULL!	#NULL!	#NULL!	0	0
449	15	39	70	1	2021-07-02 11:04:00	0	#NULL!	#NULL!	#NULL!	#NULL!	#NULL!	#NULL!	#NULL!	#NULL!	#NULL!	#NULL!	#NULL!	#NULL!	#NULL!	#NULL!	#NULL!	#NULL!	#NULL!	#NULL!	#NULL!	#NULL!	#NULL!	#NULL!	#NULL!	#NULL!	#NULL!	#NULL!	#NULL!	#NULL!	2	1949	8	16	1	1	1	1	#NULL!	#NULL!	#NULL!	#NULL!	#NULL!	200	0
450	10	26	48	1	2021-07-03 17:00:00	2	1	9	#NULL!	#NULL!	#NULL!	#NULL!	#NULL!	#NULL!	#NULL!	#NULL!	#NULL!	#NULL!	#NULL!	#NULL!	1	1	#NULL!	#NULL!	#NULL!	#NULL!	#NULL!	#NULL!	#NULL!	#NULL!	#NULL!	#NULL!	#NULL!	#NULL!	2	1956	3	3	1	1	1	3	2	#NULL!	#NULL!	#NULL!	#NULL!	20000	20000
451	9	20	42	1	2021-07-03 17:28:00	1	1	#NULL!	#NULL!	#NULL!	#NULL!	#NULL!	#NULL!	#NULL!	#NULL!	#NULL!	#NULL!	#NULL!	#NULL!	#NULL!	1	#NULL!	#NULL!	#NULL!	#NULL!	#NULL!	#NULL!	#NULL!	#NULL!	#NULL!	#NULL!	#NULL!	#NULL!	#NULL!	1	1940	4	22	1	1	1	4	4	1961	#NULL!	#NULL!	#NULL!	60000	60000
452	9	20	42	1	2021-07-03 16:43:00	5	1	2	6	9	9	#NULL!	#NULL!	#NULL!	#NULL!	#NULL!	#NULL!	#NULL!	#NULL!	#NULL!	1	2	2	2	2	#NULL!	#NULL!	#NULL!	#NULL!	#NULL!	#NULL!	#NULL!	#NULL!	#NULL!	1	1943	8	15	1	1	1	7	4	1961	6	#NULL!	#NULL!	58884	58884
453	10	24	46	1	2021-07-03 10:45:00	1	1	#NULL!	#NULL!	#NULL!	#NULL!	#NULL!	#NULL!	#NULL!	#NULL!	#NULL!	#NULL!	#NULL!	#NULL!	#NULL!	1	#NULL!	#NULL!	#NULL!	#NULL!	#NULL!	#NULL!	#NULL!	#NULL!	#NULL!	#NULL!	#NULL!	#NULL!	#NULL!	2	1989	4	22	1	1	1	4	2	2005	#NULL!	#NULL!	#NULL!	0	0
454	15	39	70	1	2021-07-03 17:28:00	4	2	3	1	3	#NULL!	#NULL!	#NULL!	#NULL!	#NULL!	#NULL!	#NULL!	#NULL!	#NULL!	#NULL!	1	1	1	1	#NULL!	#NULL!	#NULL!	#NULL!	#NULL!	#NULL!	#NULL!	#NULL!	#NULL!	#NULL!	2	1979	11	14	1	1	1	3	4	1991	#NULL!	#NULL!	#NULL!	70000	70000
455	10	24	46	1	2021-07-03 18:16:00	3	1	2	2	#NULL!	#NULL!	#NULL!	#NULL!	#NULL!	#NULL!	#NULL!	#NULL!	#NULL!	#NULL!	#NULL!	2	1	1	#NULL!	#NULL!	#NULL!	#NULL!	#NULL!	#NULL!	#NULL!	#NULL!	#NULL!	#NULL!	#NULL!	2	1995	8	2	1	1	1	4	4	2010	#NULL!	#NULL!	#NULL!	20000	20000
456	10	24	46	1	2021-07-03 10:31:00	2	1	2	#NULL!	#NULL!	#NULL!	#NULL!	#NULL!	#NULL!	#NULL!	#NULL!	#NULL!	#NULL!	#NULL!	#NULL!	2	2	#NULL!	#NULL!	#NULL!	#NULL!	#NULL!	#NULL!	#NULL!	#NULL!	#NULL!	#NULL!	#NULL!	#NULL!	1	1967	10	3	1	1	1	7	4	1987	6	#NULL!	#NULL!	80000	80000
457	15	41	72	1	2021-07-03 11:37:00	1	2	#NULL!	#NULL!	#NULL!	#NULL!	#NULL!	#NULL!	#NULL!	#NULL!	#NULL!	#NULL!	#NULL!	#NULL!	#NULL!	1	#NULL!	#NULL!	#NULL!	#NULL!	#NULL!	#NULL!	#NULL!	#NULL!	#NULL!	#NULL!	#NULL!	#NULL!	#NULL!	2	1977	7	12	1	1	1	11	4	2004	2	2	3	60000	60000
458	9	22	44	1	2021-07-03 18:41:00	2	11	1	#NULL!	#NULL!	#NULL!	#NULL!	#NULL!	#NULL!	#NULL!	#NULL!	#NULL!	#NULL!	#NULL!	#NULL!	1	1	#NULL!	#NULL!	#NULL!	#NULL!	#NULL!	#NULL!	#NULL!	#NULL!	#NULL!	#NULL!	#NULL!	#NULL!	1	1947	11	11	1	1	1	3	4	1961	#NULL!	#NULL!	#NULL!	5000	5000
459	10	25	47	1	2021-07-03 19:00:00	0	#NULL!	#NULL!	#NULL!	#NULL!	#NULL!	#NULL!	#NULL!	#NULL!	#NULL!	#NULL!	#NULL!	#NULL!	#NULL!	#NULL!	#NULL!	#NULL!	#NULL!	#NULL!	#NULL!	#NULL!	#NULL!	#NULL!	#NULL!	#NULL!	#NULL!	#NULL!	#NULL!	#NULL!	1	1970	3	5	1	1	1	4	4	1985	#NULL!	#NULL!	#NULL!	50000	40000
460	10	27	50	1	2021-07-03 19:33:00	5	1	2	6	9	9	#NULL!	#NULL!	#NULL!	#NULL!	#NULL!	#NULL!	#NULL!	#NULL!	#NULL!	1	1	2	1	1	#NULL!	#NULL!	#NULL!	#NULL!	#NULL!	#NULL!	#NULL!	#NULL!	#NULL!	1	1962	10	26	1	1	1	6	4	9998	5	#NULL!	#NULL!	50000	50000
461	9	22	44	1	2021-07-03 18:41:00	1	1	#NULL!	#NULL!	#NULL!	#NULL!	#NULL!	#NULL!	#NULL!	#NULL!	#NULL!	#NULL!	#NULL!	#NULL!	#NULL!	1	#NULL!	#NULL!	#NULL!	#NULL!	#NULL!	#NULL!	#NULL!	#NULL!	#NULL!	#NULL!	#NULL!	#NULL!	#NULL!	2	1952	9	98	1	1	1	1	#NULL!	#NULL!	#NULL!	#NULL!	#NULL!	1320	9999997
462	9	22	44	1	2021-07-03 18:50:00	3	2	3	2	#NULL!	#NULL!	#NULL!	#NULL!	#NULL!	#NULL!	#NULL!	#NULL!	#NULL!	#NULL!	#NULL!	1	1	1	#NULL!	#NULL!	#NULL!	#NULL!	#NULL!	#NULL!	#NULL!	#NULL!	#NULL!	#NULL!	#NULL!	1	1969	9	1	1	1	1	4	2	1983	#NULL!	#NULL!	#NULL!	24000	24000
463	17	49	82	1	2021-07-03 15:41:00	1	3	#NULL!	#NULL!	#NULL!	#NULL!	#NULL!	#NULL!	#NULL!	#NULL!	#NULL!	#NULL!	#NULL!	#NULL!	#NULL!	1	#NULL!	#NULL!	#NULL!	#NULL!	#NULL!	#NULL!	#NULL!	#NULL!	#NULL!	#NULL!	#NULL!	#NULL!	#NULL!	1	1999	12	16	1	1	1	10	4	2021	4	4	8	5000	5000
464	9	22	44	1	2021-07-03 18:55:00	0	#NULL!	#NULL!	#NULL!	#NULL!	#NULL!	#NULL!	#NULL!	#NULL!	#NULL!	#NULL!	#NULL!	#NULL!	#NULL!	#NULL!	#NULL!	#NULL!	#NULL!	#NULL!	#NULL!	#NULL!	#NULL!	#NULL!	#NULL!	#NULL!	#NULL!	#NULL!	#NULL!	#NULL!	2	1966	10	20	1	1	1	4	2	1981	#NULL!	#NULL!	#NULL!	7000	7000
465	15	41	72	1	2021-07-03 16:47:00	2	1	2	#NULL!	#NULL!	#NULL!	#NULL!	#NULL!	#NULL!	#NULL!	#NULL!	#NULL!	#NULL!	#NULL!	#NULL!	2	2	#NULL!	#NULL!	#NULL!	#NULL!	#NULL!	#NULL!	#NULL!	#NULL!	#NULL!	#NULL!	#NULL!	#NULL!	1	1953	2	7	1	1	1	4	4	1970	#NULL!	#NULL!	#NULL!	40000	0
466	10	27	50	1	2021-07-03 19:04:00	4	3	1	2	2	#NULL!	#NULL!	#NULL!	#NULL!	#NULL!	#NULL!	#NULL!	#NULL!	#NULL!	#NULL!	2	1	2	1	#NULL!	#NULL!	#NULL!	#NULL!	#NULL!	#NULL!	#NULL!	#NULL!	#NULL!	#NULL!	2	1972	7	27	1	1	1	4	4	1988	#NULL!	#NULL!	#NULL!	4000	0
467	15	41	72	2	2021-07-03 08:06:00	1	1	#NULL!	#NULL!	#NULL!	#NULL!	#NULL!	#NULL!	#NULL!	#NULL!	#NULL!	#NULL!	#NULL!	#NULL!	#NULL!	1	#NULL!	#NULL!	#NULL!	#NULL!	#NULL!	#NULL!	#NULL!	#NULL!	#NULL!	#NULL!	#NULL!	#NULL!	#NULL!	1	1961	3	11	1	1	1	6	4	1979	5	#NULL!	#NULL!	20000	20000
468	10	27	50	2	2021-07-03 10:52:00	4	1	2	6	9	#NULL!	#NULL!	#NULL!	#NULL!	#NULL!	#NULL!	#NULL!	#NULL!	#NULL!	#NULL!	1	2	2	2	#NULL!	#NULL!	#NULL!	#NULL!	#NULL!	#NULL!	#NULL!	#NULL!	#NULL!	#NULL!	2	1957	1	8	1	1	1	1	#NULL!	#NULL!	#NULL!	#NULL!	#NULL!	0	0
469	17	50	83	1	2021-07-03 14:37:00	4	2	6	9	11	#NULL!	#NULL!	#NULL!	#NULL!	#NULL!	#NULL!	#NULL!	#NULL!	#NULL!	#NULL!	2	2	2	2	#NULL!	#NULL!	#NULL!	#NULL!	#NULL!	#NULL!	#NULL!	#NULL!	#NULL!	#NULL!	2	1950	11	9	1	1	1	1	#NULL!	#NULL!	#NULL!	#NULL!	#NULL!	12000	12000
470	10	27	50	1	2021-07-03 17:58:00	2	1	9	#NULL!	#NULL!	#NULL!	#NULL!	#NULL!	#NULL!	#NULL!	#NULL!	#NULL!	#NULL!	#NULL!	#NULL!	1	1	#NULL!	#NULL!	#NULL!	#NULL!	#NULL!	#NULL!	#NULL!	#NULL!	#NULL!	#NULL!	#NULL!	#NULL!	1	1944	2	29	1	1	1	7	4	1965	6	#NULL!	#NULL!	80000	0
471	17	50	83	1	2021-07-03 16:43:00	3	2	6	2	#NULL!	#NULL!	#NULL!	#NULL!	#NULL!	#NULL!	#NULL!	#NULL!	#NULL!	#NULL!	#NULL!	2	2	2	#NULL!	#NULL!	#NULL!	#NULL!	#NULL!	#NULL!	#NULL!	#NULL!	#NULL!	#NULL!	#NULL!	1	1959	1	29	1	1	1	4	3	1972	#NULL!	#NULL!	#NULL!	10000	10000
472	17	49	82	1	2021-07-03 18:06:00	4	1	2	2	2	#NULL!	#NULL!	#NULL!	#NULL!	#NULL!	#NULL!	#NULL!	#NULL!	#NULL!	#NULL!	1	1	1	1	#NULL!	#NULL!	#NULL!	#NULL!	#NULL!	#NULL!	#NULL!	#NULL!	#NULL!	#NULL!	2	1983	4	11	1	1	1	4	4	2000	#NULL!	#NULL!	#NULL!	200000	200000
473	10	27	50	1	2021-07-03 18:14:00	3	3	3	7	#NULL!	#NULL!	#NULL!	#NULL!	#NULL!	#NULL!	#NULL!	#NULL!	#NULL!	#NULL!	#NULL!	1	1	1	#NULL!	#NULL!	#NULL!	#NULL!	#NULL!	#NULL!	#NULL!	#NULL!	#NULL!	#NULL!	#NULL!	2	2001	8	25	1	1	1	10	4	2021	5	4	12	0	0
474	10	28	51	2	2021-07-03 14:48:00	1	1	#NULL!	#NULL!	#NULL!	#NULL!	#NULL!	#NULL!	#NULL!	#NULL!	#NULL!	#NULL!	#NULL!	#NULL!	#NULL!	1	#NULL!	#NULL!	#NULL!	#NULL!	#NULL!	#NULL!	#NULL!	#NULL!	#NULL!	#NULL!	#NULL!	#NULL!	#NULL!	1	1968	1	1	1	1	1	4	4	1985	#NULL!	#NULL!	#NULL!	30000	30000
475	10	28	51	2	2021-07-03 15:48:00	3	1	2	2	#NULL!	#NULL!	#NULL!	#NULL!	#NULL!	#NULL!	#NULL!	#NULL!	#NULL!	#NULL!	#NULL!	1	2	2	#NULL!	#NULL!	#NULL!	#NULL!	#NULL!	#NULL!	#NULL!	#NULL!	#NULL!	#NULL!	#NULL!	1	1970	10	20	1	1	1	3	4	1983	#NULL!	#NULL!	#NULL!	45000	45000
476	10	28	51	2	2021-07-03 09:32:00	1	1	#NULL!	#NULL!	#NULL!	#NULL!	#NULL!	#NULL!	#NULL!	#NULL!	#NULL!	#NULL!	#NULL!	#NULL!	#NULL!	1	#NULL!	#NULL!	#NULL!	#NULL!	#NULL!	#NULL!	#NULL!	#NULL!	#NULL!	#NULL!	#NULL!	#NULL!	#NULL!	1	1944	10	20	1	1	1	3	4	1959	#NULL!	#NULL!	#NULL!	1416	0
477	10	28	51	2	2021-07-03 14:51:00	2	2	9	#NULL!	#NULL!	#NULL!	#NULL!	#NULL!	#NULL!	#NULL!	#NULL!	#NULL!	#NULL!	#NULL!	#NULL!	1	1	#NULL!	#NULL!	#NULL!	#NULL!	#NULL!	#NULL!	#NULL!	#NULL!	#NULL!	#NULL!	#NULL!	#NULL!	2	1948	7	28	1	1	1	1	#NULL!	#NULL!	#NULL!	#NULL!	#NULL!	0	0
478	10	28	51	2	2021-07-03 09:47:00	5	1	2	6	9	9	#NULL!	#NULL!	#NULL!	#NULL!	#NULL!	#NULL!	#NULL!	#NULL!	#NULL!	1	1	2	1	1	#NULL!	#NULL!	#NULL!	#NULL!	#NULL!	#NULL!	#NULL!	#NULL!	#NULL!	2	1957	3	26	1	1	1	4	4	1971	#NULL!	#NULL!	#NULL!	0	0
479	10	24	46	1	2021-07-03 17:37:00	1	1	#NULL!	#NULL!	#NULL!	#NULL!	#NULL!	#NULL!	#NULL!	#NULL!	#NULL!	#NULL!	#NULL!	#NULL!	#NULL!	1	#NULL!	#NULL!	#NULL!	#NULL!	#NULL!	#NULL!	#NULL!	#NULL!	#NULL!	#NULL!	#NULL!	#NULL!	#NULL!	1	1959	10	18	1	1	1	6	4	1977	5	#NULL!	#NULL!	12000	0
480	10	27	49	1	2021-07-03 10:40:00	1	2	#NULL!	#NULL!	#NULL!	#NULL!	#NULL!	#NULL!	#NULL!	#NULL!	#NULL!	#NULL!	#NULL!	#NULL!	#NULL!	1	#NULL!	#NULL!	#NULL!	#NULL!	#NULL!	#NULL!	#NULL!	#NULL!	#NULL!	#NULL!	#NULL!	#NULL!	#NULL!	1	1982	10	26	1	1	1	6	4	2001	4	#NULL!	#NULL!	60000	60000
481	10	28	51	2	2021-07-03 09:45:00	2	2	2	#NULL!	#NULL!	#NULL!	#NULL!	#NULL!	#NULL!	#NULL!	#NULL!	#NULL!	#NULL!	#NULL!	#NULL!	2	2	#NULL!	#NULL!	#NULL!	#NULL!	#NULL!	#NULL!	#NULL!	#NULL!	#NULL!	#NULL!	#NULL!	#NULL!	1	1952	9	3	1	1	1	3	4	1966	#NULL!	#NULL!	#NULL!	0	0
482	9	23	45	1	2021-07-03 19:19:00	2	1	2	#NULL!	#NULL!	#NULL!	#NULL!	#NULL!	#NULL!	#NULL!	#NULL!	#NULL!	#NULL!	#NULL!	#NULL!	1	2	#NULL!	#NULL!	#NULL!	#NULL!	#NULL!	#NULL!	#NULL!	#NULL!	#NULL!	#NULL!	#NULL!	#NULL!	2	1970	7	2	1	1	1	5	4	1988	4	#NULL!	#NULL!	30000	0
483	10	28	51	2	2021-07-03 15:59:00	2	2	2	#NULL!	#NULL!	#NULL!	#NULL!	#NULL!	#NULL!	#NULL!	#NULL!	#NULL!	#NULL!	#NULL!	#NULL!	1	1	#NULL!	#NULL!	#NULL!	#NULL!	#NULL!	#NULL!	#NULL!	#NULL!	#NULL!	#NULL!	#NULL!	#NULL!	1	1976	12	1	1	1	1	4	4	1993	#NULL!	#NULL!	#NULL!	100000	100000
484	10	27	50	2	2021-07-03 15:13:00	6	1	2	6	2	9	9	#NULL!	#NULL!	#NULL!	#NULL!	#NULL!	#NULL!	#NULL!	#NULL!	1	1	1	2	1	1	#NULL!	#NULL!	#NULL!	#NULL!	#NULL!	#NULL!	#NULL!	#NULL!	1	1964	1	14	1	1	1	6	4	1988	2	#NULL!	#NULL!	4000	0
485	10	25	47	1	2021-07-03 17:31:00	0	#NULL!	#NULL!	#NULL!	#NULL!	#NULL!	#NULL!	#NULL!	#NULL!	#NULL!	#NULL!	#NULL!	#NULL!	#NULL!	#NULL!	#NULL!	#NULL!	#NULL!	#NULL!	#NULL!	#NULL!	#NULL!	#NULL!	#NULL!	#NULL!	#NULL!	#NULL!	#NULL!	#NULL!	1	1946	7	26	1	1	1	1	#NULL!	#NULL!	#NULL!	#NULL!	#NULL!	1400	0
486	10	25	47	1	2021-07-03 20:08:00	3	1	2	2	#NULL!	#NULL!	#NULL!	#NULL!	#NULL!	#NULL!	#NULL!	#NULL!	#NULL!	#NULL!	#NULL!	1	1	1	#NULL!	#NULL!	#NULL!	#NULL!	#NULL!	#NULL!	#NULL!	#NULL!	#NULL!	#NULL!	#NULL!	2	1978	8	18	1	1	1	7	4	1997	4	#NULL!	#NULL!	30000	30000
487	10	25	47	2	2021-07-03 15:49:00	1	9	#NULL!	#NULL!	#NULL!	#NULL!	#NULL!	#NULL!	#NULL!	#NULL!	#NULL!	#NULL!	#NULL!	#NULL!	#NULL!	2	#NULL!	#NULL!	#NULL!	#NULL!	#NULL!	#NULL!	#NULL!	#NULL!	#NULL!	#NULL!	#NULL!	#NULL!	#NULL!	2	1964	98	98	1	1	1	1	#NULL!	#NULL!	#NULL!	#NULL!	#NULL!	5000	5000
488	10	25	47	2	2021-07-03 14:37:00	4	1	2	6	9	#NULL!	#NULL!	#NULL!	#NULL!	#NULL!	#NULL!	#NULL!	#NULL!	#NULL!	#NULL!	2	2	2	2	#NULL!	#NULL!	#NULL!	#NULL!	#NULL!	#NULL!	#NULL!	#NULL!	#NULL!	#NULL!	1	1952	98	98	1	1	1	3	4	9998	#NULL!	#NULL!	#NULL!	3000	0
489	10	27	50	2	2021-07-03 20:16:00	4	3	1	2	2	#NULL!	#NULL!	#NULL!	#NULL!	#NULL!	#NULL!	#NULL!	#NULL!	#NULL!	#NULL!	1	1	1	1	#NULL!	#NULL!	#NULL!	#NULL!	#NULL!	#NULL!	#NULL!	#NULL!	#NULL!	#NULL!	2	1984	2	7	1	1	1	4	2	2000	#NULL!	#NULL!	#NULL!	40000	40000
490	10	27	49	1	2021-07-03 19:23:00	1	1	#NULL!	#NULL!	#NULL!	#NULL!	#NULL!	#NULL!	#NULL!	#NULL!	#NULL!	#NULL!	#NULL!	#NULL!	#NULL!	1	#NULL!	#NULL!	#NULL!	#NULL!	#NULL!	#NULL!	#NULL!	#NULL!	#NULL!	#NULL!	#NULL!	#NULL!	#NULL!	1	1986	8	13	1	1	1	10	4	2007	4	5	8	9999999	9999999
491	10	27	49	1	2021-07-03 21:21:00	2	1	2	#NULL!	#NULL!	#NULL!	#NULL!	#NULL!	#NULL!	#NULL!	#NULL!	#NULL!	#NULL!	#NULL!	#NULL!	1	2	#NULL!	#NULL!	#NULL!	#NULL!	#NULL!	#NULL!	#NULL!	#NULL!	#NULL!	#NULL!	#NULL!	#NULL!	2	1968	4	18	1	1	1	7	4	1992	6	#NULL!	#NULL!	24000	24000
492	10	25	47	2	2021-07-03 15:27:00	1	2	#NULL!	#NULL!	#NULL!	#NULL!	#NULL!	#NULL!	#NULL!	#NULL!	#NULL!	#NULL!	#NULL!	#NULL!	#NULL!	1	#NULL!	#NULL!	#NULL!	#NULL!	#NULL!	#NULL!	#NULL!	#NULL!	#NULL!	#NULL!	#NULL!	#NULL!	#NULL!	1	1969	3	9	1	1	1	4	4	9998	#NULL!	#NULL!	#NULL!	150000	150000
493	10	27	49	1	2021-07-03 21:57:00	0	#NULL!	#NULL!	#NULL!	#NULL!	#NULL!	#NULL!	#NULL!	#NULL!	#NULL!	#NULL!	#NULL!	#NULL!	#NULL!	#NULL!	#NULL!	#NULL!	#NULL!	#NULL!	#NULL!	#NULL!	#NULL!	#NULL!	#NULL!	#NULL!	#NULL!	#NULL!	#NULL!	#NULL!	2	1999	1	23	1	1	1	12	4	2021	1	2	2	0	0
494	9	23	45	1	2021-07-04 08:31:00	0	#NULL!	#NULL!	#NULL!	#NULL!	#NULL!	#NULL!	#NULL!	#NULL!	#NULL!	#NULL!	#NULL!	#NULL!	#NULL!	#NULL!	#NULL!	#NULL!	#NULL!	#NULL!	#NULL!	#NULL!	#NULL!	#NULL!	#NULL!	#NULL!	#NULL!	#NULL!	#NULL!	#NULL!	2	1994	11	24	1	1	1	4	4	9998	#NULL!	#NULL!	#NULL!	0	0
495	9	23	45	1	2021-07-04 08:34:00	1	1	#NULL!	#NULL!	#NULL!	#NULL!	#NULL!	#NULL!	#NULL!	#NULL!	#NULL!	#NULL!	#NULL!	#NULL!	#NULL!	1	#NULL!	#NULL!	#NULL!	#NULL!	#NULL!	#NULL!	#NULL!	#NULL!	#NULL!	#NULL!	#NULL!	#NULL!	#NULL!	2	1965	7	15	1	1	1	3	2	#NULL!	#NULL!	#NULL!	#NULL!	4000	4000
496	17	50	83	1	2021-07-04 09:05:00	3	1	2	2	#NULL!	#NULL!	#NULL!	#NULL!	#NULL!	#NULL!	#NULL!	#NULL!	#NULL!	#NULL!	#NULL!	1	1	1	#NULL!	#NULL!	#NULL!	#NULL!	#NULL!	#NULL!	#NULL!	#NULL!	#NULL!	#NULL!	#NULL!	1	1968	4	1	1	1	1	6	4	1986	2	#NULL!	#NULL!	24000	24000
497	15	39	70	1	2021-07-04 09:37:00	2	1	2	#NULL!	#NULL!	#NULL!	#NULL!	#NULL!	#NULL!	#NULL!	#NULL!	#NULL!	#NULL!	#NULL!	#NULL!	1	1	#NULL!	#NULL!	#NULL!	#NULL!	#NULL!	#NULL!	#NULL!	#NULL!	#NULL!	#NULL!	#NULL!	#NULL!	2	1979	12	5	1	1	1	9	4	2009	4	5	2	60000	60000
498	9	23	45	1	2021-07-04 08:15:00	1	5	#NULL!	#NULL!	#NULL!	#NULL!	#NULL!	#NULL!	#NULL!	#NULL!	#NULL!	#NULL!	#NULL!	#NULL!	#NULL!	1	#NULL!	#NULL!	#NULL!	#NULL!	#NULL!	#NULL!	#NULL!	#NULL!	#NULL!	#NULL!	#NULL!	#NULL!	#NULL!	2	1942	10	4	1	1	1	3	2	#NULL!	#NULL!	#NULL!	#NULL!	24000	0
499	10	27	50	2	2021-07-04 09:43:00	4	1	2	2	2	#NULL!	#NULL!	#NULL!	#NULL!	#NULL!	#NULL!	#NULL!	#NULL!	#NULL!	#NULL!	1	2	1	1	#NULL!	#NULL!	#NULL!	#NULL!	#NULL!	#NULL!	#NULL!	#NULL!	#NULL!	#NULL!	2	1979	10	15	1	1	1	4	4	1996	#NULL!	#NULL!	#NULL!	40000	40000
500	17	50	83	1	2021-07-04 09:23:00	3	1	2	2	#NULL!	#NULL!	#NULL!	#NULL!	#NULL!	#NULL!	#NULL!	#NULL!	#NULL!	#NULL!	#NULL!	1	1	2	#NULL!	#NULL!	#NULL!	#NULL!	#NULL!	#NULL!	#NULL!	#NULL!	#NULL!	#NULL!	#NULL!	2	1970	98	98	4	14	4	4	4	1986	#NULL!	#NULL!	#NULL!	8000	8000
501	15	39	70	1	2021-07-04 10:17:00	2	3	3	#NULL!	#NULL!	#NULL!	#NULL!	#NULL!	#NULL!	#NULL!	#NULL!	#NULL!	#NULL!	#NULL!	#NULL!	1	1	#NULL!	#NULL!	#NULL!	#NULL!	#NULL!	#NULL!	#NULL!	#NULL!	#NULL!	#NULL!	#NULL!	#NULL!	2	2003	3	4	1	1	1	10	1	2021	2	2	10	0	0
502	15	41	72	1	2021-07-04 09:52:00	2	1	2	#NULL!	#NULL!	#NULL!	#NULL!	#NULL!	#NULL!	#NULL!	#NULL!	#NULL!	#NULL!	#NULL!	#NULL!	1	1	#NULL!	#NULL!	#NULL!	#NULL!	#NULL!	#NULL!	#NULL!	#NULL!	#NULL!	#NULL!	#NULL!	#NULL!	2	1969	8	16	1	1	1	7	4	9998	6	#NULL!	#NULL!	36000	36000
503	15	39	70	1	2021-07-04 10:09:00	1	1	#NULL!	#NULL!	#NULL!	#NULL!	#NULL!	#NULL!	#NULL!	#NULL!	#NULL!	#NULL!	#NULL!	#NULL!	#NULL!	1	#NULL!	#NULL!	#NULL!	#NULL!	#NULL!	#NULL!	#NULL!	#NULL!	#NULL!	#NULL!	#NULL!	#NULL!	#NULL!	1	1951	6	22	1	1	1	4	4	1967	#NULL!	#NULL!	#NULL!	20000	0
504	9	23	45	1	2021-07-04 09:56:00	1	1	#NULL!	#NULL!	#NULL!	#NULL!	#NULL!	#NULL!	#NULL!	#NULL!	#NULL!	#NULL!	#NULL!	#NULL!	#NULL!	1	#NULL!	#NULL!	#NULL!	#NULL!	#NULL!	#NULL!	#NULL!	#NULL!	#NULL!	#NULL!	#NULL!	#NULL!	#NULL!	2	1952	5	15	1	1	1	3	3	#NULL!	#NULL!	#NULL!	#NULL!	2500	2500
505	10	26	48	1	2021-07-04 10:21:00	1	1	#NULL!	#NULL!	#NULL!	#NULL!	#NULL!	#NULL!	#NULL!	#NULL!	#NULL!	#NULL!	#NULL!	#NULL!	#NULL!	1	#NULL!	#NULL!	#NULL!	#NULL!	#NULL!	#NULL!	#NULL!	#NULL!	#NULL!	#NULL!	#NULL!	#NULL!	#NULL!	2	1963	6	23	1	1	3	3	2	#NULL!	#NULL!	#NULL!	#NULL!	20000	0
506	10	26	48	1	2021-07-04 10:35:00	0	#NULL!	#NULL!	#NULL!	#NULL!	#NULL!	#NULL!	#NULL!	#NULL!	#NULL!	#NULL!	#NULL!	#NULL!	#NULL!	#NULL!	#NULL!	#NULL!	#NULL!	#NULL!	#NULL!	#NULL!	#NULL!	#NULL!	#NULL!	#NULL!	#NULL!	#NULL!	#NULL!	#NULL!	2	1967	6	5	1	1	1	4	2	9998	#NULL!	#NULL!	#NULL!	9999999	9999999
507	10	26	48	1	2021-07-04 09:03:00	1	1	#NULL!	#NULL!	#NULL!	#NULL!	#NULL!	#NULL!	#NULL!	#NULL!	#NULL!	#NULL!	#NULL!	#NULL!	#NULL!	1	#NULL!	#NULL!	#NULL!	#NULL!	#NULL!	#NULL!	#NULL!	#NULL!	#NULL!	#NULL!	#NULL!	#NULL!	#NULL!	2	1948	11	26	1	1	1	4	4	1969	#NULL!	#NULL!	#NULL!	1200	9999997
508	9	20	42	1	2021-07-04 10:08:00	3	1	3	3	#NULL!	#NULL!	#NULL!	#NULL!	#NULL!	#NULL!	#NULL!	#NULL!	#NULL!	#NULL!	#NULL!	1	1	1	#NULL!	#NULL!	#NULL!	#NULL!	#NULL!	#NULL!	#NULL!	#NULL!	#NULL!	#NULL!	#NULL!	1	1984	9	19	1	1	1	4	2	1996	#NULL!	#NULL!	#NULL!	25000	25000
509	10	25	47	1	2021-07-04 10:03:00	0	#NULL!	#NULL!	#NULL!	#NULL!	#NULL!	#NULL!	#NULL!	#NULL!	#NULL!	#NULL!	#NULL!	#NULL!	#NULL!	#NULL!	#NULL!	#NULL!	#NULL!	#NULL!	#NULL!	#NULL!	#NULL!	#NULL!	#NULL!	#NULL!	#NULL!	#NULL!	#NULL!	#NULL!	2	1939	3	3	1	1	1	2	#NULL!	#NULL!	#NULL!	#NULL!	#NULL!	0	0
510	15	41	72	1	2021-07-04 11:11:00	4	1	2	2	2	#NULL!	#NULL!	#NULL!	#NULL!	#NULL!	#NULL!	#NULL!	#NULL!	#NULL!	#NULL!	1	1	1	1	#NULL!	#NULL!	#NULL!	#NULL!	#NULL!	#NULL!	#NULL!	#NULL!	#NULL!	#NULL!	2	1990	8	29	1	1	1	4	4	9998	#NULL!	#NULL!	#NULL!	9999997	9999997
511	17	50	83	1	2021-07-04 09:25:00	3	1	2	2	#NULL!	#NULL!	#NULL!	#NULL!	#NULL!	#NULL!	#NULL!	#NULL!	#NULL!	#NULL!	#NULL!	2	2	2	#NULL!	#NULL!	#NULL!	#NULL!	#NULL!	#NULL!	#NULL!	#NULL!	#NULL!	#NULL!	#NULL!	2	1978	10	9	1	1	1	4	4	1992	#NULL!	#NULL!	#NULL!	0	0
512	15	39	70	1	2021-07-04 09:50:00	2	1	2	#NULL!	#NULL!	#NULL!	#NULL!	#NULL!	#NULL!	#NULL!	#NULL!	#NULL!	#NULL!	#NULL!	#NULL!	1	1	#NULL!	#NULL!	#NULL!	#NULL!	#NULL!	#NULL!	#NULL!	#NULL!	#NULL!	#NULL!	#NULL!	#NULL!	1	1987	8	20	1	1	1	6	4	2004	4	#NULL!	#NULL!	200000	200000
513	10	28	51	2	2021-07-03 09:48:00	4	2	6	9	9	#NULL!	#NULL!	#NULL!	#NULL!	#NULL!	#NULL!	#NULL!	#NULL!	#NULL!	#NULL!	2	2	2	2	#NULL!	#NULL!	#NULL!	#NULL!	#NULL!	#NULL!	#NULL!	#NULL!	#NULL!	#NULL!	1	1960	10	20	1	1	1	4	4	1977	#NULL!	#NULL!	#NULL!	10000	10000
514	10	28	51	2	2021-07-03 16:15:00	2	1	2	#NULL!	#NULL!	#NULL!	#NULL!	#NULL!	#NULL!	#NULL!	#NULL!	#NULL!	#NULL!	#NULL!	#NULL!	2	2	#NULL!	#NULL!	#NULL!	#NULL!	#NULL!	#NULL!	#NULL!	#NULL!	#NULL!	#NULL!	#NULL!	#NULL!	1	1973	7	27	1	1	1	12	3	1992	2	2	8	100000	100000
515	10	28	51	2	2021-07-03 10:53:00	1	1	#NULL!	#NULL!	#NULL!	#NULL!	#NULL!	#NULL!	#NULL!	#NULL!	#NULL!	#NULL!	#NULL!	#NULL!	#NULL!	2	#NULL!	#NULL!	#NULL!	#NULL!	#NULL!	#NULL!	#NULL!	#NULL!	#NULL!	#NULL!	#NULL!	#NULL!	#NULL!	1	1959	12	22	1	1	1	6	4	1978	5	#NULL!	#NULL!	0	0
516	15	39	70	1	2021-07-04 10:17:00	0	#NULL!	#NULL!	#NULL!	#NULL!	#NULL!	#NULL!	#NULL!	#NULL!	#NULL!	#NULL!	#NULL!	#NULL!	#NULL!	#NULL!	#NULL!	#NULL!	#NULL!	#NULL!	#NULL!	#NULL!	#NULL!	#NULL!	#NULL!	#NULL!	#NULL!	#NULL!	#NULL!	#NULL!	2	1936	3	24	1	1	1	10	4	1956	5	1	8	100000	0
517	10	26	48	1	2021-07-04 11:35:00	0	#NULL!	#NULL!	#NULL!	#NULL!	#NULL!	#NULL!	#NULL!	#NULL!	#NULL!	#NULL!	#NULL!	#NULL!	#NULL!	#NULL!	#NULL!	#NULL!	#NULL!	#NULL!	#NULL!	#NULL!	#NULL!	#NULL!	#NULL!	#NULL!	#NULL!	#NULL!	#NULL!	#NULL!	2	1965	9	4	1	1	1	4	2	9998	#NULL!	#NULL!	#NULL!	9999997	9999997
518	9	23	45	1	2021-07-04 10:50:00	2	1	9	#NULL!	#NULL!	#NULL!	#NULL!	#NULL!	#NULL!	#NULL!	#NULL!	#NULL!	#NULL!	#NULL!	#NULL!	1	1	#NULL!	#NULL!	#NULL!	#NULL!	#NULL!	#NULL!	#NULL!	#NULL!	#NULL!	#NULL!	#NULL!	#NULL!	1	1955	11	24	1	1	1	3	2	#NULL!	#NULL!	#NULL!	#NULL!	9000	9000
519	4	7	21	1	2021-07-04 11:28:00	1	5	#NULL!	#NULL!	#NULL!	#NULL!	#NULL!	#NULL!	#NULL!	#NULL!	#NULL!	#NULL!	#NULL!	#NULL!	#NULL!	2	#NULL!	#NULL!	#NULL!	#NULL!	#NULL!	#NULL!	#NULL!	#NULL!	#NULL!	#NULL!	#NULL!	#NULL!	#NULL!	1	1995	1	20	1	1	1	10	4	2016	4	4	2	70000	70000
520	15	42	73	2	2021-07-04 09:01:00	3	2	2	2	#NULL!	#NULL!	#NULL!	#NULL!	#NULL!	#NULL!	#NULL!	#NULL!	#NULL!	#NULL!	#NULL!	2	2	2	#NULL!	#NULL!	#NULL!	#NULL!	#NULL!	#NULL!	#NULL!	#NULL!	#NULL!	#NULL!	#NULL!	1	1937	11	22	1	1	1	6	4	9998	3	#NULL!	#NULL!	120000	0
521	9	23	45	1	2021-07-04 11:19:00	0	#NULL!	#NULL!	#NULL!	#NULL!	#NULL!	#NULL!	#NULL!	#NULL!	#NULL!	#NULL!	#NULL!	#NULL!	#NULL!	#NULL!	#NULL!	#NULL!	#NULL!	#NULL!	#NULL!	#NULL!	#NULL!	#NULL!	#NULL!	#NULL!	#NULL!	#NULL!	#NULL!	#NULL!	1	1953	2	7	1	1	1	3	2	#NULL!	#NULL!	#NULL!	#NULL!	7000	0
522	10	26	48	1	2021-07-04 11:27:00	1	1	#NULL!	#NULL!	#NULL!	#NULL!	#NULL!	#NULL!	#NULL!	#NULL!	#NULL!	#NULL!	#NULL!	#NULL!	#NULL!	1	#NULL!	#NULL!	#NULL!	#NULL!	#NULL!	#NULL!	#NULL!	#NULL!	#NULL!	#NULL!	#NULL!	#NULL!	#NULL!	2	1938	5	18	1	1	1	1	#NULL!	#NULL!	#NULL!	#NULL!	#NULL!	40000	0
523	10	26	48	1	2021-07-04 10:13:00	1	1	#NULL!	#NULL!	#NULL!	#NULL!	#NULL!	#NULL!	#NULL!	#NULL!	#NULL!	#NULL!	#NULL!	#NULL!	#NULL!	1	#NULL!	#NULL!	#NULL!	#NULL!	#NULL!	#NULL!	#NULL!	#NULL!	#NULL!	#NULL!	#NULL!	#NULL!	#NULL!	2	1963	9	15	1	1	1	4	4	1978	#NULL!	#NULL!	#NULL!	50000	0
524	10	26	48	1	2021-07-04 10:23:00	0	#NULL!	#NULL!	#NULL!	#NULL!	#NULL!	#NULL!	#NULL!	#NULL!	#NULL!	#NULL!	#NULL!	#NULL!	#NULL!	#NULL!	#NULL!	#NULL!	#NULL!	#NULL!	#NULL!	#NULL!	#NULL!	#NULL!	#NULL!	#NULL!	#NULL!	#NULL!	#NULL!	#NULL!	2	1970	3	7	1	1	1	4	4	1985	#NULL!	#NULL!	#NULL!	50000	50000
525	10	26	48	1	2021-07-04 11:12:00	1	1	#NULL!	#NULL!	#NULL!	#NULL!	#NULL!	#NULL!	#NULL!	#NULL!	#NULL!	#NULL!	#NULL!	#NULL!	#NULL!	1	#NULL!	#NULL!	#NULL!	#NULL!	#NULL!	#NULL!	#NULL!	#NULL!	#NULL!	#NULL!	#NULL!	#NULL!	#NULL!	2	1975	7	7	1	1	1	4	4	1990	#NULL!	#NULL!	#NULL!	0	0
526	10	26	48	1	2021-07-04 12:11:00	3	1	2	2	#NULL!	#NULL!	#NULL!	#NULL!	#NULL!	#NULL!	#NULL!	#NULL!	#NULL!	#NULL!	#NULL!	1	1	1	#NULL!	#NULL!	#NULL!	#NULL!	#NULL!	#NULL!	#NULL!	#NULL!	#NULL!	#NULL!	#NULL!	1	1960	8	3	1	1	1	3	2	#NULL!	#NULL!	#NULL!	#NULL!	20000	0
527	10	26	48	1	2021-07-04 10:47:00	0	#NULL!	#NULL!	#NULL!	#NULL!	#NULL!	#NULL!	#NULL!	#NULL!	#NULL!	#NULL!	#NULL!	#NULL!	#NULL!	#NULL!	#NULL!	#NULL!	#NULL!	#NULL!	#NULL!	#NULL!	#NULL!	#NULL!	#NULL!	#NULL!	#NULL!	#NULL!	#NULL!	#NULL!	1	1992	12	18	1	1	1	13	4	2017	4	4	8	72000	72000
528	10	26	48	1	2021-07-04 09:39:00	2	1	7	#NULL!	#NULL!	#NULL!	#NULL!	#NULL!	#NULL!	#NULL!	#NULL!	#NULL!	#NULL!	#NULL!	#NULL!	1	2	#NULL!	#NULL!	#NULL!	#NULL!	#NULL!	#NULL!	#NULL!	#NULL!	#NULL!	#NULL!	#NULL!	#NULL!	1	1957	1	2	1	1	1	9	4	2000	6	6	14	90000	0
529	10	27	49	1	2021-07-04 10:30:00	0	#NULL!	#NULL!	#NULL!	#NULL!	#NULL!	#NULL!	#NULL!	#NULL!	#NULL!	#NULL!	#NULL!	#NULL!	#NULL!	#NULL!	#NULL!	#NULL!	#NULL!	#NULL!	#NULL!	#NULL!	#NULL!	#NULL!	#NULL!	#NULL!	#NULL!	#NULL!	#NULL!	#NULL!	2	1953	5	10	1	1	1	4	4	1965	#NULL!	#NULL!	#NULL!	0	0
530	10	25	47	1	2021-07-04 11:16:00	1	1	#NULL!	#NULL!	#NULL!	#NULL!	#NULL!	#NULL!	#NULL!	#NULL!	#NULL!	#NULL!	#NULL!	#NULL!	#NULL!	1	#NULL!	#NULL!	#NULL!	#NULL!	#NULL!	#NULL!	#NULL!	#NULL!	#NULL!	#NULL!	#NULL!	#NULL!	#NULL!	1	1940	7	19	1	1	1	1	#NULL!	#NULL!	#NULL!	#NULL!	#NULL!	0	0
531	10	25	47	1	2021-07-04 09:59:00	0	#NULL!	#NULL!	#NULL!	#NULL!	#NULL!	#NULL!	#NULL!	#NULL!	#NULL!	#NULL!	#NULL!	#NULL!	#NULL!	#NULL!	#NULL!	#NULL!	#NULL!	#NULL!	#NULL!	#NULL!	#NULL!	#NULL!	#NULL!	#NULL!	#NULL!	#NULL!	#NULL!	#NULL!	2	1950	11	15	1	1	1	3	4	9998	#NULL!	#NULL!	#NULL!	0	0
532	10	27	50	2	2021-07-04 11:14:00	2	11	1	#NULL!	#NULL!	#NULL!	#NULL!	#NULL!	#NULL!	#NULL!	#NULL!	#NULL!	#NULL!	#NULL!	#NULL!	1	1	#NULL!	#NULL!	#NULL!	#NULL!	#NULL!	#NULL!	#NULL!	#NULL!	#NULL!	#NULL!	#NULL!	#NULL!	1	1965	1	3	1	1	1	4	2	9998	#NULL!	#NULL!	#NULL!	20000	20000
533	15	41	72	1	2021-07-04 12:03:00	2	11	1	#NULL!	#NULL!	#NULL!	#NULL!	#NULL!	#NULL!	#NULL!	#NULL!	#NULL!	#NULL!	#NULL!	#NULL!	1	1	#NULL!	#NULL!	#NULL!	#NULL!	#NULL!	#NULL!	#NULL!	#NULL!	#NULL!	#NULL!	#NULL!	#NULL!	1	1989	8	18	1	1	1	12	4	2011	4	3	1	120000	100000
534	10	27	49	1	2021-07-04 10:36:00	1	1	#NULL!	#NULL!	#NULL!	#NULL!	#NULL!	#NULL!	#NULL!	#NULL!	#NULL!	#NULL!	#NULL!	#NULL!	#NULL!	1	#NULL!	#NULL!	#NULL!	#NULL!	#NULL!	#NULL!	#NULL!	#NULL!	#NULL!	#NULL!	#NULL!	#NULL!	#NULL!	1	1942	11	20	1	1	1	4	4	1960	#NULL!	#NULL!	#NULL!	60000	0
535	9	23	45	1	2021-07-04 13:26:00	1	11	#NULL!	#NULL!	#NULL!	#NULL!	#NULL!	#NULL!	#NULL!	#NULL!	#NULL!	#NULL!	#NULL!	#NULL!	#NULL!	1	#NULL!	#NULL!	#NULL!	#NULL!	#NULL!	#NULL!	#NULL!	#NULL!	#NULL!	#NULL!	#NULL!	#NULL!	#NULL!	1	1951	98	98	1	1	1	4	4	9998	#NULL!	#NULL!	#NULL!	50000	50000
536	10	27	49	1	2021-07-04 10:59:00	2	1	2	#NULL!	#NULL!	#NULL!	#NULL!	#NULL!	#NULL!	#NULL!	#NULL!	#NULL!	#NULL!	#NULL!	#NULL!	1	2	#NULL!	#NULL!	#NULL!	#NULL!	#NULL!	#NULL!	#NULL!	#NULL!	#NULL!	#NULL!	#NULL!	#NULL!	1	1965	7	21	1	1	1	9	4	1988	4	3	12	30000	20000
537	9	23	45	1	2021-07-04 14:02:00	4	1	3	5	2	#NULL!	#NULL!	#NULL!	#NULL!	#NULL!	#NULL!	#NULL!	#NULL!	#NULL!	#NULL!	2	2	2	2	#NULL!	#NULL!	#NULL!	#NULL!	#NULL!	#NULL!	#NULL!	#NULL!	#NULL!	#NULL!	2	1978	11	28	1	1	1	4	4	1994	#NULL!	#NULL!	#NULL!	30000	30000
538	15	39	70	1	2021-07-04 14:30:00	5	5	3	3	7	7	#NULL!	#NULL!	#NULL!	#NULL!	#NULL!	#NULL!	#NULL!	#NULL!	#NULL!	1	1	1	1	1	#NULL!	#NULL!	#NULL!	#NULL!	#NULL!	#NULL!	#NULL!	#NULL!	#NULL!	1	2000	5	6	1	1	1	8	4	2019	4	5	14	50000	45000
539	15	39	70	1	2021-07-04 14:25:00	0	#NULL!	#NULL!	#NULL!	#NULL!	#NULL!	#NULL!	#NULL!	#NULL!	#NULL!	#NULL!	#NULL!	#NULL!	#NULL!	#NULL!	#NULL!	#NULL!	#NULL!	#NULL!	#NULL!	#NULL!	#NULL!	#NULL!	#NULL!	#NULL!	#NULL!	#NULL!	#NULL!	#NULL!	1	1927	10	12	1	1	1	6	4	1946	4	#NULL!	#NULL!	67200	0
540	9	23	45	1	2021-07-04 14:49:00	1	1	#NULL!	#NULL!	#NULL!	#NULL!	#NULL!	#NULL!	#NULL!	#NULL!	#NULL!	#NULL!	#NULL!	#NULL!	#NULL!	1	#NULL!	#NULL!	#NULL!	#NULL!	#NULL!	#NULL!	#NULL!	#NULL!	#NULL!	#NULL!	#NULL!	#NULL!	#NULL!	2	1959	7	7	1	1	1	4	4	9998	#NULL!	#NULL!	#NULL!	2000	2000
541	15	42	73	2	2021-07-04 14:06:00	3	2	6	9	#NULL!	#NULL!	#NULL!	#NULL!	#NULL!	#NULL!	#NULL!	#NULL!	#NULL!	#NULL!	#NULL!	2	2	1	#NULL!	#NULL!	#NULL!	#NULL!	#NULL!	#NULL!	#NULL!	#NULL!	#NULL!	#NULL!	#NULL!	1	1957	7	10	1	1	1	3	4	1975	#NULL!	#NULL!	#NULL!	9999999	9999999
542	15	42	73	1	2021-07-04 14:27:00	1	1	#NULL!	#NULL!	#NULL!	#NULL!	#NULL!	#NULL!	#NULL!	#NULL!	#NULL!	#NULL!	#NULL!	#NULL!	#NULL!	1	#NULL!	#NULL!	#NULL!	#NULL!	#NULL!	#NULL!	#NULL!	#NULL!	#NULL!	#NULL!	#NULL!	#NULL!	#NULL!	2	1949	3	22	1	1	1	1	#NULL!	#NULL!	#NULL!	#NULL!	#NULL!	2300	0
543	15	39	70	1	2021-07-04 14:40:00	5	4	4	2	2	1	#NULL!	#NULL!	#NULL!	#NULL!	#NULL!	#NULL!	#NULL!	#NULL!	#NULL!	2	2	2	2	1	#NULL!	#NULL!	#NULL!	#NULL!	#NULL!	#NULL!	#NULL!	#NULL!	#NULL!	2	1987	4	22	1	1	1	4	4	2003	#NULL!	#NULL!	#NULL!	36000	36000
544	15	42	73	1	2021-07-04 12:26:00	4	1	2	6	9	#NULL!	#NULL!	#NULL!	#NULL!	#NULL!	#NULL!	#NULL!	#NULL!	#NULL!	#NULL!	1	2	2	2	#NULL!	#NULL!	#NULL!	#NULL!	#NULL!	#NULL!	#NULL!	#NULL!	#NULL!	#NULL!	1	1944	3	28	1	1	1	4	4	1961	#NULL!	#NULL!	#NULL!	24770	0
545	15	42	73	1	2021-07-04 09:20:00	1	1	#NULL!	#NULL!	#NULL!	#NULL!	#NULL!	#NULL!	#NULL!	#NULL!	#NULL!	#NULL!	#NULL!	#NULL!	#NULL!	2	#NULL!	#NULL!	#NULL!	#NULL!	#NULL!	#NULL!	#NULL!	#NULL!	#NULL!	#NULL!	#NULL!	#NULL!	#NULL!	1	1961	9	25	1	1	1	3	4	1976	#NULL!	#NULL!	#NULL!	20000	20000
546	15	42	73	1	2021-07-04 07:33:00	3	2	6	9	#NULL!	#NULL!	#NULL!	#NULL!	#NULL!	#NULL!	#NULL!	#NULL!	#NULL!	#NULL!	#NULL!	2	2	2	#NULL!	#NULL!	#NULL!	#NULL!	#NULL!	#NULL!	#NULL!	#NULL!	#NULL!	#NULL!	#NULL!	2	1940	2	25	1	1	1	3	3	#NULL!	#NULL!	#NULL!	#NULL!	3500	0
547	15	39	70	1	2021-07-04 15:08:00	3	5	11	11	#NULL!	#NULL!	#NULL!	#NULL!	#NULL!	#NULL!	#NULL!	#NULL!	#NULL!	#NULL!	#NULL!	1	1	1	#NULL!	#NULL!	#NULL!	#NULL!	#NULL!	#NULL!	#NULL!	#NULL!	#NULL!	#NULL!	#NULL!	1	1972	12	9	1	1	1	5	4	1990	5	#NULL!	#NULL!	0	0
548	9	22	44	1	2021-07-04 14:54:00	3	3	3	5	#NULL!	#NULL!	#NULL!	#NULL!	#NULL!	#NULL!	#NULL!	#NULL!	#NULL!	#NULL!	#NULL!	1	1	1	#NULL!	#NULL!	#NULL!	#NULL!	#NULL!	#NULL!	#NULL!	#NULL!	#NULL!	#NULL!	#NULL!	2	1998	12	6	1	1	1	12	4	2021	4	3	8	9999997	9999997
549	9	22	44	1	2021-07-04 13:43:00	5	1	2	2	2	2	#NULL!	#NULL!	#NULL!	#NULL!	#NULL!	#NULL!	#NULL!	#NULL!	#NULL!	1	2	2	2	2	#NULL!	#NULL!	#NULL!	#NULL!	#NULL!	#NULL!	#NULL!	#NULL!	#NULL!	1	1942	5	10	1	1	1	7	4	1963	2	#NULL!	#NULL!	45000	45000
550	9	22	44	1	2021-07-04 14:02:00	0	#NULL!	#NULL!	#NULL!	#NULL!	#NULL!	#NULL!	#NULL!	#NULL!	#NULL!	#NULL!	#NULL!	#NULL!	#NULL!	#NULL!	#NULL!	#NULL!	#NULL!	#NULL!	#NULL!	#NULL!	#NULL!	#NULL!	#NULL!	#NULL!	#NULL!	#NULL!	#NULL!	#NULL!	1	1951	3	5	1	1	1	3	2	#NULL!	#NULL!	#NULL!	#NULL!	1200	9999997
551	9	22	44	1	2021-07-04 11:43:00	1	1	#NULL!	#NULL!	#NULL!	#NULL!	#NULL!	#NULL!	#NULL!	#NULL!	#NULL!	#NULL!	#NULL!	#NULL!	#NULL!	1	#NULL!	#NULL!	#NULL!	#NULL!	#NULL!	#NULL!	#NULL!	#NULL!	#NULL!	#NULL!	#NULL!	#NULL!	#NULL!	2	1950	4	24	1	1	1	3	4	1964	#NULL!	#NULL!	#NULL!	0	0
552	9	22	44	1	2021-07-04 12:44:00	2	1	2	#NULL!	#NULL!	#NULL!	#NULL!	#NULL!	#NULL!	#NULL!	#NULL!	#NULL!	#NULL!	#NULL!	#NULL!	1	1	#NULL!	#NULL!	#NULL!	#NULL!	#NULL!	#NULL!	#NULL!	#NULL!	#NULL!	#NULL!	#NULL!	#NULL!	1	1957	3	8	1	1	1	3	4	1973	#NULL!	#NULL!	#NULL!	1500	500
553	9	22	44	1	2021-07-04 10:48:00	3	1	2	2	#NULL!	#NULL!	#NULL!	#NULL!	#NULL!	#NULL!	#NULL!	#NULL!	#NULL!	#NULL!	#NULL!	2	2	1	#NULL!	#NULL!	#NULL!	#NULL!	#NULL!	#NULL!	#NULL!	#NULL!	#NULL!	#NULL!	#NULL!	2	1981	10	15	1	1	1	3	3	#NULL!	#NULL!	#NULL!	#NULL!	30000	30000
554	9	22	44	1	2021-07-04 09:44:00	0	#NULL!	#NULL!	#NULL!	#NULL!	#NULL!	#NULL!	#NULL!	#NULL!	#NULL!	#NULL!	#NULL!	#NULL!	#NULL!	#NULL!	#NULL!	#NULL!	#NULL!	#NULL!	#NULL!	#NULL!	#NULL!	#NULL!	#NULL!	#NULL!	#NULL!	#NULL!	#NULL!	#NULL!	2	1992	2	9	1	1	1	4	4	2017	#NULL!	#NULL!	#NULL!	0	0
555	9	22	44	1	2021-07-04 11:24:00	1	2	#NULL!	#NULL!	#NULL!	#NULL!	#NULL!	#NULL!	#NULL!	#NULL!	#NULL!	#NULL!	#NULL!	#NULL!	#NULL!	1	#NULL!	#NULL!	#NULL!	#NULL!	#NULL!	#NULL!	#NULL!	#NULL!	#NULL!	#NULL!	#NULL!	#NULL!	#NULL!	2	1976	2	5	1	1	1	3	4	1944	#NULL!	#NULL!	#NULL!	4000	4000
556	9	22	44	1	2021-07-04 08:34:00	5	1	2	2	2	2	#NULL!	#NULL!	#NULL!	#NULL!	#NULL!	#NULL!	#NULL!	#NULL!	#NULL!	1	2	2	2	2	#NULL!	#NULL!	#NULL!	#NULL!	#NULL!	#NULL!	#NULL!	#NULL!	#NULL!	2	1948	1	30	1	1	1	3	2	#NULL!	#NULL!	#NULL!	#NULL!	2000	2000
557	9	22	44	1	2021-07-04 09:13:00	3	1	2	2	#NULL!	#NULL!	#NULL!	#NULL!	#NULL!	#NULL!	#NULL!	#NULL!	#NULL!	#NULL!	#NULL!	1	1	1	#NULL!	#NULL!	#NULL!	#NULL!	#NULL!	#NULL!	#NULL!	#NULL!	#NULL!	#NULL!	#NULL!	2	1985	1	26	1	1	1	3	4	1998	#NULL!	#NULL!	#NULL!	0	0
558	10	26	48	1	2021-07-04 15:48:00	1	2	#NULL!	#NULL!	#NULL!	#NULL!	#NULL!	#NULL!	#NULL!	#NULL!	#NULL!	#NULL!	#NULL!	#NULL!	#NULL!	1	#NULL!	#NULL!	#NULL!	#NULL!	#NULL!	#NULL!	#NULL!	#NULL!	#NULL!	#NULL!	#NULL!	#NULL!	#NULL!	2	1937	8	25	1	1	1	1	#NULL!	#NULL!	#NULL!	#NULL!	#NULL!	0	0
559	15	41	72	1	2021-07-04 15:12:00	5	3	3	5	1	2	#NULL!	#NULL!	#NULL!	#NULL!	#NULL!	#NULL!	#NULL!	#NULL!	#NULL!	1	1	1	1	1	#NULL!	#NULL!	#NULL!	#NULL!	#NULL!	#NULL!	#NULL!	#NULL!	#NULL!	1	1991	12	26	1	1	1	4	4	2008	#NULL!	#NULL!	#NULL!	130000	70000
560	15	39	70	1	2021-07-04 16:03:00	1	1	#NULL!	#NULL!	#NULL!	#NULL!	#NULL!	#NULL!	#NULL!	#NULL!	#NULL!	#NULL!	#NULL!	#NULL!	#NULL!	1	#NULL!	#NULL!	#NULL!	#NULL!	#NULL!	#NULL!	#NULL!	#NULL!	#NULL!	#NULL!	#NULL!	#NULL!	#NULL!	1	1953	9	19	1	1	1	1	#NULL!	#NULL!	#NULL!	#NULL!	#NULL!	0	0
561	15	39	70	1	2021-07-04 15:29:00	3	3	3	5	#NULL!	#NULL!	#NULL!	#NULL!	#NULL!	#NULL!	#NULL!	#NULL!	#NULL!	#NULL!	#NULL!	2	2	2	#NULL!	#NULL!	#NULL!	#NULL!	#NULL!	#NULL!	#NULL!	#NULL!	#NULL!	#NULL!	#NULL!	2	1994	99	99	1	1	1	10	4	2020	4	4	14	10000	10000
562	10	27	49	1	2021-07-04 14:39:00	2	1	2	#NULL!	#NULL!	#NULL!	#NULL!	#NULL!	#NULL!	#NULL!	#NULL!	#NULL!	#NULL!	#NULL!	#NULL!	1	1	#NULL!	#NULL!	#NULL!	#NULL!	#NULL!	#NULL!	#NULL!	#NULL!	#NULL!	#NULL!	#NULL!	#NULL!	2	1971	11	14	1	1	1	4	4	9998	#NULL!	#NULL!	#NULL!	10000	10000
563	10	25	47	1	2021-07-04 15:25:00	0	#NULL!	#NULL!	#NULL!	#NULL!	#NULL!	#NULL!	#NULL!	#NULL!	#NULL!	#NULL!	#NULL!	#NULL!	#NULL!	#NULL!	#NULL!	#NULL!	#NULL!	#NULL!	#NULL!	#NULL!	#NULL!	#NULL!	#NULL!	#NULL!	#NULL!	#NULL!	#NULL!	#NULL!	2	1949	11	29	1	1	1	3	2	#NULL!	#NULL!	#NULL!	#NULL!	12000	0
564	10	28	51	1	2021-07-04 10:58:00	1	1	#NULL!	#NULL!	#NULL!	#NULL!	#NULL!	#NULL!	#NULL!	#NULL!	#NULL!	#NULL!	#NULL!	#NULL!	#NULL!	1	#NULL!	#NULL!	#NULL!	#NULL!	#NULL!	#NULL!	#NULL!	#NULL!	#NULL!	#NULL!	#NULL!	#NULL!	#NULL!	2	1957	6	22	1	1	1	3	2	#NULL!	#NULL!	#NULL!	#NULL!	9999997	9999997
565	10	28	51	1	2021-07-04 14:24:00	1	1	#NULL!	#NULL!	#NULL!	#NULL!	#NULL!	#NULL!	#NULL!	#NULL!	#NULL!	#NULL!	#NULL!	#NULL!	#NULL!	2	#NULL!	#NULL!	#NULL!	#NULL!	#NULL!	#NULL!	#NULL!	#NULL!	#NULL!	#NULL!	#NULL!	#NULL!	#NULL!	2	1964	2	20	1	1	1	4	2	1977	#NULL!	#NULL!	#NULL!	9999997	9999997
566	10	28	51	1	2021-07-04 15:37:00	1	1	#NULL!	#NULL!	#NULL!	#NULL!	#NULL!	#NULL!	#NULL!	#NULL!	#NULL!	#NULL!	#NULL!	#NULL!	#NULL!	1	#NULL!	#NULL!	#NULL!	#NULL!	#NULL!	#NULL!	#NULL!	#NULL!	#NULL!	#NULL!	#NULL!	#NULL!	#NULL!	1	1971	1	12	1	1	1	3	4	1986	#NULL!	#NULL!	#NULL!	100000	100000
567	10	28	51	1	2021-07-04 11:53:00	2	1	2	#NULL!	#NULL!	#NULL!	#NULL!	#NULL!	#NULL!	#NULL!	#NULL!	#NULL!	#NULL!	#NULL!	#NULL!	1	1	#NULL!	#NULL!	#NULL!	#NULL!	#NULL!	#NULL!	#NULL!	#NULL!	#NULL!	#NULL!	#NULL!	#NULL!	2	1976	5	31	1	1	1	4	4	1991	#NULL!	#NULL!	#NULL!	10000	10000
568	10	28	51	1	2021-07-04 10:53:00	1	1	#NULL!	#NULL!	#NULL!	#NULL!	#NULL!	#NULL!	#NULL!	#NULL!	#NULL!	#NULL!	#NULL!	#NULL!	#NULL!	1	#NULL!	#NULL!	#NULL!	#NULL!	#NULL!	#NULL!	#NULL!	#NULL!	#NULL!	#NULL!	#NULL!	#NULL!	#NULL!	2	1950	7	14	1	1	1	4	4	1968	#NULL!	#NULL!	#NULL!	4000	0
569	10	28	51	1	2021-07-04 15:24:00	0	#NULL!	#NULL!	#NULL!	#NULL!	#NULL!	#NULL!	#NULL!	#NULL!	#NULL!	#NULL!	#NULL!	#NULL!	#NULL!	#NULL!	#NULL!	#NULL!	#NULL!	#NULL!	#NULL!	#NULL!	#NULL!	#NULL!	#NULL!	#NULL!	#NULL!	#NULL!	#NULL!	#NULL!	2	1999	10	1	1	1	1	4	4	2015	#NULL!	#NULL!	#NULL!	36000	36000
570	15	39	70	1	2021-07-04 15:37:00	0	#NULL!	#NULL!	#NULL!	#NULL!	#NULL!	#NULL!	#NULL!	#NULL!	#NULL!	#NULL!	#NULL!	#NULL!	#NULL!	#NULL!	#NULL!	#NULL!	#NULL!	#NULL!	#NULL!	#NULL!	#NULL!	#NULL!	#NULL!	#NULL!	#NULL!	#NULL!	#NULL!	#NULL!	1	1949	10	98	1	1	1	4	4	9998	#NULL!	#NULL!	#NULL!	9600	9600
571	15	39	70	1	2021-07-04 14:32:00	1	1	#NULL!	#NULL!	#NULL!	#NULL!	#NULL!	#NULL!	#NULL!	#NULL!	#NULL!	#NULL!	#NULL!	#NULL!	#NULL!	1	#NULL!	#NULL!	#NULL!	#NULL!	#NULL!	#NULL!	#NULL!	#NULL!	#NULL!	#NULL!	#NULL!	#NULL!	#NULL!	2	1940	10	1	1	1	1	1	#NULL!	#NULL!	#NULL!	#NULL!	#NULL!	50000	50000
572	15	39	70	1	2021-07-04 10:18:00	1	1	#NULL!	#NULL!	#NULL!	#NULL!	#NULL!	#NULL!	#NULL!	#NULL!	#NULL!	#NULL!	#NULL!	#NULL!	#NULL!	1	#NULL!	#NULL!	#NULL!	#NULL!	#NULL!	#NULL!	#NULL!	#NULL!	#NULL!	#NULL!	#NULL!	#NULL!	#NULL!	1	1990	7	27	1	1	1	10	4	2012	2	2	8	100000	100000
573	15	41	72	1	2021-07-04 15:48:00	1	11	#NULL!	#NULL!	#NULL!	#NULL!	#NULL!	#NULL!	#NULL!	#NULL!	#NULL!	#NULL!	#NULL!	#NULL!	#NULL!	1	#NULL!	#NULL!	#NULL!	#NULL!	#NULL!	#NULL!	#NULL!	#NULL!	#NULL!	#NULL!	#NULL!	#NULL!	#NULL!	2	1960	8	15	1	1	1	3	2	#NULL!	#NULL!	#NULL!	#NULL!	24000	0
574	9	23	45	1	2021-07-04 15:39:00	2	1	9	#NULL!	#NULL!	#NULL!	#NULL!	#NULL!	#NULL!	#NULL!	#NULL!	#NULL!	#NULL!	#NULL!	#NULL!	1	1	#NULL!	#NULL!	#NULL!	#NULL!	#NULL!	#NULL!	#NULL!	#NULL!	#NULL!	#NULL!	#NULL!	#NULL!	2	1964	8	4	1	1	1	3	2	#NULL!	#NULL!	#NULL!	#NULL!	3500	3500
575	15	39	70	1	2021-07-04 15:27:00	1	2	#NULL!	#NULL!	#NULL!	#NULL!	#NULL!	#NULL!	#NULL!	#NULL!	#NULL!	#NULL!	#NULL!	#NULL!	#NULL!	2	#NULL!	#NULL!	#NULL!	#NULL!	#NULL!	#NULL!	#NULL!	#NULL!	#NULL!	#NULL!	#NULL!	#NULL!	#NULL!	2	1952	6	30	1	1	1	6	4	1972	6	#NULL!	#NULL!	40000	0
576	9	20	42	1	2021-07-04 13:26:00	1	1	#NULL!	#NULL!	#NULL!	#NULL!	#NULL!	#NULL!	#NULL!	#NULL!	#NULL!	#NULL!	#NULL!	#NULL!	#NULL!	1	#NULL!	#NULL!	#NULL!	#NULL!	#NULL!	#NULL!	#NULL!	#NULL!	#NULL!	#NULL!	#NULL!	#NULL!	#NULL!	1	1950	6	1	1	1	1	3	2	#NULL!	#NULL!	#NULL!	#NULL!	24000	0
577	9	20	42	1	2021-07-04 14:45:00	1	1	#NULL!	#NULL!	#NULL!	#NULL!	#NULL!	#NULL!	#NULL!	#NULL!	#NULL!	#NULL!	#NULL!	#NULL!	#NULL!	2	#NULL!	#NULL!	#NULL!	#NULL!	#NULL!	#NULL!	#NULL!	#NULL!	#NULL!	#NULL!	#NULL!	#NULL!	#NULL!	1	1952	4	10	1	1	1	4	4	1966	#NULL!	#NULL!	#NULL!	6200	5200
578	9	20	42	1	2021-07-04 16:11:00	4	1	2	6	2	#NULL!	#NULL!	#NULL!	#NULL!	#NULL!	#NULL!	#NULL!	#NULL!	#NULL!	#NULL!	1	1	2	2	#NULL!	#NULL!	#NULL!	#NULL!	#NULL!	#NULL!	#NULL!	#NULL!	#NULL!	#NULL!	2	1957	6	10	1	1	1	4	4	1973	#NULL!	#NULL!	#NULL!	6000	6000
579	10	25	47	1	2021-07-04 15:21:00	0	#NULL!	#NULL!	#NULL!	#NULL!	#NULL!	#NULL!	#NULL!	#NULL!	#NULL!	#NULL!	#NULL!	#NULL!	#NULL!	#NULL!	#NULL!	#NULL!	#NULL!	#NULL!	#NULL!	#NULL!	#NULL!	#NULL!	#NULL!	#NULL!	#NULL!	#NULL!	#NULL!	#NULL!	1	1935	1	14	1	1	1	7	4	1987	5	#NULL!	#NULL!	84000	84000
580	17	50	83	1	2021-07-04 09:32:00	2	2	2	#NULL!	#NULL!	#NULL!	#NULL!	#NULL!	#NULL!	#NULL!	#NULL!	#NULL!	#NULL!	#NULL!	#NULL!	2	2	#NULL!	#NULL!	#NULL!	#NULL!	#NULL!	#NULL!	#NULL!	#NULL!	#NULL!	#NULL!	#NULL!	#NULL!	1	1961	1	11	1	1	1	6	4	1980	4	#NULL!	#NULL!	24000	24000
581	10	26	48	1	2021-07-04 16:50:00	2	1	3	#NULL!	#NULL!	#NULL!	#NULL!	#NULL!	#NULL!	#NULL!	#NULL!	#NULL!	#NULL!	#NULL!	#NULL!	2	2	#NULL!	#NULL!	#NULL!	#NULL!	#NULL!	#NULL!	#NULL!	#NULL!	#NULL!	#NULL!	#NULL!	#NULL!	1	1990	6	22	1	1	1	11	4	2016	4	5	10	100000	100000
582	10	26	48	1	2021-07-04 15:39:00	2	3	3	#NULL!	#NULL!	#NULL!	#NULL!	#NULL!	#NULL!	#NULL!	#NULL!	#NULL!	#NULL!	#NULL!	#NULL!	2	2	#NULL!	#NULL!	#NULL!	#NULL!	#NULL!	#NULL!	#NULL!	#NULL!	#NULL!	#NULL!	#NULL!	#NULL!	1	2003	1	23	1	1	1	10	1	2018	6	4	7	9999997	9999997
583	9	23	45	1	2021-07-04 16:49:00	0	#NULL!	#NULL!	#NULL!	#NULL!	#NULL!	#NULL!	#NULL!	#NULL!	#NULL!	#NULL!	#NULL!	#NULL!	#NULL!	#NULL!	#NULL!	#NULL!	#NULL!	#NULL!	#NULL!	#NULL!	#NULL!	#NULL!	#NULL!	#NULL!	#NULL!	#NULL!	#NULL!	#NULL!	1	1982	4	25	1	1	1	4	4	1998	#NULL!	#NULL!	#NULL!	120000	120000
584	9	22	44	1	2021-07-04 17:25:00	1	1	#NULL!	#NULL!	#NULL!	#NULL!	#NULL!	#NULL!	#NULL!	#NULL!	#NULL!	#NULL!	#NULL!	#NULL!	#NULL!	1	#NULL!	#NULL!	#NULL!	#NULL!	#NULL!	#NULL!	#NULL!	#NULL!	#NULL!	#NULL!	#NULL!	#NULL!	#NULL!	2	1951	1	18	1	1	1	3	2	#NULL!	#NULL!	#NULL!	#NULL!	1300	1300
585	15	41	72	1	2021-07-04 17:09:00	1	1	#NULL!	#NULL!	#NULL!	#NULL!	#NULL!	#NULL!	#NULL!	#NULL!	#NULL!	#NULL!	#NULL!	#NULL!	#NULL!	2	#NULL!	#NULL!	#NULL!	#NULL!	#NULL!	#NULL!	#NULL!	#NULL!	#NULL!	#NULL!	#NULL!	#NULL!	#NULL!	1	1961	10	12	1	1	1	1	#NULL!	#NULL!	#NULL!	#NULL!	#NULL!	10000	10000
586	15	42	73	2	2021-07-04 09:55:00	4	7	7	3	3	#NULL!	#NULL!	#NULL!	#NULL!	#NULL!	#NULL!	#NULL!	#NULL!	#NULL!	#NULL!	1	1	1	1	#NULL!	#NULL!	#NULL!	#NULL!	#NULL!	#NULL!	#NULL!	#NULL!	#NULL!	#NULL!	2	2003	6	19	1	1	1	6	4	2021	3	#NULL!	#NULL!	0	0
587	15	42	73	2	2021-07-04 13:07:00	1	1	#NULL!	#NULL!	#NULL!	#NULL!	#NULL!	#NULL!	#NULL!	#NULL!	#NULL!	#NULL!	#NULL!	#NULL!	#NULL!	1	#NULL!	#NULL!	#NULL!	#NULL!	#NULL!	#NULL!	#NULL!	#NULL!	#NULL!	#NULL!	#NULL!	#NULL!	#NULL!	2	1955	1	10	1	1	1	2	#NULL!	#NULL!	#NULL!	#NULL!	#NULL!	4000	7500
588	15	42	73	2	2021-07-04 14:58:00	2	6	2	#NULL!	#NULL!	#NULL!	#NULL!	#NULL!	#NULL!	#NULL!	#NULL!	#NULL!	#NULL!	#NULL!	#NULL!	1	1	#NULL!	#NULL!	#NULL!	#NULL!	#NULL!	#NULL!	#NULL!	#NULL!	#NULL!	#NULL!	#NULL!	#NULL!	2	1969	98	98	1	1	1	3	4	9998	#NULL!	#NULL!	#NULL!	0	0
589	15	41	72	1	2021-07-04 15:49:00	1	1	#NULL!	#NULL!	#NULL!	#NULL!	#NULL!	#NULL!	#NULL!	#NULL!	#NULL!	#NULL!	#NULL!	#NULL!	#NULL!	1	#NULL!	#NULL!	#NULL!	#NULL!	#NULL!	#NULL!	#NULL!	#NULL!	#NULL!	#NULL!	#NULL!	#NULL!	#NULL!	1	1995	8	28	1	1	1	12	4	2016	3	1	8	100000	100000
590	15	41	72	2	2021-07-03 07:52:00	1	1	#NULL!	#NULL!	#NULL!	#NULL!	#NULL!	#NULL!	#NULL!	#NULL!	#NULL!	#NULL!	#NULL!	#NULL!	#NULL!	1	#NULL!	#NULL!	#NULL!	#NULL!	#NULL!	#NULL!	#NULL!	#NULL!	#NULL!	#NULL!	#NULL!	#NULL!	#NULL!	1	1958	98	98	1	1	1	6	4	9998	3	#NULL!	#NULL!	10000	10000
591	15	41	72	1	2021-07-04 09:48:00	3	1	2	2	#NULL!	#NULL!	#NULL!	#NULL!	#NULL!	#NULL!	#NULL!	#NULL!	#NULL!	#NULL!	#NULL!	1	1	1	#NULL!	#NULL!	#NULL!	#NULL!	#NULL!	#NULL!	#NULL!	#NULL!	#NULL!	#NULL!	#NULL!	1	1981	8	98	1	1	1	12	4	2005	2	1	7	100000	100000
592	17	50	83	1	2021-07-04 17:50:00	7	2	2	6	6	9	9	9	#NULL!	#NULL!	#NULL!	#NULL!	#NULL!	#NULL!	#NULL!	1	1	1	1	1	1	1	#NULL!	#NULL!	#NULL!	#NULL!	#NULL!	#NULL!	#NULL!	1	1954	1	22	1	1	1	3	4	1968	#NULL!	#NULL!	#NULL!	10000	0
593	4	7	21	1	2021-07-04 15:13:00	0	#NULL!	#NULL!	#NULL!	#NULL!	#NULL!	#NULL!	#NULL!	#NULL!	#NULL!	#NULL!	#NULL!	#NULL!	#NULL!	#NULL!	#NULL!	#NULL!	#NULL!	#NULL!	#NULL!	#NULL!	#NULL!	#NULL!	#NULL!	#NULL!	#NULL!	#NULL!	#NULL!	#NULL!	1	1940	10	28	1	1	1	6	4	1960	5	#NULL!	#NULL!	50000	50000
594	17	50	83	1	2021-07-04 16:35:00	3	1	2	2	#NULL!	#NULL!	#NULL!	#NULL!	#NULL!	#NULL!	#NULL!	#NULL!	#NULL!	#NULL!	#NULL!	1	1	1	#NULL!	#NULL!	#NULL!	#NULL!	#NULL!	#NULL!	#NULL!	#NULL!	#NULL!	#NULL!	#NULL!	1	1981	3	3	1	1	1	4	4	1996	#NULL!	#NULL!	#NULL!	0	0
595	10	26	48	1	2021-07-04 16:00:00	0	#NULL!	#NULL!	#NULL!	#NULL!	#NULL!	#NULL!	#NULL!	#NULL!	#NULL!	#NULL!	#NULL!	#NULL!	#NULL!	#NULL!	#NULL!	#NULL!	#NULL!	#NULL!	#NULL!	#NULL!	#NULL!	#NULL!	#NULL!	#NULL!	#NULL!	#NULL!	#NULL!	#NULL!	1	1964	3	2	1	1	1	4	4	1979	#NULL!	#NULL!	#NULL!	40000	40000
596	10	26	48	1	2021-07-04 15:51:00	1	1	#NULL!	#NULL!	#NULL!	#NULL!	#NULL!	#NULL!	#NULL!	#NULL!	#NULL!	#NULL!	#NULL!	#NULL!	#NULL!	1	#NULL!	#NULL!	#NULL!	#NULL!	#NULL!	#NULL!	#NULL!	#NULL!	#NULL!	#NULL!	#NULL!	#NULL!	#NULL!	2	1936	12	1	1	1	1	1	#NULL!	#NULL!	#NULL!	#NULL!	#NULL!	30000	0
597	9	22	44	1	2021-07-04 17:30:00	2	3	3	#NULL!	#NULL!	#NULL!	#NULL!	#NULL!	#NULL!	#NULL!	#NULL!	#NULL!	#NULL!	#NULL!	#NULL!	2	2	#NULL!	#NULL!	#NULL!	#NULL!	#NULL!	#NULL!	#NULL!	#NULL!	#NULL!	#NULL!	#NULL!	#NULL!	2	1988	4	16	1	1	1	4	4	9998	#NULL!	#NULL!	#NULL!	0	0
598	9	22	44	1	2021-07-04 16:03:00	0	#NULL!	#NULL!	#NULL!	#NULL!	#NULL!	#NULL!	#NULL!	#NULL!	#NULL!	#NULL!	#NULL!	#NULL!	#NULL!	#NULL!	#NULL!	#NULL!	#NULL!	#NULL!	#NULL!	#NULL!	#NULL!	#NULL!	#NULL!	#NULL!	#NULL!	#NULL!	#NULL!	#NULL!	2	1995	8	26	1	1	1	10	4	2017	4	3	10	30000	30000
599	9	22	44	1	2021-07-04 14:33:00	3	1	2	2	#NULL!	#NULL!	#NULL!	#NULL!	#NULL!	#NULL!	#NULL!	#NULL!	#NULL!	#NULL!	#NULL!	1	2	1	#NULL!	#NULL!	#NULL!	#NULL!	#NULL!	#NULL!	#NULL!	#NULL!	#NULL!	#NULL!	#NULL!	2	1970	7	20	1	1	1	1	#NULL!	#NULL!	#NULL!	#NULL!	#NULL!	20000	10000
600	9	22	44	1	2021-07-04 13:02:00	1	1	#NULL!	#NULL!	#NULL!	#NULL!	#NULL!	#NULL!	#NULL!	#NULL!	#NULL!	#NULL!	#NULL!	#NULL!	#NULL!	1	#NULL!	#NULL!	#NULL!	#NULL!	#NULL!	#NULL!	#NULL!	#NULL!	#NULL!	#NULL!	#NULL!	#NULL!	#NULL!	1	1930	9	1	1	1	1	3	2	#NULL!	#NULL!	#NULL!	#NULL!	5000	9999997
601	9	22	44	1	2021-07-04 10:47:00	2	3	11	#NULL!	#NULL!	#NULL!	#NULL!	#NULL!	#NULL!	#NULL!	#NULL!	#NULL!	#NULL!	#NULL!	#NULL!	1	1	#NULL!	#NULL!	#NULL!	#NULL!	#NULL!	#NULL!	#NULL!	#NULL!	#NULL!	#NULL!	#NULL!	#NULL!	1	1977	4	20	1	1	1	3	2	#NULL!	#NULL!	#NULL!	#NULL!	12400	10000
602	9	22	44	1	2021-07-04 09:03:00	2	1	9	#NULL!	#NULL!	#NULL!	#NULL!	#NULL!	#NULL!	#NULL!	#NULL!	#NULL!	#NULL!	#NULL!	#NULL!	1	1	#NULL!	#NULL!	#NULL!	#NULL!	#NULL!	#NULL!	#NULL!	#NULL!	#NULL!	#NULL!	#NULL!	#NULL!	1	1957	12	27	1	1	1	4	4	9998	#NULL!	#NULL!	#NULL!	800	800
603	10	28	51	1	2021-07-04 16:58:00	2	1	2	#NULL!	#NULL!	#NULL!	#NULL!	#NULL!	#NULL!	#NULL!	#NULL!	#NULL!	#NULL!	#NULL!	#NULL!	2	2	#NULL!	#NULL!	#NULL!	#NULL!	#NULL!	#NULL!	#NULL!	#NULL!	#NULL!	#NULL!	#NULL!	#NULL!	1	1973	6	17	1	1	1	10	4	1990	4	4	8	30000	30000
604	10	28	51	1	2021-07-04 14:52:00	7	1	2	6	9	9	2	6	#NULL!	#NULL!	#NULL!	#NULL!	#NULL!	#NULL!	#NULL!	1	2	2	2	2	2	2	#NULL!	#NULL!	#NULL!	#NULL!	#NULL!	#NULL!	#NULL!	2	1975	8	12	1	1	1	4	4	9998	#NULL!	#NULL!	#NULL!	0	0
605	10	28	51	1	2021-07-04 11:03:00	0	#NULL!	#NULL!	#NULL!	#NULL!	#NULL!	#NULL!	#NULL!	#NULL!	#NULL!	#NULL!	#NULL!	#NULL!	#NULL!	#NULL!	#NULL!	#NULL!	#NULL!	#NULL!	#NULL!	#NULL!	#NULL!	#NULL!	#NULL!	#NULL!	#NULL!	#NULL!	#NULL!	#NULL!	1	1954	3	12	1	1	1	4	4	1970	#NULL!	#NULL!	#NULL!	0	0
606	10	26	48	1	2021-07-04 17:42:00	0	#NULL!	#NULL!	#NULL!	#NULL!	#NULL!	#NULL!	#NULL!	#NULL!	#NULL!	#NULL!	#NULL!	#NULL!	#NULL!	#NULL!	#NULL!	#NULL!	#NULL!	#NULL!	#NULL!	#NULL!	#NULL!	#NULL!	#NULL!	#NULL!	#NULL!	#NULL!	#NULL!	#NULL!	2	1929	11	27	1	1	1	1	#NULL!	#NULL!	#NULL!	#NULL!	#NULL!	1200	9999997
607	9	20	42	1	2021-07-04 18:10:00	6	3	1	2	2	6	9	#NULL!	#NULL!	#NULL!	#NULL!	#NULL!	#NULL!	#NULL!	#NULL!	2	1	1	2	1	1	#NULL!	#NULL!	#NULL!	#NULL!	#NULL!	#NULL!	#NULL!	#NULL!	2	1964	11	3	1	1	1	4	2	9998	#NULL!	#NULL!	#NULL!	0	0
608	9	23	45	1	2021-07-04 11:29:00	1	9	#NULL!	#NULL!	#NULL!	#NULL!	#NULL!	#NULL!	#NULL!	#NULL!	#NULL!	#NULL!	#NULL!	#NULL!	#NULL!	1	#NULL!	#NULL!	#NULL!	#NULL!	#NULL!	#NULL!	#NULL!	#NULL!	#NULL!	#NULL!	#NULL!	#NULL!	#NULL!	1	1953	7	19	1	1	1	3	4	1965	#NULL!	#NULL!	#NULL!	12000	12000
609	10	27	50	1	2021-07-04 17:56:00	2	1	2	#NULL!	#NULL!	#NULL!	#NULL!	#NULL!	#NULL!	#NULL!	#NULL!	#NULL!	#NULL!	#NULL!	#NULL!	2	1	#NULL!	#NULL!	#NULL!	#NULL!	#NULL!	#NULL!	#NULL!	#NULL!	#NULL!	#NULL!	#NULL!	#NULL!	2	1978	4	7	1	1	1	3	4	9998	#NULL!	#NULL!	#NULL!	20000	20000
610	9	23	45	1	2021-07-04 18:18:00	0	#NULL!	#NULL!	#NULL!	#NULL!	#NULL!	#NULL!	#NULL!	#NULL!	#NULL!	#NULL!	#NULL!	#NULL!	#NULL!	#NULL!	#NULL!	#NULL!	#NULL!	#NULL!	#NULL!	#NULL!	#NULL!	#NULL!	#NULL!	#NULL!	#NULL!	#NULL!	#NULL!	#NULL!	2	1945	3	9	1	1	1	1	#NULL!	#NULL!	#NULL!	#NULL!	#NULL!	3600	0
611	15	41	72	1	2021-07-04 18:39:00	0	#NULL!	#NULL!	#NULL!	#NULL!	#NULL!	#NULL!	#NULL!	#NULL!	#NULL!	#NULL!	#NULL!	#NULL!	#NULL!	#NULL!	#NULL!	#NULL!	#NULL!	#NULL!	#NULL!	#NULL!	#NULL!	#NULL!	#NULL!	#NULL!	#NULL!	#NULL!	#NULL!	#NULL!	2	1953	11	8	1	1	1	1	#NULL!	#NULL!	#NULL!	#NULL!	#NULL!	900000	0
612	10	27	49	1	2021-07-04 12:03:00	1	1	#NULL!	#NULL!	#NULL!	#NULL!	#NULL!	#NULL!	#NULL!	#NULL!	#NULL!	#NULL!	#NULL!	#NULL!	#NULL!	1	#NULL!	#NULL!	#NULL!	#NULL!	#NULL!	#NULL!	#NULL!	#NULL!	#NULL!	#NULL!	#NULL!	#NULL!	#NULL!	2	1962	10	15	1	1	1	3	3	#NULL!	#NULL!	#NULL!	#NULL!	9999998	9999998
613	15	42	73	1	2021-07-04 08:11:00	1	1	#NULL!	#NULL!	#NULL!	#NULL!	#NULL!	#NULL!	#NULL!	#NULL!	#NULL!	#NULL!	#NULL!	#NULL!	#NULL!	1	#NULL!	#NULL!	#NULL!	#NULL!	#NULL!	#NULL!	#NULL!	#NULL!	#NULL!	#NULL!	#NULL!	#NULL!	#NULL!	2	1948	5	3	1	1	1	1	#NULL!	#NULL!	#NULL!	#NULL!	#NULL!	1200	0
614	15	42	73	1	2021-07-04 15:30:00	0	#NULL!	#NULL!	#NULL!	#NULL!	#NULL!	#NULL!	#NULL!	#NULL!	#NULL!	#NULL!	#NULL!	#NULL!	#NULL!	#NULL!	#NULL!	#NULL!	#NULL!	#NULL!	#NULL!	#NULL!	#NULL!	#NULL!	#NULL!	#NULL!	#NULL!	#NULL!	#NULL!	#NULL!	2	1962	5	7	1	1	1	4	4	1975	#NULL!	#NULL!	#NULL!	0	0
615	9	23	45	1	2021-07-04 19:16:00	0	#NULL!	#NULL!	#NULL!	#NULL!	#NULL!	#NULL!	#NULL!	#NULL!	#NULL!	#NULL!	#NULL!	#NULL!	#NULL!	#NULL!	#NULL!	#NULL!	#NULL!	#NULL!	#NULL!	#NULL!	#NULL!	#NULL!	#NULL!	#NULL!	#NULL!	#NULL!	#NULL!	#NULL!	1	1996	4	25	1	1	1	4	4	9998	#NULL!	#NULL!	#NULL!	30000	30000
616	15	42	73	1	2021-07-04 09:21:00	0	#NULL!	#NULL!	#NULL!	#NULL!	#NULL!	#NULL!	#NULL!	#NULL!	#NULL!	#NULL!	#NULL!	#NULL!	#NULL!	#NULL!	#NULL!	#NULL!	#NULL!	#NULL!	#NULL!	#NULL!	#NULL!	#NULL!	#NULL!	#NULL!	#NULL!	#NULL!	#NULL!	#NULL!	1	1946	10	10	1	1	1	1	#NULL!	#NULL!	#NULL!	#NULL!	#NULL!	0	0
617	15	42	73	1	2021-07-04 13:39:00	4	1	2	3	3	#NULL!	#NULL!	#NULL!	#NULL!	#NULL!	#NULL!	#NULL!	#NULL!	#NULL!	#NULL!	1	1	1	1	#NULL!	#NULL!	#NULL!	#NULL!	#NULL!	#NULL!	#NULL!	#NULL!	#NULL!	#NULL!	2	1977	11	30	1	1	1	4	4	1994	#NULL!	#NULL!	#NULL!	0	0
618	17	50	83	1	2021-07-04 19:19:00	2	2	6	#NULL!	#NULL!	#NULL!	#NULL!	#NULL!	#NULL!	#NULL!	#NULL!	#NULL!	#NULL!	#NULL!	#NULL!	1	1	#NULL!	#NULL!	#NULL!	#NULL!	#NULL!	#NULL!	#NULL!	#NULL!	#NULL!	#NULL!	#NULL!	#NULL!	1	1957	3	21	1	1	1	6	4	1975	2	#NULL!	#NULL!	9999997	9999997
619	15	41	72	1	2021-07-04 14:23:00	2	1	2	#NULL!	#NULL!	#NULL!	#NULL!	#NULL!	#NULL!	#NULL!	#NULL!	#NULL!	#NULL!	#NULL!	#NULL!	1	2	#NULL!	#NULL!	#NULL!	#NULL!	#NULL!	#NULL!	#NULL!	#NULL!	#NULL!	#NULL!	#NULL!	#NULL!	1	1966	5	1	1	1	1	4	2	1982	#NULL!	#NULL!	#NULL!	40000	40000
620	15	41	72	1	2021-07-04 12:24:00	1	5	#NULL!	#NULL!	#NULL!	#NULL!	#NULL!	#NULL!	#NULL!	#NULL!	#NULL!	#NULL!	#NULL!	#NULL!	#NULL!	2	#NULL!	#NULL!	#NULL!	#NULL!	#NULL!	#NULL!	#NULL!	#NULL!	#NULL!	#NULL!	#NULL!	#NULL!	#NULL!	2	2000	5	4	8	11	1	4	4	2017	#NULL!	#NULL!	#NULL!	50000	50000
621	10	25	47	1	2021-07-04 19:41:00	4	1	2	2	3	#NULL!	#NULL!	#NULL!	#NULL!	#NULL!	#NULL!	#NULL!	#NULL!	#NULL!	#NULL!	1	1	1	1	#NULL!	#NULL!	#NULL!	#NULL!	#NULL!	#NULL!	#NULL!	#NULL!	#NULL!	#NULL!	2	1973	1	15	1	1	1	4	4	1989	#NULL!	#NULL!	#NULL!	40000	40000
622	4	7	21	1	2021-07-04 10:29:00	0	#NULL!	#NULL!	#NULL!	#NULL!	#NULL!	#NULL!	#NULL!	#NULL!	#NULL!	#NULL!	#NULL!	#NULL!	#NULL!	#NULL!	#NULL!	#NULL!	#NULL!	#NULL!	#NULL!	#NULL!	#NULL!	#NULL!	#NULL!	#NULL!	#NULL!	#NULL!	#NULL!	#NULL!	1	1986	2	27	1	1	1	11	4	2011	4	3	2	500000	250000
623	4	7	21	1	2021-07-04 15:00:00	3	2	6	7	#NULL!	#NULL!	#NULL!	#NULL!	#NULL!	#NULL!	#NULL!	#NULL!	#NULL!	#NULL!	#NULL!	1	2	2	#NULL!	#NULL!	#NULL!	#NULL!	#NULL!	#NULL!	#NULL!	#NULL!	#NULL!	#NULL!	#NULL!	2	1961	6	26	1	1	1	6	4	1982	3	#NULL!	#NULL!	45000	0
624	4	7	21	1	2021-07-04 17:41:00	2	1	2	#NULL!	#NULL!	#NULL!	#NULL!	#NULL!	#NULL!	#NULL!	#NULL!	#NULL!	#NULL!	#NULL!	#NULL!	1	1	#NULL!	#NULL!	#NULL!	#NULL!	#NULL!	#NULL!	#NULL!	#NULL!	#NULL!	#NULL!	#NULL!	#NULL!	1	1959	6	1	1	1	1	6	4	1975	4	#NULL!	#NULL!	50000	0
625	17	50	83	1	2021-07-04 20:16:00	5	1	2	6	9	9	#NULL!	#NULL!	#NULL!	#NULL!	#NULL!	#NULL!	#NULL!	#NULL!	#NULL!	1	2	2	2	2	#NULL!	#NULL!	#NULL!	#NULL!	#NULL!	#NULL!	#NULL!	#NULL!	#NULL!	1	1963	9	28	1	1	1	6	4	1980	4	#NULL!	#NULL!	50000	50000
626	15	39	70	1	2021-07-04 15:52:00	2	1	2	#NULL!	#NULL!	#NULL!	#NULL!	#NULL!	#NULL!	#NULL!	#NULL!	#NULL!	#NULL!	#NULL!	#NULL!	1	1	#NULL!	#NULL!	#NULL!	#NULL!	#NULL!	#NULL!	#NULL!	#NULL!	#NULL!	#NULL!	#NULL!	#NULL!	2	1982	9	4	1	1	1	4	4	2000	#NULL!	#NULL!	#NULL!	40000	40000
627	10	26	48	1	2021-07-04 19:50:00	0	#NULL!	#NULL!	#NULL!	#NULL!	#NULL!	#NULL!	#NULL!	#NULL!	#NULL!	#NULL!	#NULL!	#NULL!	#NULL!	#NULL!	#NULL!	#NULL!	#NULL!	#NULL!	#NULL!	#NULL!	#NULL!	#NULL!	#NULL!	#NULL!	#NULL!	#NULL!	#NULL!	#NULL!	1	1963	11	7	1	1	1	6	4	1981	3	#NULL!	#NULL!	100000	100000
628	17	50	83	1	2021-07-04 18:05:00	2	3	3	#NULL!	#NULL!	#NULL!	#NULL!	#NULL!	#NULL!	#NULL!	#NULL!	#NULL!	#NULL!	#NULL!	#NULL!	2	2	#NULL!	#NULL!	#NULL!	#NULL!	#NULL!	#NULL!	#NULL!	#NULL!	#NULL!	#NULL!	#NULL!	#NULL!	1	1998	3	19	1	1	1	12	4	2021	2	2	7	9999997	9999997
629	15	39	70	1	2021-07-04 09:01:00	1	1	#NULL!	#NULL!	#NULL!	#NULL!	#NULL!	#NULL!	#NULL!	#NULL!	#NULL!	#NULL!	#NULL!	#NULL!	#NULL!	1	#NULL!	#NULL!	#NULL!	#NULL!	#NULL!	#NULL!	#NULL!	#NULL!	#NULL!	#NULL!	#NULL!	#NULL!	#NULL!	2	1969	9	9	1	1	1	4	2	1981	#NULL!	#NULL!	#NULL!	30000	30000
630	17	50	83	1	2021-07-04 20:15:00	2	3	1	#NULL!	#NULL!	#NULL!	#NULL!	#NULL!	#NULL!	#NULL!	#NULL!	#NULL!	#NULL!	#NULL!	#NULL!	1	1	#NULL!	#NULL!	#NULL!	#NULL!	#NULL!	#NULL!	#NULL!	#NULL!	#NULL!	#NULL!	#NULL!	#NULL!	1	1956	8	29	1	1	1	6	4	1973	2	#NULL!	#NULL!	20000	20000
631	15	39	70	1	2021-07-03 15:46:00	1	1	#NULL!	#NULL!	#NULL!	#NULL!	#NULL!	#NULL!	#NULL!	#NULL!	#NULL!	#NULL!	#NULL!	#NULL!	#NULL!	1	#NULL!	#NULL!	#NULL!	#NULL!	#NULL!	#NULL!	#NULL!	#NULL!	#NULL!	#NULL!	#NULL!	#NULL!	#NULL!	2	1977	5	3	1	1	1	4	2	9998	#NULL!	#NULL!	#NULL!	0	0
632	17	50	83	1	2021-07-04 09:52:00	5	1	2	2	3	3	#NULL!	#NULL!	#NULL!	#NULL!	#NULL!	#NULL!	#NULL!	#NULL!	#NULL!	1	1	1	1	1	#NULL!	#NULL!	#NULL!	#NULL!	#NULL!	#NULL!	#NULL!	#NULL!	#NULL!	2	1987	9	11	1	1	1	9	1	2006	2	5	12	20000	20000
633	17	50	83	1	2021-07-04 11:58:00	5	3	3	1	2	2	#NULL!	#NULL!	#NULL!	#NULL!	#NULL!	#NULL!	#NULL!	#NULL!	#NULL!	1	1	1	1	1	#NULL!	#NULL!	#NULL!	#NULL!	#NULL!	#NULL!	#NULL!	#NULL!	#NULL!	1	1980	6	15	1	1	1	7	4	1999	6	#NULL!	#NULL!	108000	108000
634	17	50	83	1	2021-07-04 12:14:00	7	3	3	1	2	2	7	7	#NULL!	#NULL!	#NULL!	#NULL!	#NULL!	#NULL!	#NULL!	1	1	1	1	1	1	1	#NULL!	#NULL!	#NULL!	#NULL!	#NULL!	#NULL!	#NULL!	1	1987	4	29	1	1	1	4	4	2003	#NULL!	#NULL!	#NULL!	40000	40000
635	17	50	83	1	2021-07-04 15:22:00	3	2	9	9	#NULL!	#NULL!	#NULL!	#NULL!	#NULL!	#NULL!	#NULL!	#NULL!	#NULL!	#NULL!	#NULL!	2	1	1	#NULL!	#NULL!	#NULL!	#NULL!	#NULL!	#NULL!	#NULL!	#NULL!	#NULL!	#NULL!	#NULL!	2	1956	12	29	1	1	1	1	#NULL!	#NULL!	#NULL!	#NULL!	#NULL!	0	0
636	17	50	83	1	2021-07-04 09:47:00	1	1	#NULL!	#NULL!	#NULL!	#NULL!	#NULL!	#NULL!	#NULL!	#NULL!	#NULL!	#NULL!	#NULL!	#NULL!	#NULL!	1	#NULL!	#NULL!	#NULL!	#NULL!	#NULL!	#NULL!	#NULL!	#NULL!	#NULL!	#NULL!	#NULL!	#NULL!	#NULL!	2	1950	6	4	1	1	1	4	4	1967	#NULL!	#NULL!	#NULL!	1200	0
637	9	23	45	1	2021-07-04 19:11:00	0	#NULL!	#NULL!	#NULL!	#NULL!	#NULL!	#NULL!	#NULL!	#NULL!	#NULL!	#NULL!	#NULL!	#NULL!	#NULL!	#NULL!	#NULL!	#NULL!	#NULL!	#NULL!	#NULL!	#NULL!	#NULL!	#NULL!	#NULL!	#NULL!	#NULL!	#NULL!	#NULL!	#NULL!	1	1957	5	21	1	1	1	4	2	9998	#NULL!	#NULL!	#NULL!	35000	35000
638	17	50	83	1	2021-07-04 17:55:00	2	1	9	#NULL!	#NULL!	#NULL!	#NULL!	#NULL!	#NULL!	#NULL!	#NULL!	#NULL!	#NULL!	#NULL!	#NULL!	1	1	#NULL!	#NULL!	#NULL!	#NULL!	#NULL!	#NULL!	#NULL!	#NULL!	#NULL!	#NULL!	#NULL!	#NULL!	2	1956	2	13	1	1	1	4	4	1973	#NULL!	#NULL!	#NULL!	1416	0
639	15	42	73	2	2021-07-04 15:04:00	3	2	6	9	#NULL!	#NULL!	#NULL!	#NULL!	#NULL!	#NULL!	#NULL!	#NULL!	#NULL!	#NULL!	#NULL!	2	2	2	#NULL!	#NULL!	#NULL!	#NULL!	#NULL!	#NULL!	#NULL!	#NULL!	#NULL!	#NULL!	#NULL!	1	1940	12	15	1	1	1	4	4	9998	#NULL!	#NULL!	#NULL!	38400	0
640	15	42	73	2	2021-07-04 12:34:00	4	1	2	6	9	#NULL!	#NULL!	#NULL!	#NULL!	#NULL!	#NULL!	#NULL!	#NULL!	#NULL!	#NULL!	2	2	2	2	#NULL!	#NULL!	#NULL!	#NULL!	#NULL!	#NULL!	#NULL!	#NULL!	#NULL!	#NULL!	1	1955	12	2	1	1	1	3	4	1967	#NULL!	#NULL!	#NULL!	2400	0
641	10	26	48	1	2021-07-04 19:57:00	1	1	#NULL!	#NULL!	#NULL!	#NULL!	#NULL!	#NULL!	#NULL!	#NULL!	#NULL!	#NULL!	#NULL!	#NULL!	#NULL!	2	#NULL!	#NULL!	#NULL!	#NULL!	#NULL!	#NULL!	#NULL!	#NULL!	#NULL!	#NULL!	#NULL!	#NULL!	#NULL!	1	1986	1	23	1	1	1	4	4	2001	#NULL!	#NULL!	#NULL!	9999998	50000
642	10	26	48	1	2021-07-04 17:10:00	2	1	2	#NULL!	#NULL!	#NULL!	#NULL!	#NULL!	#NULL!	#NULL!	#NULL!	#NULL!	#NULL!	#NULL!	#NULL!	1	1	#NULL!	#NULL!	#NULL!	#NULL!	#NULL!	#NULL!	#NULL!	#NULL!	#NULL!	#NULL!	#NULL!	#NULL!	1	1973	12	27	1	1	1	12	4	1998	2	2	14	80000	60000
643	10	26	48	1	2021-07-04 15:32:00	1	1	#NULL!	#NULL!	#NULL!	#NULL!	#NULL!	#NULL!	#NULL!	#NULL!	#NULL!	#NULL!	#NULL!	#NULL!	#NULL!	1	#NULL!	#NULL!	#NULL!	#NULL!	#NULL!	#NULL!	#NULL!	#NULL!	#NULL!	#NULL!	#NULL!	#NULL!	#NULL!	1	1963	8	11	1	1	1	4	4	1979	#NULL!	#NULL!	#NULL!	50000	9999997
644	10	24	46	1	2021-07-04 17:22:00	1	2	#NULL!	#NULL!	#NULL!	#NULL!	#NULL!	#NULL!	#NULL!	#NULL!	#NULL!	#NULL!	#NULL!	#NULL!	#NULL!	2	#NULL!	#NULL!	#NULL!	#NULL!	#NULL!	#NULL!	#NULL!	#NULL!	#NULL!	#NULL!	#NULL!	#NULL!	#NULL!	1	1965	3	6	1	1	1	4	4	1983	#NULL!	#NULL!	#NULL!	0	0
645	10	24	46	1	2021-07-04 16:23:00	3	5	1	9	#NULL!	#NULL!	#NULL!	#NULL!	#NULL!	#NULL!	#NULL!	#NULL!	#NULL!	#NULL!	#NULL!	2	1	1	#NULL!	#NULL!	#NULL!	#NULL!	#NULL!	#NULL!	#NULL!	#NULL!	#NULL!	#NULL!	#NULL!	1	1957	8	3	1	1	1	1	#NULL!	#NULL!	#NULL!	#NULL!	#NULL!	30000	30000
646	15	41	72	1	2021-07-04 15:12:00	5	1	2	6	9	9	#NULL!	#NULL!	#NULL!	#NULL!	#NULL!	#NULL!	#NULL!	#NULL!	#NULL!	1	2	2	2	2	#NULL!	#NULL!	#NULL!	#NULL!	#NULL!	#NULL!	#NULL!	#NULL!	#NULL!	2	1953	1	18	1	1	1	4	4	1976	#NULL!	#NULL!	#NULL!	9999999	0
647	15	41	72	1	2021-07-04 19:58:00	3	1	2	2	#NULL!	#NULL!	#NULL!	#NULL!	#NULL!	#NULL!	#NULL!	#NULL!	#NULL!	#NULL!	#NULL!	1	2	2	#NULL!	#NULL!	#NULL!	#NULL!	#NULL!	#NULL!	#NULL!	#NULL!	#NULL!	#NULL!	#NULL!	2	1970	12	21	1	1	1	11	4	9998	2	2	3	110000	110000
648	15	42	73	2	2021-07-04 11:00:00	1	1	#NULL!	#NULL!	#NULL!	#NULL!	#NULL!	#NULL!	#NULL!	#NULL!	#NULL!	#NULL!	#NULL!	#NULL!	#NULL!	1	#NULL!	#NULL!	#NULL!	#NULL!	#NULL!	#NULL!	#NULL!	#NULL!	#NULL!	#NULL!	#NULL!	#NULL!	#NULL!	1	1967	7	6	1	1	1	3	4	9998	#NULL!	#NULL!	#NULL!	35000	35000
649	15	42	73	2	2021-07-04 08:35:00	1	1	#NULL!	#NULL!	#NULL!	#NULL!	#NULL!	#NULL!	#NULL!	#NULL!	#NULL!	#NULL!	#NULL!	#NULL!	#NULL!	1	#NULL!	#NULL!	#NULL!	#NULL!	#NULL!	#NULL!	#NULL!	#NULL!	#NULL!	#NULL!	#NULL!	#NULL!	#NULL!	1	1948	12	98	1	1	1	6	4	1966	2	#NULL!	#NULL!	0	0
650	15	41	72	1	2021-07-04 09:36:00	1	1	#NULL!	#NULL!	#NULL!	#NULL!	#NULL!	#NULL!	#NULL!	#NULL!	#NULL!	#NULL!	#NULL!	#NULL!	#NULL!	2	#NULL!	#NULL!	#NULL!	#NULL!	#NULL!	#NULL!	#NULL!	#NULL!	#NULL!	#NULL!	#NULL!	#NULL!	#NULL!	2	1987	1	10	1	1	1	9	4	2019	4	5	2	0	0
651	15	41	72	1	2021-07-04 16:27:00	1	1	#NULL!	#NULL!	#NULL!	#NULL!	#NULL!	#NULL!	#NULL!	#NULL!	#NULL!	#NULL!	#NULL!	#NULL!	#NULL!	1	#NULL!	#NULL!	#NULL!	#NULL!	#NULL!	#NULL!	#NULL!	#NULL!	#NULL!	#NULL!	#NULL!	#NULL!	#NULL!	1	1953	3	20	1	1	1	3	2	#NULL!	#NULL!	#NULL!	#NULL!	19200	19200
652	15	41	72	1	2021-07-04 20:05:00	3	1	2	2	#NULL!	#NULL!	#NULL!	#NULL!	#NULL!	#NULL!	#NULL!	#NULL!	#NULL!	#NULL!	#NULL!	1	1	1	#NULL!	#NULL!	#NULL!	#NULL!	#NULL!	#NULL!	#NULL!	#NULL!	#NULL!	#NULL!	#NULL!	2	1975	3	2	1	16	7	6	4	1991	4	#NULL!	#NULL!	600000	600000
653	10	24	46	1	2021-07-04 09:53:00	2	3	3	#NULL!	#NULL!	#NULL!	#NULL!	#NULL!	#NULL!	#NULL!	#NULL!	#NULL!	#NULL!	#NULL!	#NULL!	2	2	#NULL!	#NULL!	#NULL!	#NULL!	#NULL!	#NULL!	#NULL!	#NULL!	#NULL!	#NULL!	#NULL!	#NULL!	1	1985	3	12	1	1	1	4	4	2000	#NULL!	#NULL!	#NULL!	40000	40000
654	15	41	72	1	2021-07-04 11:12:00	2	3	3	#NULL!	#NULL!	#NULL!	#NULL!	#NULL!	#NULL!	#NULL!	#NULL!	#NULL!	#NULL!	#NULL!	#NULL!	2	2	#NULL!	#NULL!	#NULL!	#NULL!	#NULL!	#NULL!	#NULL!	#NULL!	#NULL!	#NULL!	#NULL!	#NULL!	2	1996	12	8	1	1	1	13	1	2018	2	2	2	10000	10000
655	9	23	45	1	2021-07-04 20:22:00	1	1	#NULL!	#NULL!	#NULL!	#NULL!	#NULL!	#NULL!	#NULL!	#NULL!	#NULL!	#NULL!	#NULL!	#NULL!	#NULL!	1	#NULL!	#NULL!	#NULL!	#NULL!	#NULL!	#NULL!	#NULL!	#NULL!	#NULL!	#NULL!	#NULL!	#NULL!	#NULL!	2	1962	8	10	1	1	1	4	4	1980	#NULL!	#NULL!	#NULL!	3000	3000
656	10	24	46	1	2021-07-04 18:13:00	1	1	#NULL!	#NULL!	#NULL!	#NULL!	#NULL!	#NULL!	#NULL!	#NULL!	#NULL!	#NULL!	#NULL!	#NULL!	#NULL!	1	#NULL!	#NULL!	#NULL!	#NULL!	#NULL!	#NULL!	#NULL!	#NULL!	#NULL!	#NULL!	#NULL!	#NULL!	#NULL!	2	1989	6	9	1	1	1	4	2	2005	#NULL!	#NULL!	#NULL!	0	0
657	10	24	46	1	2021-07-04 16:59:00	2	1	2	#NULL!	#NULL!	#NULL!	#NULL!	#NULL!	#NULL!	#NULL!	#NULL!	#NULL!	#NULL!	#NULL!	#NULL!	1	2	#NULL!	#NULL!	#NULL!	#NULL!	#NULL!	#NULL!	#NULL!	#NULL!	#NULL!	#NULL!	#NULL!	#NULL!	2	1975	7	19	1	1	1	4	4	1990	#NULL!	#NULL!	#NULL!	20000	20000
658	10	24	46	1	2021-07-04 10:31:00	1	1	#NULL!	#NULL!	#NULL!	#NULL!	#NULL!	#NULL!	#NULL!	#NULL!	#NULL!	#NULL!	#NULL!	#NULL!	#NULL!	1	#NULL!	#NULL!	#NULL!	#NULL!	#NULL!	#NULL!	#NULL!	#NULL!	#NULL!	#NULL!	#NULL!	#NULL!	#NULL!	2	1969	1	23	1	1	1	3	2	#NULL!	#NULL!	#NULL!	#NULL!	10000	10000
659	10	24	46	1	2021-07-04 17:24:00	0	#NULL!	#NULL!	#NULL!	#NULL!	#NULL!	#NULL!	#NULL!	#NULL!	#NULL!	#NULL!	#NULL!	#NULL!	#NULL!	#NULL!	#NULL!	#NULL!	#NULL!	#NULL!	#NULL!	#NULL!	#NULL!	#NULL!	#NULL!	#NULL!	#NULL!	#NULL!	#NULL!	#NULL!	2	1957	9	19	1	1	1	4	2	1972	#NULL!	#NULL!	#NULL!	18000	9999997
660	10	25	47	1	2021-07-04 09:58:00	1	1	#NULL!	#NULL!	#NULL!	#NULL!	#NULL!	#NULL!	#NULL!	#NULL!	#NULL!	#NULL!	#NULL!	#NULL!	#NULL!	1	#NULL!	#NULL!	#NULL!	#NULL!	#NULL!	#NULL!	#NULL!	#NULL!	#NULL!	#NULL!	#NULL!	#NULL!	#NULL!	1	1952	98	98	1	1	1	1	#NULL!	#NULL!	#NULL!	#NULL!	#NULL!	10000	10000
661	10	25	47	1	2021-07-04 15:50:00	2	1	1	#NULL!	#NULL!	#NULL!	#NULL!	#NULL!	#NULL!	#NULL!	#NULL!	#NULL!	#NULL!	#NULL!	#NULL!	1	1	#NULL!	#NULL!	#NULL!	#NULL!	#NULL!	#NULL!	#NULL!	#NULL!	#NULL!	#NULL!	#NULL!	#NULL!	2	1965	3	24	1	1	1	6	4	1985	2	#NULL!	#NULL!	30000	0
662	10	25	47	1	2021-07-04 20:01:00	2	1	2	#NULL!	#NULL!	#NULL!	#NULL!	#NULL!	#NULL!	#NULL!	#NULL!	#NULL!	#NULL!	#NULL!	#NULL!	2	2	#NULL!	#NULL!	#NULL!	#NULL!	#NULL!	#NULL!	#NULL!	#NULL!	#NULL!	#NULL!	#NULL!	#NULL!	1	1966	2	20	1	1	1	3	2	#NULL!	#NULL!	#NULL!	#NULL!	30000	30000
663	10	24	46	1	2021-07-04 10:05:00	2	1	2	#NULL!	#NULL!	#NULL!	#NULL!	#NULL!	#NULL!	#NULL!	#NULL!	#NULL!	#NULL!	#NULL!	#NULL!	1	1	#NULL!	#NULL!	#NULL!	#NULL!	#NULL!	#NULL!	#NULL!	#NULL!	#NULL!	#NULL!	#NULL!	#NULL!	1	1988	11	13	1	1	1	4	2	2000	#NULL!	#NULL!	#NULL!	100000	100000
664	10	24	46	1	2021-07-04 17:35:00	1	2	#NULL!	#NULL!	#NULL!	#NULL!	#NULL!	#NULL!	#NULL!	#NULL!	#NULL!	#NULL!	#NULL!	#NULL!	#NULL!	1	#NULL!	#NULL!	#NULL!	#NULL!	#NULL!	#NULL!	#NULL!	#NULL!	#NULL!	#NULL!	#NULL!	#NULL!	#NULL!	2	1986	4	26	1	1	1	6	2	2001	2	#NULL!	#NULL!	24000	24000
665	10	24	46	1	2021-07-04 16:22:00	1	1	#NULL!	#NULL!	#NULL!	#NULL!	#NULL!	#NULL!	#NULL!	#NULL!	#NULL!	#NULL!	#NULL!	#NULL!	#NULL!	1	#NULL!	#NULL!	#NULL!	#NULL!	#NULL!	#NULL!	#NULL!	#NULL!	#NULL!	#NULL!	#NULL!	#NULL!	#NULL!	1	1954	6	20	1	1	1	3	2	#NULL!	#NULL!	#NULL!	#NULL!	36000	0
666	10	24	46	1	2021-07-04 09:35:00	5	1	2	2	9	9	#NULL!	#NULL!	#NULL!	#NULL!	#NULL!	#NULL!	#NULL!	#NULL!	#NULL!	1	1	1	1	1	#NULL!	#NULL!	#NULL!	#NULL!	#NULL!	#NULL!	#NULL!	#NULL!	#NULL!	2	1952	8	6	1	1	1	1	#NULL!	#NULL!	#NULL!	#NULL!	#NULL!	0	0
667	9	22	44	1	2021-07-04 09:21:00	4	3	1	9	9	#NULL!	#NULL!	#NULL!	#NULL!	#NULL!	#NULL!	#NULL!	#NULL!	#NULL!	#NULL!	2	1	1	1	#NULL!	#NULL!	#NULL!	#NULL!	#NULL!	#NULL!	#NULL!	#NULL!	#NULL!	#NULL!	1	1951	8	4	1	1	1	4	2	1966	#NULL!	#NULL!	#NULL!	10000	10000
668	9	22	44	1	2021-07-04 11:06:00	1	1	#NULL!	#NULL!	#NULL!	#NULL!	#NULL!	#NULL!	#NULL!	#NULL!	#NULL!	#NULL!	#NULL!	#NULL!	#NULL!	1	#NULL!	#NULL!	#NULL!	#NULL!	#NULL!	#NULL!	#NULL!	#NULL!	#NULL!	#NULL!	#NULL!	#NULL!	#NULL!	2	1962	3	15	1	1	1	1	#NULL!	#NULL!	#NULL!	#NULL!	#NULL!	0	0
669	9	22	44	1	2021-07-04 13:19:00	2	2	2	#NULL!	#NULL!	#NULL!	#NULL!	#NULL!	#NULL!	#NULL!	#NULL!	#NULL!	#NULL!	#NULL!	#NULL!	1	1	#NULL!	#NULL!	#NULL!	#NULL!	#NULL!	#NULL!	#NULL!	#NULL!	#NULL!	#NULL!	#NULL!	#NULL!	2	1982	1	17	1	1	1	3	2	#NULL!	#NULL!	#NULL!	#NULL!	10000	10000
670	9	22	44	1	2021-07-04 14:48:00	4	4	1	2	2	#NULL!	#NULL!	#NULL!	#NULL!	#NULL!	#NULL!	#NULL!	#NULL!	#NULL!	#NULL!	1	2	1	1	#NULL!	#NULL!	#NULL!	#NULL!	#NULL!	#NULL!	#NULL!	#NULL!	#NULL!	#NULL!	2	1981	9	18	1	1	1	4	4	1998	#NULL!	#NULL!	#NULL!	50000	50000
671	9	22	44	1	2021-07-04 16:11:00	3	1	2	2	#NULL!	#NULL!	#NULL!	#NULL!	#NULL!	#NULL!	#NULL!	#NULL!	#NULL!	#NULL!	#NULL!	1	1	1	#NULL!	#NULL!	#NULL!	#NULL!	#NULL!	#NULL!	#NULL!	#NULL!	#NULL!	#NULL!	#NULL!	2	1977	10	4	1	1	1	4	4	1994	#NULL!	#NULL!	#NULL!	10000	10000
672	15	41	72	1	2021-07-04 09:55:00	3	1	2	2	#NULL!	#NULL!	#NULL!	#NULL!	#NULL!	#NULL!	#NULL!	#NULL!	#NULL!	#NULL!	#NULL!	1	2	1	#NULL!	#NULL!	#NULL!	#NULL!	#NULL!	#NULL!	#NULL!	#NULL!	#NULL!	#NULL!	#NULL!	1	1975	7	10	1	1	1	9	1	1996	6	6	14	50000	50000
673	10	27	49	1	2021-07-04 20:10:00	0	#NULL!	#NULL!	#NULL!	#NULL!	#NULL!	#NULL!	#NULL!	#NULL!	#NULL!	#NULL!	#NULL!	#NULL!	#NULL!	#NULL!	#NULL!	#NULL!	#NULL!	#NULL!	#NULL!	#NULL!	#NULL!	#NULL!	#NULL!	#NULL!	#NULL!	#NULL!	#NULL!	#NULL!	2	1931	7	17	1	13	4	4	4	1946	#NULL!	#NULL!	#NULL!	60000	0
674	9	22	44	1	2021-07-04 10:26:00	1	1	#NULL!	#NULL!	#NULL!	#NULL!	#NULL!	#NULL!	#NULL!	#NULL!	#NULL!	#NULL!	#NULL!	#NULL!	#NULL!	1	#NULL!	#NULL!	#NULL!	#NULL!	#NULL!	#NULL!	#NULL!	#NULL!	#NULL!	#NULL!	#NULL!	#NULL!	#NULL!	1	1951	5	15	1	1	1	6	3	1972	3	#NULL!	#NULL!	10000	8000
675	9	20	42	1	2021-07-04 10:09:00	2	1	2	#NULL!	#NULL!	#NULL!	#NULL!	#NULL!	#NULL!	#NULL!	#NULL!	#NULL!	#NULL!	#NULL!	#NULL!	2	2	#NULL!	#NULL!	#NULL!	#NULL!	#NULL!	#NULL!	#NULL!	#NULL!	#NULL!	#NULL!	#NULL!	#NULL!	1	1966	10	25	1	1	1	4	4	1982	#NULL!	#NULL!	#NULL!	30000	30000
676	9	20	42	1	2021-07-04 11:47:00	6	1	2	2	6	6	9	#NULL!	#NULL!	#NULL!	#NULL!	#NULL!	#NULL!	#NULL!	#NULL!	1	2	2	2	2	2	#NULL!	#NULL!	#NULL!	#NULL!	#NULL!	#NULL!	#NULL!	#NULL!	1	1962	10	15	1	1	1	6	4	1980	3	#NULL!	#NULL!	20000	20000
677	9	22	44	1	2021-07-04 13:01:00	5	1	2	2	2	9	#NULL!	#NULL!	#NULL!	#NULL!	#NULL!	#NULL!	#NULL!	#NULL!	#NULL!	1	1	2	2	2	#NULL!	#NULL!	#NULL!	#NULL!	#NULL!	#NULL!	#NULL!	#NULL!	#NULL!	1	1950	1	19	1	1	1	6	4	1979	2	#NULL!	#NULL!	3000	3000
678	9	20	42	1	2021-07-04 13:21:00	4	1	2	6	9	#NULL!	#NULL!	#NULL!	#NULL!	#NULL!	#NULL!	#NULL!	#NULL!	#NULL!	#NULL!	1	2	2	2	#NULL!	#NULL!	#NULL!	#NULL!	#NULL!	#NULL!	#NULL!	#NULL!	#NULL!	#NULL!	1	1956	4	6	1	1	1	3	2	#NULL!	#NULL!	#NULL!	#NULL!	2000	2000
679	9	20	42	1	2021-07-04 15:59:00	4	1	2	6	9	#NULL!	#NULL!	#NULL!	#NULL!	#NULL!	#NULL!	#NULL!	#NULL!	#NULL!	#NULL!	1	2	2	1	#NULL!	#NULL!	#NULL!	#NULL!	#NULL!	#NULL!	#NULL!	#NULL!	#NULL!	#NULL!	2	1963	10	20	1	1	1	3	2	#NULL!	#NULL!	#NULL!	#NULL!	9999997	9999997
680	9	20	42	1	2021-07-04 18:06:00	1	2	#NULL!	#NULL!	#NULL!	#NULL!	#NULL!	#NULL!	#NULL!	#NULL!	#NULL!	#NULL!	#NULL!	#NULL!	#NULL!	1	#NULL!	#NULL!	#NULL!	#NULL!	#NULL!	#NULL!	#NULL!	#NULL!	#NULL!	#NULL!	#NULL!	#NULL!	#NULL!	2	1954	11	3	1	16	7	3	2	#NULL!	#NULL!	#NULL!	#NULL!	2000	2000
681	9	22	44	1	2021-07-04 14:50:00	4	2	6	9	9	#NULL!	#NULL!	#NULL!	#NULL!	#NULL!	#NULL!	#NULL!	#NULL!	#NULL!	#NULL!	1	1	1	1	#NULL!	#NULL!	#NULL!	#NULL!	#NULL!	#NULL!	#NULL!	#NULL!	#NULL!	#NULL!	1	1955	3	7	1	1	1	3	3	#NULL!	#NULL!	#NULL!	#NULL!	0	0
682	9	20	42	1	2021-07-04 10:03:00	1	1	#NULL!	#NULL!	#NULL!	#NULL!	#NULL!	#NULL!	#NULL!	#NULL!	#NULL!	#NULL!	#NULL!	#NULL!	#NULL!	2	#NULL!	#NULL!	#NULL!	#NULL!	#NULL!	#NULL!	#NULL!	#NULL!	#NULL!	#NULL!	#NULL!	#NULL!	#NULL!	2	1976	7	6	1	1	1	4	4	1992	#NULL!	#NULL!	#NULL!	15000	15000
683	9	20	42	1	2021-07-04 11:47:00	0	#NULL!	#NULL!	#NULL!	#NULL!	#NULL!	#NULL!	#NULL!	#NULL!	#NULL!	#NULL!	#NULL!	#NULL!	#NULL!	#NULL!	#NULL!	#NULL!	#NULL!	#NULL!	#NULL!	#NULL!	#NULL!	#NULL!	#NULL!	#NULL!	#NULL!	#NULL!	#NULL!	#NULL!	2	1948	4	16	1	1	1	3	4	9998	#NULL!	#NULL!	#NULL!	1000	1000
684	9	20	42	1	2021-07-04 13:20:00	4	1	2	6	2	#NULL!	#NULL!	#NULL!	#NULL!	#NULL!	#NULL!	#NULL!	#NULL!	#NULL!	#NULL!	1	2	2	2	#NULL!	#NULL!	#NULL!	#NULL!	#NULL!	#NULL!	#NULL!	#NULL!	#NULL!	#NULL!	2	1967	12	15	1	1	1	3	4	1980	#NULL!	#NULL!	#NULL!	3000	3000
685	9	20	42	1	2021-07-04 15:06:00	1	1	#NULL!	#NULL!	#NULL!	#NULL!	#NULL!	#NULL!	#NULL!	#NULL!	#NULL!	#NULL!	#NULL!	#NULL!	#NULL!	1	#NULL!	#NULL!	#NULL!	#NULL!	#NULL!	#NULL!	#NULL!	#NULL!	#NULL!	#NULL!	#NULL!	#NULL!	#NULL!	1	1948	7	9	1	1	1	3	3	#NULL!	#NULL!	#NULL!	#NULL!	18000	18000
686	9	20	42	1	2021-07-04 16:39:00	2	1	2	#NULL!	#NULL!	#NULL!	#NULL!	#NULL!	#NULL!	#NULL!	#NULL!	#NULL!	#NULL!	#NULL!	#NULL!	1	2	#NULL!	#NULL!	#NULL!	#NULL!	#NULL!	#NULL!	#NULL!	#NULL!	#NULL!	#NULL!	#NULL!	#NULL!	1	1963	12	21	1	1	1	4	4	1979	#NULL!	#NULL!	#NULL!	20000	20000
687	10	28	51	2	2021-07-04 16:28:00	4	1	2	6	9	#NULL!	#NULL!	#NULL!	#NULL!	#NULL!	#NULL!	#NULL!	#NULL!	#NULL!	#NULL!	1	2	2	2	#NULL!	#NULL!	#NULL!	#NULL!	#NULL!	#NULL!	#NULL!	#NULL!	#NULL!	#NULL!	2	1953	7	29	1	1	1	3	2	#NULL!	#NULL!	#NULL!	#NULL!	0	0
688	9	20	42	1	2021-07-04 19:14:00	2	1	2	#NULL!	#NULL!	#NULL!	#NULL!	#NULL!	#NULL!	#NULL!	#NULL!	#NULL!	#NULL!	#NULL!	#NULL!	1	2	#NULL!	#NULL!	#NULL!	#NULL!	#NULL!	#NULL!	#NULL!	#NULL!	#NULL!	#NULL!	#NULL!	#NULL!	1	1968	3	23	1	1	1	4	4	1986	#NULL!	#NULL!	#NULL!	30000	30000
689	15	41	72	1	2021-07-04 19:46:00	2	1	2	#NULL!	#NULL!	#NULL!	#NULL!	#NULL!	#NULL!	#NULL!	#NULL!	#NULL!	#NULL!	#NULL!	#NULL!	1	1	#NULL!	#NULL!	#NULL!	#NULL!	#NULL!	#NULL!	#NULL!	#NULL!	#NULL!	#NULL!	#NULL!	#NULL!	2	1980	2	3	1	1	1	9	4	2020	4	5	12	300000	300000
690	15	41	72	1	2021-07-04 15:23:00	2	3	3	#NULL!	#NULL!	#NULL!	#NULL!	#NULL!	#NULL!	#NULL!	#NULL!	#NULL!	#NULL!	#NULL!	#NULL!	1	1	#NULL!	#NULL!	#NULL!	#NULL!	#NULL!	#NULL!	#NULL!	#NULL!	#NULL!	#NULL!	#NULL!	#NULL!	1	2000	10	6	1	1	1	12	1	2018	2	1	8	0	0
691	10	28	51	1	2021-07-04 14:31:00	2	1	2	#NULL!	#NULL!	#NULL!	#NULL!	#NULL!	#NULL!	#NULL!	#NULL!	#NULL!	#NULL!	#NULL!	#NULL!	1	1	#NULL!	#NULL!	#NULL!	#NULL!	#NULL!	#NULL!	#NULL!	#NULL!	#NULL!	#NULL!	#NULL!	#NULL!	2	1982	5	22	1	1	1	4	4	1999	#NULL!	#NULL!	#NULL!	0	0
692	10	28	51	1	2021-07-04 11:14:00	4	7	3	3	5	#NULL!	#NULL!	#NULL!	#NULL!	#NULL!	#NULL!	#NULL!	#NULL!	#NULL!	#NULL!	1	2	2	2	#NULL!	#NULL!	#NULL!	#NULL!	#NULL!	#NULL!	#NULL!	#NULL!	#NULL!	#NULL!	2	2000	10	24	1	1	1	7	1	2019	5	#NULL!	#NULL!	0	0
693	10	24	46	1	2021-07-04 09:57:00	2	1	2	#NULL!	#NULL!	#NULL!	#NULL!	#NULL!	#NULL!	#NULL!	#NULL!	#NULL!	#NULL!	#NULL!	#NULL!	1	1	#NULL!	#NULL!	#NULL!	#NULL!	#NULL!	#NULL!	#NULL!	#NULL!	#NULL!	#NULL!	#NULL!	#NULL!	2	1981	3	25	1	1	1	7	4	2000	5	#NULL!	#NULL!	50000	50000
694	10	24	46	1	2021-07-04 11:03:00	3	3	3	5	#NULL!	#NULL!	#NULL!	#NULL!	#NULL!	#NULL!	#NULL!	#NULL!	#NULL!	#NULL!	#NULL!	1	1	1	#NULL!	#NULL!	#NULL!	#NULL!	#NULL!	#NULL!	#NULL!	#NULL!	#NULL!	#NULL!	#NULL!	2	2002	1	18	1	1	1	6	4	2020	4	#NULL!	#NULL!	9999997	9999997
695	10	24	46	1	2021-07-04 16:31:00	5	1	2	6	9	9	#NULL!	#NULL!	#NULL!	#NULL!	#NULL!	#NULL!	#NULL!	#NULL!	#NULL!	1	1	1	1	1	#NULL!	#NULL!	#NULL!	#NULL!	#NULL!	#NULL!	#NULL!	#NULL!	#NULL!	2	1959	12	27	1	1	1	1	#NULL!	#NULL!	#NULL!	#NULL!	#NULL!	0	0
696	10	24	46	1	2021-07-04 17:34:00	4	1	2	2	2	#NULL!	#NULL!	#NULL!	#NULL!	#NULL!	#NULL!	#NULL!	#NULL!	#NULL!	#NULL!	1	1	1	1	#NULL!	#NULL!	#NULL!	#NULL!	#NULL!	#NULL!	#NULL!	#NULL!	#NULL!	#NULL!	1	1980	1	11	1	1	1	4	4	9998	#NULL!	#NULL!	#NULL!	9999999	9999999
697	10	27	50	1	2021-07-04 20:35:00	6	1	6	2	2	9	9	#NULL!	#NULL!	#NULL!	#NULL!	#NULL!	#NULL!	#NULL!	#NULL!	1	1	1	1	1	1	#NULL!	#NULL!	#NULL!	#NULL!	#NULL!	#NULL!	#NULL!	#NULL!	1	1970	1	1	1	1	1	6	4	1989	5	#NULL!	#NULL!	50000	50000
698	15	39	70	1	2021-07-02 16:41:00	1	1	#NULL!	#NULL!	#NULL!	#NULL!	#NULL!	#NULL!	#NULL!	#NULL!	#NULL!	#NULL!	#NULL!	#NULL!	#NULL!	1	#NULL!	#NULL!	#NULL!	#NULL!	#NULL!	#NULL!	#NULL!	#NULL!	#NULL!	#NULL!	#NULL!	#NULL!	#NULL!	1	1957	10	25	1	1	1	10	4	1995	3	5	2	150000	150000
699	15	39	70	1	2021-07-04 11:07:00	1	1	#NULL!	#NULL!	#NULL!	#NULL!	#NULL!	#NULL!	#NULL!	#NULL!	#NULL!	#NULL!	#NULL!	#NULL!	#NULL!	1	#NULL!	#NULL!	#NULL!	#NULL!	#NULL!	#NULL!	#NULL!	#NULL!	#NULL!	#NULL!	#NULL!	#NULL!	#NULL!	2	1986	10	4	1	1	1	7	4	2000	2	#NULL!	#NULL!	0	0
700	15	39	70	1	2021-07-04 15:02:00	0	#NULL!	#NULL!	#NULL!	#NULL!	#NULL!	#NULL!	#NULL!	#NULL!	#NULL!	#NULL!	#NULL!	#NULL!	#NULL!	#NULL!	#NULL!	#NULL!	#NULL!	#NULL!	#NULL!	#NULL!	#NULL!	#NULL!	#NULL!	#NULL!	#NULL!	#NULL!	#NULL!	#NULL!	2	1941	10	3	1	1	1	2	#NULL!	#NULL!	#NULL!	#NULL!	#NULL!	0	0
701	10	27	50	1	2021-07-04 17:03:00	6	1	2	6	9	9	9	#NULL!	#NULL!	#NULL!	#NULL!	#NULL!	#NULL!	#NULL!	#NULL!	1	2	1	1	1	1	#NULL!	#NULL!	#NULL!	#NULL!	#NULL!	#NULL!	#NULL!	#NULL!	1	1953	3	5	1	1	1	3	4	9997	#NULL!	#NULL!	#NULL!	0	0
702	10	27	50	2	2021-07-04 10:11:00	2	1	2	#NULL!	#NULL!	#NULL!	#NULL!	#NULL!	#NULL!	#NULL!	#NULL!	#NULL!	#NULL!	#NULL!	#NULL!	1	1	#NULL!	#NULL!	#NULL!	#NULL!	#NULL!	#NULL!	#NULL!	#NULL!	#NULL!	#NULL!	#NULL!	#NULL!	2	1971	10	19	1	1	1	1	#NULL!	#NULL!	#NULL!	#NULL!	#NULL!	20000	20000
703	15	42	73	1	2021-07-04 15:47:00	0	#NULL!	#NULL!	#NULL!	#NULL!	#NULL!	#NULL!	#NULL!	#NULL!	#NULL!	#NULL!	#NULL!	#NULL!	#NULL!	#NULL!	#NULL!	#NULL!	#NULL!	#NULL!	#NULL!	#NULL!	#NULL!	#NULL!	#NULL!	#NULL!	#NULL!	#NULL!	#NULL!	#NULL!	2	1939	8	20	1	11	3	1	#NULL!	#NULL!	#NULL!	#NULL!	#NULL!	24000	0
704	15	42	73	1	2021-07-04 14:20:00	1	1	#NULL!	#NULL!	#NULL!	#NULL!	#NULL!	#NULL!	#NULL!	#NULL!	#NULL!	#NULL!	#NULL!	#NULL!	#NULL!	1	#NULL!	#NULL!	#NULL!	#NULL!	#NULL!	#NULL!	#NULL!	#NULL!	#NULL!	#NULL!	#NULL!	#NULL!	#NULL!	1	1937	2	15	1	1	1	3	3	#NULL!	#NULL!	#NULL!	#NULL!	42000	0
705	15	42	73	1	2021-07-04 09:31:00	5	1	2	4	4	2	#NULL!	#NULL!	#NULL!	#NULL!	#NULL!	#NULL!	#NULL!	#NULL!	#NULL!	1	1	1	1	1	#NULL!	#NULL!	#NULL!	#NULL!	#NULL!	#NULL!	#NULL!	#NULL!	#NULL!	2	1974	4	21	1	1	1	4	4	9998	#NULL!	#NULL!	#NULL!	50000	50000
706	17	50	83	1	2021-07-04 16:53:00	3	2	6	9	#NULL!	#NULL!	#NULL!	#NULL!	#NULL!	#NULL!	#NULL!	#NULL!	#NULL!	#NULL!	#NULL!	2	2	2	#NULL!	#NULL!	#NULL!	#NULL!	#NULL!	#NULL!	#NULL!	#NULL!	#NULL!	#NULL!	#NULL!	1	1947	8	23	1	1	1	7	4	1969	5	#NULL!	#NULL!	70000	70000
707	17	50	83	1	2021-07-04 10:30:00	2	5	11	#NULL!	#NULL!	#NULL!	#NULL!	#NULL!	#NULL!	#NULL!	#NULL!	#NULL!	#NULL!	#NULL!	#NULL!	1	1	#NULL!	#NULL!	#NULL!	#NULL!	#NULL!	#NULL!	#NULL!	#NULL!	#NULL!	#NULL!	#NULL!	#NULL!	2	1961	2	22	1	1	1	6	4	1978	2	#NULL!	#NULL!	11000	11000
708	17	50	83	1	2021-07-03 17:34:00	5	6	2	6	2	9	#NULL!	#NULL!	#NULL!	#NULL!	#NULL!	#NULL!	#NULL!	#NULL!	#NULL!	2	2	2	2	2	#NULL!	#NULL!	#NULL!	#NULL!	#NULL!	#NULL!	#NULL!	#NULL!	#NULL!	2	1949	3	10	1	1	1	3	2	#NULL!	#NULL!	#NULL!	#NULL!	1000	1000
709	9	21	43	2	2021-07-04 18:54:00	5	1	2	6	9	9	#NULL!	#NULL!	#NULL!	#NULL!	#NULL!	#NULL!	#NULL!	#NULL!	#NULL!	2	2	2	1	1	#NULL!	#NULL!	#NULL!	#NULL!	#NULL!	#NULL!	#NULL!	#NULL!	#NULL!	2	1964	3	20	1	1	1	4	2	1981	#NULL!	#NULL!	#NULL!	5000	5000
710	9	21	43	2	2021-07-04 12:58:00	1	2	#NULL!	#NULL!	#NULL!	#NULL!	#NULL!	#NULL!	#NULL!	#NULL!	#NULL!	#NULL!	#NULL!	#NULL!	#NULL!	1	#NULL!	#NULL!	#NULL!	#NULL!	#NULL!	#NULL!	#NULL!	#NULL!	#NULL!	#NULL!	#NULL!	#NULL!	#NULL!	1	1975	7	12	1	1	1	12	4	2000	4	6	12	0	0
711	9	21	43	2	2021-07-04 10:36:00	3	1	2	2	#NULL!	#NULL!	#NULL!	#NULL!	#NULL!	#NULL!	#NULL!	#NULL!	#NULL!	#NULL!	#NULL!	2	1	1	#NULL!	#NULL!	#NULL!	#NULL!	#NULL!	#NULL!	#NULL!	#NULL!	#NULL!	#NULL!	#NULL!	2	1989	10	15	1	1	1	3	4	2003	#NULL!	#NULL!	#NULL!	0	0
712	9	21	43	2	2021-07-04 08:02:00	4	3	1	2	2	#NULL!	#NULL!	#NULL!	#NULL!	#NULL!	#NULL!	#NULL!	#NULL!	#NULL!	#NULL!	2	2	1	1	#NULL!	#NULL!	#NULL!	#NULL!	#NULL!	#NULL!	#NULL!	#NULL!	#NULL!	#NULL!	1	1984	8	15	1	1	1	3	2	#NULL!	#NULL!	#NULL!	#NULL!	26000	6000
713	10	28	51	1	2021-07-04 14:46:00	4	1	2	2	2	#NULL!	#NULL!	#NULL!	#NULL!	#NULL!	#NULL!	#NULL!	#NULL!	#NULL!	#NULL!	1	2	2	1	#NULL!	#NULL!	#NULL!	#NULL!	#NULL!	#NULL!	#NULL!	#NULL!	#NULL!	#NULL!	2	1969	10	98	1	1	1	3	2	#NULL!	#NULL!	#NULL!	#NULL!	0	0
714	10	28	51	1	2021-07-04 11:18:00	5	1	2	6	9	9	#NULL!	#NULL!	#NULL!	#NULL!	#NULL!	#NULL!	#NULL!	#NULL!	#NULL!	1	2	2	1	1	#NULL!	#NULL!	#NULL!	#NULL!	#NULL!	#NULL!	#NULL!	#NULL!	#NULL!	2	1968	10	9	1	1	1	4	4	9998	#NULL!	#NULL!	#NULL!	10000	10000
715	9	22	44	1	2021-07-04 17:08:00	0	#NULL!	#NULL!	#NULL!	#NULL!	#NULL!	#NULL!	#NULL!	#NULL!	#NULL!	#NULL!	#NULL!	#NULL!	#NULL!	#NULL!	#NULL!	#NULL!	#NULL!	#NULL!	#NULL!	#NULL!	#NULL!	#NULL!	#NULL!	#NULL!	#NULL!	#NULL!	#NULL!	#NULL!	1	1963	5	25	1	1	1	3	2	#NULL!	#NULL!	#NULL!	#NULL!	4800	4800
716	10	25	47	1	2021-07-04 09:41:00	1	1	#NULL!	#NULL!	#NULL!	#NULL!	#NULL!	#NULL!	#NULL!	#NULL!	#NULL!	#NULL!	#NULL!	#NULL!	#NULL!	2	#NULL!	#NULL!	#NULL!	#NULL!	#NULL!	#NULL!	#NULL!	#NULL!	#NULL!	#NULL!	#NULL!	#NULL!	#NULL!	2	1958	98	98	1	1	1	1	#NULL!	#NULL!	#NULL!	#NULL!	#NULL!	0	0
717	10	25	47	1	2021-07-04 10:47:00	3	1	2	2	#NULL!	#NULL!	#NULL!	#NULL!	#NULL!	#NULL!	#NULL!	#NULL!	#NULL!	#NULL!	#NULL!	1	1	1	#NULL!	#NULL!	#NULL!	#NULL!	#NULL!	#NULL!	#NULL!	#NULL!	#NULL!	#NULL!	#NULL!	2	1978	1	1	1	1	1	4	4	1995	#NULL!	#NULL!	#NULL!	20000	20000
718	10	25	47	1	2021-07-04 15:32:00	1	1	#NULL!	#NULL!	#NULL!	#NULL!	#NULL!	#NULL!	#NULL!	#NULL!	#NULL!	#NULL!	#NULL!	#NULL!	#NULL!	1	#NULL!	#NULL!	#NULL!	#NULL!	#NULL!	#NULL!	#NULL!	#NULL!	#NULL!	#NULL!	#NULL!	#NULL!	#NULL!	2	1960	10	1	1	1	1	6	4	1979	4	#NULL!	#NULL!	13000	0
719	10	25	47	1	2021-07-04 20:06:00	2	1	2	#NULL!	#NULL!	#NULL!	#NULL!	#NULL!	#NULL!	#NULL!	#NULL!	#NULL!	#NULL!	#NULL!	#NULL!	2	1	#NULL!	#NULL!	#NULL!	#NULL!	#NULL!	#NULL!	#NULL!	#NULL!	#NULL!	#NULL!	#NULL!	#NULL!	2	1987	12	17	1	1	1	13	4	2014	2	6	5	70000	70000
720	9	21	43	2	2021-07-04 08:26:00	1	1	#NULL!	#NULL!	#NULL!	#NULL!	#NULL!	#NULL!	#NULL!	#NULL!	#NULL!	#NULL!	#NULL!	#NULL!	#NULL!	1	#NULL!	#NULL!	#NULL!	#NULL!	#NULL!	#NULL!	#NULL!	#NULL!	#NULL!	#NULL!	#NULL!	#NULL!	#NULL!	1	1953	6	16	1	1	1	4	4	1969	#NULL!	#NULL!	#NULL!	10000	10000
721	9	21	43	2	2021-07-04 10:46:00	6	3	2	2	2	1	3	#NULL!	#NULL!	#NULL!	#NULL!	#NULL!	#NULL!	#NULL!	#NULL!	1	2	2	2	1	1	#NULL!	#NULL!	#NULL!	#NULL!	#NULL!	#NULL!	#NULL!	#NULL!	1	1962	5	20	1	16	3	3	2	#NULL!	#NULL!	#NULL!	#NULL!	20000	20000
722	9	21	43	2	2021-07-04 13:27:00	1	1	#NULL!	#NULL!	#NULL!	#NULL!	#NULL!	#NULL!	#NULL!	#NULL!	#NULL!	#NULL!	#NULL!	#NULL!	#NULL!	1	#NULL!	#NULL!	#NULL!	#NULL!	#NULL!	#NULL!	#NULL!	#NULL!	#NULL!	#NULL!	#NULL!	#NULL!	#NULL!	1	1942	4	11	1	1	1	3	2	#NULL!	#NULL!	#NULL!	#NULL!	1200	0
723	9	21	43	2	2021-07-04 15:15:00	5	1	2	6	9	9	#NULL!	#NULL!	#NULL!	#NULL!	#NULL!	#NULL!	#NULL!	#NULL!	#NULL!	2	2	2	2	2	#NULL!	#NULL!	#NULL!	#NULL!	#NULL!	#NULL!	#NULL!	#NULL!	#NULL!	2	1957	7	7	1	16	1	2	#NULL!	#NULL!	#NULL!	#NULL!	#NULL!	5000	3800
724	9	21	43	2	2021-07-04 19:01:00	2	3	1	#NULL!	#NULL!	#NULL!	#NULL!	#NULL!	#NULL!	#NULL!	#NULL!	#NULL!	#NULL!	#NULL!	#NULL!	2	2	#NULL!	#NULL!	#NULL!	#NULL!	#NULL!	#NULL!	#NULL!	#NULL!	#NULL!	#NULL!	#NULL!	#NULL!	1	1968	7	15	1	1	1	3	3	#NULL!	#NULL!	#NULL!	#NULL!	25000	25000
725	10	27	50	1	2021-07-04 19:39:00	3	1	2	2	#NULL!	#NULL!	#NULL!	#NULL!	#NULL!	#NULL!	#NULL!	#NULL!	#NULL!	#NULL!	#NULL!	1	1	1	#NULL!	#NULL!	#NULL!	#NULL!	#NULL!	#NULL!	#NULL!	#NULL!	#NULL!	#NULL!	#NULL!	1	1985	7	2	1	11	2	4	2	9997	#NULL!	#NULL!	#NULL!	40000	40000
726	9	21	43	2	2021-07-04 18:42:00	3	1	2	2	#NULL!	#NULL!	#NULL!	#NULL!	#NULL!	#NULL!	#NULL!	#NULL!	#NULL!	#NULL!	#NULL!	2	2	1	#NULL!	#NULL!	#NULL!	#NULL!	#NULL!	#NULL!	#NULL!	#NULL!	#NULL!	#NULL!	#NULL!	1	1977	3	2	1	1	1	3	4	1991	#NULL!	#NULL!	#NULL!	21400	21400
727	10	27	50	2	2021-07-04 14:31:00	3	1	2	2	#NULL!	#NULL!	#NULL!	#NULL!	#NULL!	#NULL!	#NULL!	#NULL!	#NULL!	#NULL!	#NULL!	1	1	1	#NULL!	#NULL!	#NULL!	#NULL!	#NULL!	#NULL!	#NULL!	#NULL!	#NULL!	#NULL!	#NULL!	1	1987	1	17	1	1	1	4	2	9997	#NULL!	#NULL!	#NULL!	140000	140000
728	10	27	50	2	2021-07-04 10:22:00	0	#NULL!	#NULL!	#NULL!	#NULL!	#NULL!	#NULL!	#NULL!	#NULL!	#NULL!	#NULL!	#NULL!	#NULL!	#NULL!	#NULL!	#NULL!	#NULL!	#NULL!	#NULL!	#NULL!	#NULL!	#NULL!	#NULL!	#NULL!	#NULL!	#NULL!	#NULL!	#NULL!	#NULL!	2	1951	10	28	1	1	1	3	2	#NULL!	#NULL!	#NULL!	#NULL!	0	0
729	9	21	43	2	2021-07-04 16:50:00	5	1	2	6	9	9	#NULL!	#NULL!	#NULL!	#NULL!	#NULL!	#NULL!	#NULL!	#NULL!	#NULL!	2	2	2	2	2	#NULL!	#NULL!	#NULL!	#NULL!	#NULL!	#NULL!	#NULL!	#NULL!	#NULL!	1	1970	5	4	1	1	1	3	2	#NULL!	#NULL!	#NULL!	#NULL!	4000	4000
730	9	21	43	2	2021-07-04 13:09:00	1	1	#NULL!	#NULL!	#NULL!	#NULL!	#NULL!	#NULL!	#NULL!	#NULL!	#NULL!	#NULL!	#NULL!	#NULL!	#NULL!	1	#NULL!	#NULL!	#NULL!	#NULL!	#NULL!	#NULL!	#NULL!	#NULL!	#NULL!	#NULL!	#NULL!	#NULL!	#NULL!	1	1950	3	25	1	1	1	3	4	1966	#NULL!	#NULL!	#NULL!	21560	1000
731	9	20	42	1	2021-07-04 16:59:00	9	1	2	6	6	2	9	9	9	9	#NULL!	#NULL!	#NULL!	#NULL!	#NULL!	1	2	2	2	2	2	2	2	2	#NULL!	#NULL!	#NULL!	#NULL!	#NULL!	2	1964	11	3	1	1	1	4	4	1980	#NULL!	#NULL!	#NULL!	5000	5000
732	9	21	43	2	2021-07-04 10:53:00	5	1	2	6	9	9	#NULL!	#NULL!	#NULL!	#NULL!	#NULL!	#NULL!	#NULL!	#NULL!	#NULL!	1	2	2	2	2	#NULL!	#NULL!	#NULL!	#NULL!	#NULL!	#NULL!	#NULL!	#NULL!	#NULL!	1	1943	11	21	1	1	1	3	2	#NULL!	#NULL!	#NULL!	#NULL!	3800	0
733	9	20	42	1	2021-07-04 14:11:00	1	1	#NULL!	#NULL!	#NULL!	#NULL!	#NULL!	#NULL!	#NULL!	#NULL!	#NULL!	#NULL!	#NULL!	#NULL!	#NULL!	1	#NULL!	#NULL!	#NULL!	#NULL!	#NULL!	#NULL!	#NULL!	#NULL!	#NULL!	#NULL!	#NULL!	#NULL!	#NULL!	1	1949	2	5	1	1	1	3	2	#NULL!	#NULL!	#NULL!	#NULL!	10000	10000
734	9	21	43	2	2021-07-04 09:03:00	5	11	1	2	2	9	#NULL!	#NULL!	#NULL!	#NULL!	#NULL!	#NULL!	#NULL!	#NULL!	#NULL!	1	2	2	2	2	#NULL!	#NULL!	#NULL!	#NULL!	#NULL!	#NULL!	#NULL!	#NULL!	#NULL!	1	1964	6	10	1	1	1	4	2	1978	#NULL!	#NULL!	#NULL!	6000	6000
735	9	21	43	2	2021-07-04 18:12:00	4	1	2	2	2	#NULL!	#NULL!	#NULL!	#NULL!	#NULL!	#NULL!	#NULL!	#NULL!	#NULL!	#NULL!	1	2	2	2	#NULL!	#NULL!	#NULL!	#NULL!	#NULL!	#NULL!	#NULL!	#NULL!	#NULL!	#NULL!	1	1955	11	20	1	1	1	3	2	#NULL!	#NULL!	#NULL!	#NULL!	11000	11000
736	9	21	43	2	2021-07-04 15:03:00	1	2	#NULL!	#NULL!	#NULL!	#NULL!	#NULL!	#NULL!	#NULL!	#NULL!	#NULL!	#NULL!	#NULL!	#NULL!	#NULL!	2	#NULL!	#NULL!	#NULL!	#NULL!	#NULL!	#NULL!	#NULL!	#NULL!	#NULL!	#NULL!	#NULL!	#NULL!	#NULL!	2	1955	3	26	1	16	2	3	2	#NULL!	#NULL!	#NULL!	#NULL!	7000	7000
737	9	21	43	2	2021-07-04 10:59:00	4	1	2	6	9	#NULL!	#NULL!	#NULL!	#NULL!	#NULL!	#NULL!	#NULL!	#NULL!	#NULL!	#NULL!	2	2	2	2	#NULL!	#NULL!	#NULL!	#NULL!	#NULL!	#NULL!	#NULL!	#NULL!	#NULL!	#NULL!	2	1955	6	27	1	1	1	4	4	1975	#NULL!	#NULL!	#NULL!	16000	16000
738	9	21	43	2	2021-07-04 09:42:00	1	2	#NULL!	#NULL!	#NULL!	#NULL!	#NULL!	#NULL!	#NULL!	#NULL!	#NULL!	#NULL!	#NULL!	#NULL!	#NULL!	2	#NULL!	#NULL!	#NULL!	#NULL!	#NULL!	#NULL!	#NULL!	#NULL!	#NULL!	#NULL!	#NULL!	#NULL!	#NULL!	2	1968	6	10	1	1	1	3	2	#NULL!	#NULL!	#NULL!	#NULL!	3000	3000
739	9	21	43	2	2021-07-04 07:53:00	3	4	1	2	#NULL!	#NULL!	#NULL!	#NULL!	#NULL!	#NULL!	#NULL!	#NULL!	#NULL!	#NULL!	#NULL!	1	2	2	#NULL!	#NULL!	#NULL!	#NULL!	#NULL!	#NULL!	#NULL!	#NULL!	#NULL!	#NULL!	#NULL!	2	1968	8	4	1	16	4	1	#NULL!	#NULL!	#NULL!	#NULL!	#NULL!	50000	50000
740	9	23	45	1	2021-07-04 20:56:00	1	1	#NULL!	#NULL!	#NULL!	#NULL!	#NULL!	#NULL!	#NULL!	#NULL!	#NULL!	#NULL!	#NULL!	#NULL!	#NULL!	1	#NULL!	#NULL!	#NULL!	#NULL!	#NULL!	#NULL!	#NULL!	#NULL!	#NULL!	#NULL!	#NULL!	#NULL!	#NULL!	1	1967	10	27	1	1	1	9	4	1996	5	2	5	60000	60000
741	17	49	82	1	2021-07-04 09:20:00	5	11	4	4	1	2	#NULL!	#NULL!	#NULL!	#NULL!	#NULL!	#NULL!	#NULL!	#NULL!	#NULL!	1	1	1	1	1	#NULL!	#NULL!	#NULL!	#NULL!	#NULL!	#NULL!	#NULL!	#NULL!	#NULL!	2	1990	1	16	1	1	1	9	4	2013	2	5	4	20000	20000
742	9	23	45	1	2021-07-04 19:02:00	4	1	2	2	9	#NULL!	#NULL!	#NULL!	#NULL!	#NULL!	#NULL!	#NULL!	#NULL!	#NULL!	#NULL!	1	2	2	2	#NULL!	#NULL!	#NULL!	#NULL!	#NULL!	#NULL!	#NULL!	#NULL!	#NULL!	#NULL!	1	1948	6	17	1	1	1	3	2	#NULL!	#NULL!	#NULL!	#NULL!	20000	20000
743	9	23	45	1	2021-07-04 16:31:00	4	3	1	2	2	#NULL!	#NULL!	#NULL!	#NULL!	#NULL!	#NULL!	#NULL!	#NULL!	#NULL!	#NULL!	1	1	2	1	#NULL!	#NULL!	#NULL!	#NULL!	#NULL!	#NULL!	#NULL!	#NULL!	#NULL!	#NULL!	1	1972	9	3	1	1	1	4	4	1988	#NULL!	#NULL!	#NULL!	30000	30000
744	10	28	51	1	2021-07-04 16:13:00	0	#NULL!	#NULL!	#NULL!	#NULL!	#NULL!	#NULL!	#NULL!	#NULL!	#NULL!	#NULL!	#NULL!	#NULL!	#NULL!	#NULL!	#NULL!	#NULL!	#NULL!	#NULL!	#NULL!	#NULL!	#NULL!	#NULL!	#NULL!	#NULL!	#NULL!	#NULL!	#NULL!	#NULL!	2	1953	2	12	1	1	1	1	#NULL!	#NULL!	#NULL!	#NULL!	#NULL!	0	0
745	17	49	82	1	2021-07-04 11:15:00	2	1	7	#NULL!	#NULL!	#NULL!	#NULL!	#NULL!	#NULL!	#NULL!	#NULL!	#NULL!	#NULL!	#NULL!	#NULL!	2	2	#NULL!	#NULL!	#NULL!	#NULL!	#NULL!	#NULL!	#NULL!	#NULL!	#NULL!	#NULL!	#NULL!	#NULL!	1	1945	8	6	1	1	1	6	4	1963	2	#NULL!	#NULL!	5108	0
746	10	28	51	1	2021-07-04 11:09:00	1	1	#NULL!	#NULL!	#NULL!	#NULL!	#NULL!	#NULL!	#NULL!	#NULL!	#NULL!	#NULL!	#NULL!	#NULL!	#NULL!	1	#NULL!	#NULL!	#NULL!	#NULL!	#NULL!	#NULL!	#NULL!	#NULL!	#NULL!	#NULL!	#NULL!	#NULL!	#NULL!	2	1969	8	16	1	16	2	4	4	1987	#NULL!	#NULL!	#NULL!	0	0
747	9	23	45	1	2021-07-04 11:40:00	3	5	1	2	#NULL!	#NULL!	#NULL!	#NULL!	#NULL!	#NULL!	#NULL!	#NULL!	#NULL!	#NULL!	#NULL!	2	2	2	#NULL!	#NULL!	#NULL!	#NULL!	#NULL!	#NULL!	#NULL!	#NULL!	#NULL!	#NULL!	#NULL!	1	1964	4	21	1	1	1	4	4	1980	#NULL!	#NULL!	#NULL!	20000	20000
748	17	49	82	1	2021-07-04 18:57:00	1	1	#NULL!	#NULL!	#NULL!	#NULL!	#NULL!	#NULL!	#NULL!	#NULL!	#NULL!	#NULL!	#NULL!	#NULL!	#NULL!	1	#NULL!	#NULL!	#NULL!	#NULL!	#NULL!	#NULL!	#NULL!	#NULL!	#NULL!	#NULL!	#NULL!	#NULL!	#NULL!	2	1951	6	12	1	1	1	4	4	9998	#NULL!	#NULL!	#NULL!	0	0
749	17	49	82	1	2021-07-04 10:26:00	6	11	1	2	6	9	9	#NULL!	#NULL!	#NULL!	#NULL!	#NULL!	#NULL!	#NULL!	#NULL!	1	1	1	1	1	1	#NULL!	#NULL!	#NULL!	#NULL!	#NULL!	#NULL!	#NULL!	#NULL!	2	1969	7	98	1	1	1	4	4	1986	#NULL!	#NULL!	#NULL!	0	0
750	9	21	43	2	2021-07-04 15:58:00	9	2	2	6	6	1	9	9	9	2	#NULL!	#NULL!	#NULL!	#NULL!	#NULL!	2	2	2	2	2	1	1	1	2	#NULL!	#NULL!	#NULL!	#NULL!	#NULL!	1	1967	3	17	1	1	1	3	2	#NULL!	#NULL!	#NULL!	#NULL!	39000	30000
751	17	49	82	1	2021-07-04 11:47:00	4	11	3	1	2	#NULL!	#NULL!	#NULL!	#NULL!	#NULL!	#NULL!	#NULL!	#NULL!	#NULL!	#NULL!	1	1	1	1	#NULL!	#NULL!	#NULL!	#NULL!	#NULL!	#NULL!	#NULL!	#NULL!	#NULL!	#NULL!	1	1965	10	23	1	1	1	4	4	1981	#NULL!	#NULL!	#NULL!	30000	30000
752	17	49	82	1	2021-07-04 20:01:00	5	3	3	1	2	2	#NULL!	#NULL!	#NULL!	#NULL!	#NULL!	#NULL!	#NULL!	#NULL!	#NULL!	1	1	1	1	1	#NULL!	#NULL!	#NULL!	#NULL!	#NULL!	#NULL!	#NULL!	#NULL!	#NULL!	1	1988	7	21	1	1	1	4	2	2002	#NULL!	#NULL!	#NULL!	40000	40000
753	17	49	82	1	2021-07-04 09:53:00	0	#NULL!	#NULL!	#NULL!	#NULL!	#NULL!	#NULL!	#NULL!	#NULL!	#NULL!	#NULL!	#NULL!	#NULL!	#NULL!	#NULL!	#NULL!	#NULL!	#NULL!	#NULL!	#NULL!	#NULL!	#NULL!	#NULL!	#NULL!	#NULL!	#NULL!	#NULL!	#NULL!	#NULL!	1	1953	5	23	1	1	1	4	2	1968	#NULL!	#NULL!	#NULL!	70000	0
754	9	21	43	2	2021-07-04 12:18:00	2	9	9	#NULL!	#NULL!	#NULL!	#NULL!	#NULL!	#NULL!	#NULL!	#NULL!	#NULL!	#NULL!	#NULL!	#NULL!	1	1	#NULL!	#NULL!	#NULL!	#NULL!	#NULL!	#NULL!	#NULL!	#NULL!	#NULL!	#NULL!	#NULL!	#NULL!	2	1967	7	15	1	1	1	3	2	#NULL!	#NULL!	#NULL!	#NULL!	30000	30000
755	9	21	43	2	2021-07-04 10:28:00	3	1	2	2	#NULL!	#NULL!	#NULL!	#NULL!	#NULL!	#NULL!	#NULL!	#NULL!	#NULL!	#NULL!	#NULL!	2	2	1	#NULL!	#NULL!	#NULL!	#NULL!	#NULL!	#NULL!	#NULL!	#NULL!	#NULL!	#NULL!	#NULL!	2	1979	12	18	1	1	1	4	2	1994	#NULL!	#NULL!	#NULL!	10000	4000
756	10	25	47	1	2021-07-04 19:57:00	1	1	#NULL!	#NULL!	#NULL!	#NULL!	#NULL!	#NULL!	#NULL!	#NULL!	#NULL!	#NULL!	#NULL!	#NULL!	#NULL!	1	#NULL!	#NULL!	#NULL!	#NULL!	#NULL!	#NULL!	#NULL!	#NULL!	#NULL!	#NULL!	#NULL!	#NULL!	#NULL!	1	1981	2	19	1	1	1	9	4	2007	4	2	3	100000	100000
757	10	25	47	1	2021-07-04 15:50:00	0	#NULL!	#NULL!	#NULL!	#NULL!	#NULL!	#NULL!	#NULL!	#NULL!	#NULL!	#NULL!	#NULL!	#NULL!	#NULL!	#NULL!	#NULL!	#NULL!	#NULL!	#NULL!	#NULL!	#NULL!	#NULL!	#NULL!	#NULL!	#NULL!	#NULL!	#NULL!	#NULL!	#NULL!	2	1975	10	11	1	1	1	3	4	1988	#NULL!	#NULL!	#NULL!	80000	80000
758	17	49	82	1	2021-07-04 10:21:00	1	1	#NULL!	#NULL!	#NULL!	#NULL!	#NULL!	#NULL!	#NULL!	#NULL!	#NULL!	#NULL!	#NULL!	#NULL!	#NULL!	1	#NULL!	#NULL!	#NULL!	#NULL!	#NULL!	#NULL!	#NULL!	#NULL!	#NULL!	#NULL!	#NULL!	#NULL!	#NULL!	1	1952	98	98	1	1	1	4	4	1968	#NULL!	#NULL!	#NULL!	9999998	9999997
759	17	49	82	1	2021-07-04 09:35:00	4	1	2	2	9	#NULL!	#NULL!	#NULL!	#NULL!	#NULL!	#NULL!	#NULL!	#NULL!	#NULL!	#NULL!	1	2	2	1	#NULL!	#NULL!	#NULL!	#NULL!	#NULL!	#NULL!	#NULL!	#NULL!	#NULL!	#NULL!	1	1960	2	26	1	1	1	3	4	1974	#NULL!	#NULL!	#NULL!	10000	10000
760	17	49	82	1	2021-07-04 11:19:00	3	1	2	2	#NULL!	#NULL!	#NULL!	#NULL!	#NULL!	#NULL!	#NULL!	#NULL!	#NULL!	#NULL!	#NULL!	2	2	2	#NULL!	#NULL!	#NULL!	#NULL!	#NULL!	#NULL!	#NULL!	#NULL!	#NULL!	#NULL!	#NULL!	1	1977	1	8	1	1	1	4	4	1994	#NULL!	#NULL!	#NULL!	40000	40000
761	17	49	82	1	2021-07-04 10:03:00	4	3	1	2	2	#NULL!	#NULL!	#NULL!	#NULL!	#NULL!	#NULL!	#NULL!	#NULL!	#NULL!	#NULL!	1	1	1	1	#NULL!	#NULL!	#NULL!	#NULL!	#NULL!	#NULL!	#NULL!	#NULL!	#NULL!	#NULL!	2	1967	1	9	1	1	1	4	4	1983	#NULL!	#NULL!	#NULL!	23000	23000
762	17	49	82	1	2021-07-04 20:30:00	0	#NULL!	#NULL!	#NULL!	#NULL!	#NULL!	#NULL!	#NULL!	#NULL!	#NULL!	#NULL!	#NULL!	#NULL!	#NULL!	#NULL!	#NULL!	#NULL!	#NULL!	#NULL!	#NULL!	#NULL!	#NULL!	#NULL!	#NULL!	#NULL!	#NULL!	#NULL!	#NULL!	#NULL!	1	1986	10	16	1	1	1	4	4	2003	#NULL!	#NULL!	#NULL!	50000	50000
763	10	25	47	1	2021-07-04 09:29:00	3	1	2	6	#NULL!	#NULL!	#NULL!	#NULL!	#NULL!	#NULL!	#NULL!	#NULL!	#NULL!	#NULL!	#NULL!	2	2	2	#NULL!	#NULL!	#NULL!	#NULL!	#NULL!	#NULL!	#NULL!	#NULL!	#NULL!	#NULL!	#NULL!	2	1954	5	2	1	1	1	1	#NULL!	#NULL!	#NULL!	#NULL!	#NULL!	0	0
764	10	25	47	1	2021-07-04 10:34:00	3	1	2	2	#NULL!	#NULL!	#NULL!	#NULL!	#NULL!	#NULL!	#NULL!	#NULL!	#NULL!	#NULL!	#NULL!	2	1	1	#NULL!	#NULL!	#NULL!	#NULL!	#NULL!	#NULL!	#NULL!	#NULL!	#NULL!	#NULL!	#NULL!	1	1975	8	14	1	1	1	4	4	1991	#NULL!	#NULL!	#NULL!	55000	55000
765	10	25	47	1	2021-07-04 11:32:00	4	1	6	9	9	#NULL!	#NULL!	#NULL!	#NULL!	#NULL!	#NULL!	#NULL!	#NULL!	#NULL!	#NULL!	2	2	1	1	#NULL!	#NULL!	#NULL!	#NULL!	#NULL!	#NULL!	#NULL!	#NULL!	#NULL!	#NULL!	2	1962	1	22	1	1	1	1	#NULL!	#NULL!	#NULL!	#NULL!	#NULL!	0	0
766	10	25	47	1	2021-07-04 20:00:00	3	1	2	2	#NULL!	#NULL!	#NULL!	#NULL!	#NULL!	#NULL!	#NULL!	#NULL!	#NULL!	#NULL!	#NULL!	1	1	1	#NULL!	#NULL!	#NULL!	#NULL!	#NULL!	#NULL!	#NULL!	#NULL!	#NULL!	#NULL!	#NULL!	2	1978	6	26	1	1	1	4	4	1992	#NULL!	#NULL!	#NULL!	20000	20000
767	9	20	42	1	2021-07-04 16:52:00	3	3	1	2	#NULL!	#NULL!	#NULL!	#NULL!	#NULL!	#NULL!	#NULL!	#NULL!	#NULL!	#NULL!	#NULL!	1	1	1	#NULL!	#NULL!	#NULL!	#NULL!	#NULL!	#NULL!	#NULL!	#NULL!	#NULL!	#NULL!	#NULL!	2	1985	1	30	1	1	1	4	4	2000	#NULL!	#NULL!	#NULL!	20000	20000
768	9	20	42	1	2021-07-04 14:26:00	3	1	2	2	#NULL!	#NULL!	#NULL!	#NULL!	#NULL!	#NULL!	#NULL!	#NULL!	#NULL!	#NULL!	#NULL!	2	2	2	#NULL!	#NULL!	#NULL!	#NULL!	#NULL!	#NULL!	#NULL!	#NULL!	#NULL!	#NULL!	#NULL!	1	1969	9	10	1	1	1	3	3	#NULL!	#NULL!	#NULL!	#NULL!	20000	20000
769	17	49	82	1	2021-07-04 08:53:00	4	3	2	2	2	#NULL!	#NULL!	#NULL!	#NULL!	#NULL!	#NULL!	#NULL!	#NULL!	#NULL!	#NULL!	1	1	1	1	#NULL!	#NULL!	#NULL!	#NULL!	#NULL!	#NULL!	#NULL!	#NULL!	#NULL!	#NULL!	2	1962	12	18	1	1	1	1	#NULL!	#NULL!	#NULL!	#NULL!	#NULL!	0	0
770	9	20	42	1	2021-07-04 12:30:00	2	1	2	#NULL!	#NULL!	#NULL!	#NULL!	#NULL!	#NULL!	#NULL!	#NULL!	#NULL!	#NULL!	#NULL!	#NULL!	1	2	#NULL!	#NULL!	#NULL!	#NULL!	#NULL!	#NULL!	#NULL!	#NULL!	#NULL!	#NULL!	#NULL!	#NULL!	2	1971	5	7	1	1	1	4	4	9998	#NULL!	#NULL!	#NULL!	5000	5000
771	9	20	42	1	2021-07-04 10:39:00	5	1	2	2	9	9	#NULL!	#NULL!	#NULL!	#NULL!	#NULL!	#NULL!	#NULL!	#NULL!	#NULL!	1	1	2	1	1	#NULL!	#NULL!	#NULL!	#NULL!	#NULL!	#NULL!	#NULL!	#NULL!	#NULL!	1	1960	1	4	1	1	1	6	4	1979	5	#NULL!	#NULL!	25000	3000
772	17	49	82	1	2021-07-04 10:50:00	5	1	2	6	9	9	#NULL!	#NULL!	#NULL!	#NULL!	#NULL!	#NULL!	#NULL!	#NULL!	#NULL!	1	2	2	2	2	#NULL!	#NULL!	#NULL!	#NULL!	#NULL!	#NULL!	#NULL!	#NULL!	#NULL!	2	1952	4	8	1	1	1	1	#NULL!	#NULL!	#NULL!	#NULL!	#NULL!	0	0
773	17	49	82	1	2021-07-04 18:18:00	2	1	2	#NULL!	#NULL!	#NULL!	#NULL!	#NULL!	#NULL!	#NULL!	#NULL!	#NULL!	#NULL!	#NULL!	#NULL!	1	2	#NULL!	#NULL!	#NULL!	#NULL!	#NULL!	#NULL!	#NULL!	#NULL!	#NULL!	#NULL!	#NULL!	#NULL!	2	1970	9	28	1	1	1	7	4	9998	2	#NULL!	#NULL!	10000	10000
774	10	27	49	1	2021-07-04 11:56:00	2	2	6	#NULL!	#NULL!	#NULL!	#NULL!	#NULL!	#NULL!	#NULL!	#NULL!	#NULL!	#NULL!	#NULL!	#NULL!	1	1	#NULL!	#NULL!	#NULL!	#NULL!	#NULL!	#NULL!	#NULL!	#NULL!	#NULL!	#NULL!	#NULL!	#NULL!	2	1939	5	28	1	1	1	4	4	1955	#NULL!	#NULL!	#NULL!	54000	0
775	17	49	82	1	2021-07-04 12:14:00	1	5	#NULL!	#NULL!	#NULL!	#NULL!	#NULL!	#NULL!	#NULL!	#NULL!	#NULL!	#NULL!	#NULL!	#NULL!	#NULL!	1	#NULL!	#NULL!	#NULL!	#NULL!	#NULL!	#NULL!	#NULL!	#NULL!	#NULL!	#NULL!	#NULL!	#NULL!	#NULL!	2	1990	5	10	1	1	1	5	4	2011	4	#NULL!	#NULL!	80000	80000
776	10	27	49	1	2021-07-04 18:04:00	1	1	#NULL!	#NULL!	#NULL!	#NULL!	#NULL!	#NULL!	#NULL!	#NULL!	#NULL!	#NULL!	#NULL!	#NULL!	#NULL!	1	#NULL!	#NULL!	#NULL!	#NULL!	#NULL!	#NULL!	#NULL!	#NULL!	#NULL!	#NULL!	#NULL!	#NULL!	#NULL!	1	1961	99	99	1	1	1	6	4	1978	5	#NULL!	#NULL!	0	0
777	10	27	49	1	2021-07-04 19:00:00	0	#NULL!	#NULL!	#NULL!	#NULL!	#NULL!	#NULL!	#NULL!	#NULL!	#NULL!	#NULL!	#NULL!	#NULL!	#NULL!	#NULL!	#NULL!	#NULL!	#NULL!	#NULL!	#NULL!	#NULL!	#NULL!	#NULL!	#NULL!	#NULL!	#NULL!	#NULL!	#NULL!	#NULL!	1	1992	1	24	1	1	1	12	4	2016	5	2	13	150000	150000
778	10	27	49	1	2021-07-04 19:54:00	1	1	#NULL!	#NULL!	#NULL!	#NULL!	#NULL!	#NULL!	#NULL!	#NULL!	#NULL!	#NULL!	#NULL!	#NULL!	#NULL!	1	#NULL!	#NULL!	#NULL!	#NULL!	#NULL!	#NULL!	#NULL!	#NULL!	#NULL!	#NULL!	#NULL!	#NULL!	#NULL!	2	1950	11	24	1	1	1	4	4	1966	#NULL!	#NULL!	#NULL!	36000	36000
779	17	49	82	1	2021-07-04 18:34:00	1	2	#NULL!	#NULL!	#NULL!	#NULL!	#NULL!	#NULL!	#NULL!	#NULL!	#NULL!	#NULL!	#NULL!	#NULL!	#NULL!	1	#NULL!	#NULL!	#NULL!	#NULL!	#NULL!	#NULL!	#NULL!	#NULL!	#NULL!	#NULL!	#NULL!	#NULL!	#NULL!	1	1975	1	24	1	1	1	4	3	9998	#NULL!	#NULL!	#NULL!	20000	20000
780	9	21	43	2	2021-07-04 08:31:00	1	2	#NULL!	#NULL!	#NULL!	#NULL!	#NULL!	#NULL!	#NULL!	#NULL!	#NULL!	#NULL!	#NULL!	#NULL!	#NULL!	1	#NULL!	#NULL!	#NULL!	#NULL!	#NULL!	#NULL!	#NULL!	#NULL!	#NULL!	#NULL!	#NULL!	#NULL!	#NULL!	2	1960	3	10	1	1	1	3	2	#NULL!	#NULL!	#NULL!	#NULL!	9999997	9999997
781	9	21	43	2	2021-07-04 10:41:00	2	2	6	#NULL!	#NULL!	#NULL!	#NULL!	#NULL!	#NULL!	#NULL!	#NULL!	#NULL!	#NULL!	#NULL!	#NULL!	1	2	#NULL!	#NULL!	#NULL!	#NULL!	#NULL!	#NULL!	#NULL!	#NULL!	#NULL!	#NULL!	#NULL!	#NULL!	2	1966	2	9	1	1	1	3	2	#NULL!	#NULL!	#NULL!	#NULL!	8000	8000
782	9	21	43	2	2021-07-04 14:19:00	3	1	2	2	#NULL!	#NULL!	#NULL!	#NULL!	#NULL!	#NULL!	#NULL!	#NULL!	#NULL!	#NULL!	#NULL!	1	1	1	#NULL!	#NULL!	#NULL!	#NULL!	#NULL!	#NULL!	#NULL!	#NULL!	#NULL!	#NULL!	#NULL!	2	1993	8	1	1	1	1	4	2	2016	#NULL!	#NULL!	#NULL!	9999997	9999997
783	9	21	43	2	2021-07-04 16:45:00	3	2	6	9	#NULL!	#NULL!	#NULL!	#NULL!	#NULL!	#NULL!	#NULL!	#NULL!	#NULL!	#NULL!	#NULL!	2	2	2	#NULL!	#NULL!	#NULL!	#NULL!	#NULL!	#NULL!	#NULL!	#NULL!	#NULL!	#NULL!	#NULL!	2	1967	3	21	1	16	7	3	2	#NULL!	#NULL!	#NULL!	#NULL!	9999997	9999997
784	10	27	49	1	2021-07-04 20:00:00	3	3	3	1	#NULL!	#NULL!	#NULL!	#NULL!	#NULL!	#NULL!	#NULL!	#NULL!	#NULL!	#NULL!	#NULL!	1	1	1	#NULL!	#NULL!	#NULL!	#NULL!	#NULL!	#NULL!	#NULL!	#NULL!	#NULL!	#NULL!	#NULL!	1	1989	8	8	1	1	1	13	4	2017	2	3	12	120000	120000
785	10	27	50	2	2021-07-04 09:52:00	3	1	2	2	#NULL!	#NULL!	#NULL!	#NULL!	#NULL!	#NULL!	#NULL!	#NULL!	#NULL!	#NULL!	#NULL!	2	2	1	#NULL!	#NULL!	#NULL!	#NULL!	#NULL!	#NULL!	#NULL!	#NULL!	#NULL!	#NULL!	#NULL!	2	1976	6	4	1	1	1	3	3	#NULL!	#NULL!	#NULL!	#NULL!	36000	36000
786	10	27	50	1	2021-07-03 20:32:00	6	1	2	6	2	9	9	#NULL!	#NULL!	#NULL!	#NULL!	#NULL!	#NULL!	#NULL!	#NULL!	1	2	1	2	1	1	#NULL!	#NULL!	#NULL!	#NULL!	#NULL!	#NULL!	#NULL!	#NULL!	1	1953	10	10	1	1	1	4	4	1972	#NULL!	#NULL!	#NULL!	0	0
787	9	20	42	1	2021-07-04 10:11:00	0	#NULL!	#NULL!	#NULL!	#NULL!	#NULL!	#NULL!	#NULL!	#NULL!	#NULL!	#NULL!	#NULL!	#NULL!	#NULL!	#NULL!	#NULL!	#NULL!	#NULL!	#NULL!	#NULL!	#NULL!	#NULL!	#NULL!	#NULL!	#NULL!	#NULL!	#NULL!	#NULL!	#NULL!	2	1941	10	16	8	1	1	1	#NULL!	#NULL!	#NULL!	#NULL!	#NULL!	2000	2000
788	9	20	42	1	2021-07-04 11:58:00	3	1	2	9	#NULL!	#NULL!	#NULL!	#NULL!	#NULL!	#NULL!	#NULL!	#NULL!	#NULL!	#NULL!	#NULL!	2	2	2	#NULL!	#NULL!	#NULL!	#NULL!	#NULL!	#NULL!	#NULL!	#NULL!	#NULL!	#NULL!	#NULL!	1	1963	9	28	1	1	1	4	4	1986	#NULL!	#NULL!	#NULL!	10000	10000
789	9	20	42	1	2021-07-04 14:17:00	2	1	2	#NULL!	#NULL!	#NULL!	#NULL!	#NULL!	#NULL!	#NULL!	#NULL!	#NULL!	#NULL!	#NULL!	#NULL!	2	2	#NULL!	#NULL!	#NULL!	#NULL!	#NULL!	#NULL!	#NULL!	#NULL!	#NULL!	#NULL!	#NULL!	#NULL!	1	1952	2	15	1	1	1	4	2	1966	#NULL!	#NULL!	#NULL!	10000	10000
790	9	20	42	1	2021-07-04 18:14:00	5	1	2	6	9	9	#NULL!	#NULL!	#NULL!	#NULL!	#NULL!	#NULL!	#NULL!	#NULL!	#NULL!	1	2	2	2	1	#NULL!	#NULL!	#NULL!	#NULL!	#NULL!	#NULL!	#NULL!	#NULL!	#NULL!	2	1962	12	24	1	1	1	3	2	#NULL!	#NULL!	#NULL!	#NULL!	0	0
791	10	27	50	1	2021-07-04 20:12:00	5	3	1	2	6	9	#NULL!	#NULL!	#NULL!	#NULL!	#NULL!	#NULL!	#NULL!	#NULL!	#NULL!	2	1	1	1	1	#NULL!	#NULL!	#NULL!	#NULL!	#NULL!	#NULL!	#NULL!	#NULL!	#NULL!	1	1962	6	2	1	1	1	10	4	1999	2	6	12	90000	90000
792	10	27	50	2	2021-07-04 14:48:00	2	2	2	#NULL!	#NULL!	#NULL!	#NULL!	#NULL!	#NULL!	#NULL!	#NULL!	#NULL!	#NULL!	#NULL!	#NULL!	1	1	#NULL!	#NULL!	#NULL!	#NULL!	#NULL!	#NULL!	#NULL!	#NULL!	#NULL!	#NULL!	#NULL!	#NULL!	2	1984	1	17	1	1	1	7	4	2002	5	#NULL!	#NULL!	40000	40000
793	10	27	50	2	2021-07-03 11:43:00	8	2	6	2	6	9	9	9	9	#NULL!	#NULL!	#NULL!	#NULL!	#NULL!	#NULL!	1	1	2	2	1	1	1	1	#NULL!	#NULL!	#NULL!	#NULL!	#NULL!	#NULL!	2	1962	98	98	1	1	3	3	2	#NULL!	#NULL!	#NULL!	#NULL!	2300	0
794	9	23	45	1	2021-07-04 12:05:00	4	1	2	6	9	#NULL!	#NULL!	#NULL!	#NULL!	#NULL!	#NULL!	#NULL!	#NULL!	#NULL!	#NULL!	1	2	1	1	#NULL!	#NULL!	#NULL!	#NULL!	#NULL!	#NULL!	#NULL!	#NULL!	#NULL!	#NULL!	2	1962	3	5	1	1	1	3	4	1977	#NULL!	#NULL!	#NULL!	3000	3000
795	9	23	45	1	2021-07-04 15:12:00	5	1	2	6	9	9	#NULL!	#NULL!	#NULL!	#NULL!	#NULL!	#NULL!	#NULL!	#NULL!	#NULL!	1	2	2	1	2	#NULL!	#NULL!	#NULL!	#NULL!	#NULL!	#NULL!	#NULL!	#NULL!	#NULL!	1	1945	10	4	1	1	1	4	4	1961	#NULL!	#NULL!	#NULL!	3000	3000
796	9	23	45	1	2021-07-04 19:55:00	3	2	6	9	#NULL!	#NULL!	#NULL!	#NULL!	#NULL!	#NULL!	#NULL!	#NULL!	#NULL!	#NULL!	#NULL!	2	1	2	#NULL!	#NULL!	#NULL!	#NULL!	#NULL!	#NULL!	#NULL!	#NULL!	#NULL!	#NULL!	#NULL!	2	1945	7	17	1	1	1	4	2	1959	#NULL!	#NULL!	#NULL!	3000	3000
797	10	27	50	2	2021-07-04 19:16:00	4	1	2	2	2	#NULL!	#NULL!	#NULL!	#NULL!	#NULL!	#NULL!	#NULL!	#NULL!	#NULL!	#NULL!	1	2	1	1	#NULL!	#NULL!	#NULL!	#NULL!	#NULL!	#NULL!	#NULL!	#NULL!	#NULL!	#NULL!	1	1968	3	1	1	1	1	4	2	1982	#NULL!	#NULL!	#NULL!	20000	20000
798	10	27	50	2	2021-07-04 15:01:00	3	1	2	2	#NULL!	#NULL!	#NULL!	#NULL!	#NULL!	#NULL!	#NULL!	#NULL!	#NULL!	#NULL!	#NULL!	2	1	1	#NULL!	#NULL!	#NULL!	#NULL!	#NULL!	#NULL!	#NULL!	#NULL!	#NULL!	#NULL!	#NULL!	2	1987	11	9	1	1	1	4	4	9998	#NULL!	#NULL!	#NULL!	9999998	9999998
799	10	27	49	1	2021-07-04 15:15:00	2	1	2	#NULL!	#NULL!	#NULL!	#NULL!	#NULL!	#NULL!	#NULL!	#NULL!	#NULL!	#NULL!	#NULL!	#NULL!	2	2	#NULL!	#NULL!	#NULL!	#NULL!	#NULL!	#NULL!	#NULL!	#NULL!	#NULL!	#NULL!	#NULL!	#NULL!	2	1970	11	16	1	1	1	11	4	9998	2	5	2	42000	42000
800	10	27	49	1	2021-07-04 17:29:00	5	6	2	9	9	9	#NULL!	#NULL!	#NULL!	#NULL!	#NULL!	#NULL!	#NULL!	#NULL!	#NULL!	1	1	1	1	1	#NULL!	#NULL!	#NULL!	#NULL!	#NULL!	#NULL!	#NULL!	#NULL!	#NULL!	2	1954	6	98	1	1	1	1	#NULL!	#NULL!	#NULL!	#NULL!	#NULL!	1000	0
801	10	27	50	2	2021-07-04 14:09:00	6	1	2	2	2	9	9	#NULL!	#NULL!	#NULL!	#NULL!	#NULL!	#NULL!	#NULL!	#NULL!	1	2	2	2	1	1	#NULL!	#NULL!	#NULL!	#NULL!	#NULL!	#NULL!	#NULL!	#NULL!	2	1966	6	26	1	1	3	1	#NULL!	#NULL!	#NULL!	#NULL!	#NULL!	4000	4000
802	10	27	50	2	2021-07-04 18:57:00	7	1	2	2	2	2	9	9	#NULL!	#NULL!	#NULL!	#NULL!	#NULL!	#NULL!	#NULL!	1	2	2	2	2	2	2	#NULL!	#NULL!	#NULL!	#NULL!	#NULL!	#NULL!	#NULL!	2	1954	9	25	1	1	2	2	#NULL!	#NULL!	#NULL!	#NULL!	#NULL!	21000	20000
803	10	27	50	2	2021-07-04 09:19:00	1	2	#NULL!	#NULL!	#NULL!	#NULL!	#NULL!	#NULL!	#NULL!	#NULL!	#NULL!	#NULL!	#NULL!	#NULL!	#NULL!	1	#NULL!	#NULL!	#NULL!	#NULL!	#NULL!	#NULL!	#NULL!	#NULL!	#NULL!	#NULL!	#NULL!	#NULL!	#NULL!	2	1974	2	16	1	1	3	1	#NULL!	#NULL!	#NULL!	#NULL!	#NULL!	5400	0
804	10	28	51	1	2021-07-04 14:32:00	1	1	#NULL!	#NULL!	#NULL!	#NULL!	#NULL!	#NULL!	#NULL!	#NULL!	#NULL!	#NULL!	#NULL!	#NULL!	#NULL!	1	#NULL!	#NULL!	#NULL!	#NULL!	#NULL!	#NULL!	#NULL!	#NULL!	#NULL!	#NULL!	#NULL!	#NULL!	#NULL!	2	1956	10	5	1	1	1	4	4	1973	#NULL!	#NULL!	#NULL!	0	0
805	10	27	49	1	2021-07-04 10:32:00	0	#NULL!	#NULL!	#NULL!	#NULL!	#NULL!	#NULL!	#NULL!	#NULL!	#NULL!	#NULL!	#NULL!	#NULL!	#NULL!	#NULL!	#NULL!	#NULL!	#NULL!	#NULL!	#NULL!	#NULL!	#NULL!	#NULL!	#NULL!	#NULL!	#NULL!	#NULL!	#NULL!	#NULL!	2	1994	8	16	1	1	1	12	4	2018	5	2	10	0	0
806	10	27	49	1	2021-07-03 19:43:00	1	1	#NULL!	#NULL!	#NULL!	#NULL!	#NULL!	#NULL!	#NULL!	#NULL!	#NULL!	#NULL!	#NULL!	#NULL!	#NULL!	1	#NULL!	#NULL!	#NULL!	#NULL!	#NULL!	#NULL!	#NULL!	#NULL!	#NULL!	#NULL!	#NULL!	#NULL!	#NULL!	1	1958	5	16	1	1	1	1	#NULL!	#NULL!	#NULL!	#NULL!	#NULL!	10000	10000
807	10	28	51	1	2021-07-04 15:52:00	4	1	6	2	9	#NULL!	#NULL!	#NULL!	#NULL!	#NULL!	#NULL!	#NULL!	#NULL!	#NULL!	#NULL!	1	2	2	2	#NULL!	#NULL!	#NULL!	#NULL!	#NULL!	#NULL!	#NULL!	#NULL!	#NULL!	#NULL!	2	1968	7	22	1	1	1	4	2	1981	#NULL!	#NULL!	#NULL!	0	0
808	15	42	73	2	2021-07-04 17:05:00	3	2	6	9	#NULL!	#NULL!	#NULL!	#NULL!	#NULL!	#NULL!	#NULL!	#NULL!	#NULL!	#NULL!	#NULL!	2	2	2	#NULL!	#NULL!	#NULL!	#NULL!	#NULL!	#NULL!	#NULL!	#NULL!	#NULL!	#NULL!	#NULL!	1	1945	98	98	1	16	7	3	4	1959	#NULL!	#NULL!	#NULL!	2400	2400
809	10	25	47	1	2021-07-04 15:59:00	1	1	#NULL!	#NULL!	#NULL!	#NULL!	#NULL!	#NULL!	#NULL!	#NULL!	#NULL!	#NULL!	#NULL!	#NULL!	#NULL!	1	#NULL!	#NULL!	#NULL!	#NULL!	#NULL!	#NULL!	#NULL!	#NULL!	#NULL!	#NULL!	#NULL!	#NULL!	#NULL!	1	1953	2	12	1	1	1	3	4	1965	#NULL!	#NULL!	#NULL!	36000	36000
810	17	50	83	2	2021-07-05 08:31:00	2	5	9	#NULL!	#NULL!	#NULL!	#NULL!	#NULL!	#NULL!	#NULL!	#NULL!	#NULL!	#NULL!	#NULL!	#NULL!	1	1	#NULL!	#NULL!	#NULL!	#NULL!	#NULL!	#NULL!	#NULL!	#NULL!	#NULL!	#NULL!	#NULL!	#NULL!	2	1955	7	21	1	1	1	1	#NULL!	#NULL!	#NULL!	#NULL!	#NULL!	2000	0
811	9	23	45	2	2021-07-05 08:41:00	1	1	#NULL!	#NULL!	#NULL!	#NULL!	#NULL!	#NULL!	#NULL!	#NULL!	#NULL!	#NULL!	#NULL!	#NULL!	#NULL!	1	#NULL!	#NULL!	#NULL!	#NULL!	#NULL!	#NULL!	#NULL!	#NULL!	#NULL!	#NULL!	#NULL!	#NULL!	#NULL!	2	1954	4	98	1	1	1	1	#NULL!	#NULL!	#NULL!	#NULL!	#NULL!	3000	3000
812	9	23	45	2	2021-07-05 08:33:00	4	3	1	2	2	#NULL!	#NULL!	#NULL!	#NULL!	#NULL!	#NULL!	#NULL!	#NULL!	#NULL!	#NULL!	1	1	2	1	#NULL!	#NULL!	#NULL!	#NULL!	#NULL!	#NULL!	#NULL!	#NULL!	#NULL!	#NULL!	1	1971	7	10	1	1	1	4	4	9998	#NULL!	#NULL!	#NULL!	70000	70000
813	17	50	83	2	2021-07-05 08:47:00	3	1	2	2	#NULL!	#NULL!	#NULL!	#NULL!	#NULL!	#NULL!	#NULL!	#NULL!	#NULL!	#NULL!	#NULL!	1	2	2	#NULL!	#NULL!	#NULL!	#NULL!	#NULL!	#NULL!	#NULL!	#NULL!	#NULL!	#NULL!	#NULL!	1	1956	6	4	1	1	1	6	4	1974	5	#NULL!	#NULL!	4000	4000
814	17	50	83	2	2021-07-05 09:01:00	4	2	6	9	9	#NULL!	#NULL!	#NULL!	#NULL!	#NULL!	#NULL!	#NULL!	#NULL!	#NULL!	#NULL!	2	2	2	2	#NULL!	#NULL!	#NULL!	#NULL!	#NULL!	#NULL!	#NULL!	#NULL!	#NULL!	#NULL!	2	1947	11	12	1	1	4	4	2	1960	#NULL!	#NULL!	#NULL!	9999997	9999997
815	9	23	45	2	2021-07-05 09:40:00	4	7	3	3	2	#NULL!	#NULL!	#NULL!	#NULL!	#NULL!	#NULL!	#NULL!	#NULL!	#NULL!	#NULL!	2	2	2	1	#NULL!	#NULL!	#NULL!	#NULL!	#NULL!	#NULL!	#NULL!	#NULL!	#NULL!	#NULL!	2	1989	5	24	1	1	1	4	4	2004	#NULL!	#NULL!	#NULL!	65000	65000
816	17	50	83	2	2021-07-05 09:46:00	0	#NULL!	#NULL!	#NULL!	#NULL!	#NULL!	#NULL!	#NULL!	#NULL!	#NULL!	#NULL!	#NULL!	#NULL!	#NULL!	#NULL!	#NULL!	#NULL!	#NULL!	#NULL!	#NULL!	#NULL!	#NULL!	#NULL!	#NULL!	#NULL!	#NULL!	#NULL!	#NULL!	#NULL!	1	1956	10	2	1	1	1	4	4	9998	#NULL!	#NULL!	#NULL!	0	0
817	10	26	48	1	2021-07-05 09:46:00	3	2	2	9	#NULL!	#NULL!	#NULL!	#NULL!	#NULL!	#NULL!	#NULL!	#NULL!	#NULL!	#NULL!	#NULL!	2	2	2	#NULL!	#NULL!	#NULL!	#NULL!	#NULL!	#NULL!	#NULL!	#NULL!	#NULL!	#NULL!	#NULL!	1	1957	5	10	1	1	1	4	2	1958	#NULL!	#NULL!	#NULL!	21000	21000
818	15	42	73	2	2021-07-05 09:22:00	3	4	6	2	#NULL!	#NULL!	#NULL!	#NULL!	#NULL!	#NULL!	#NULL!	#NULL!	#NULL!	#NULL!	#NULL!	1	2	1	#NULL!	#NULL!	#NULL!	#NULL!	#NULL!	#NULL!	#NULL!	#NULL!	#NULL!	#NULL!	#NULL!	2	1964	10	27	1	11	6	3	4	1979	#NULL!	#NULL!	#NULL!	0	0
819	15	39	70	1	2021-07-05 09:29:00	1	2	#NULL!	#NULL!	#NULL!	#NULL!	#NULL!	#NULL!	#NULL!	#NULL!	#NULL!	#NULL!	#NULL!	#NULL!	#NULL!	1	#NULL!	#NULL!	#NULL!	#NULL!	#NULL!	#NULL!	#NULL!	#NULL!	#NULL!	#NULL!	#NULL!	#NULL!	#NULL!	2	1969	12	3	1	1	1	4	4	1988	#NULL!	#NULL!	#NULL!	10000	10000
820	10	26	48	1	2021-07-04 17:18:00	0	#NULL!	#NULL!	#NULL!	#NULL!	#NULL!	#NULL!	#NULL!	#NULL!	#NULL!	#NULL!	#NULL!	#NULL!	#NULL!	#NULL!	#NULL!	#NULL!	#NULL!	#NULL!	#NULL!	#NULL!	#NULL!	#NULL!	#NULL!	#NULL!	#NULL!	#NULL!	#NULL!	#NULL!	2	1965	9	21	1	1	1	4	4	1980	#NULL!	#NULL!	#NULL!	50000	0
821	10	26	48	1	2021-07-05 10:04:00	0	#NULL!	#NULL!	#NULL!	#NULL!	#NULL!	#NULL!	#NULL!	#NULL!	#NULL!	#NULL!	#NULL!	#NULL!	#NULL!	#NULL!	#NULL!	#NULL!	#NULL!	#NULL!	#NULL!	#NULL!	#NULL!	#NULL!	#NULL!	#NULL!	#NULL!	#NULL!	#NULL!	#NULL!	1	1940	8	12	1	1	1	1	#NULL!	#NULL!	#NULL!	#NULL!	#NULL!	48000	0
822	17	50	83	2	2021-07-05 10:12:00	1	2	#NULL!	#NULL!	#NULL!	#NULL!	#NULL!	#NULL!	#NULL!	#NULL!	#NULL!	#NULL!	#NULL!	#NULL!	#NULL!	1	#NULL!	#NULL!	#NULL!	#NULL!	#NULL!	#NULL!	#NULL!	#NULL!	#NULL!	#NULL!	#NULL!	#NULL!	#NULL!	2	1965	4	29	1	1	1	4	4	9998	#NULL!	#NULL!	#NULL!	9999997	9999997
823	10	24	46	2	2021-07-05 09:30:00	0	#NULL!	#NULL!	#NULL!	#NULL!	#NULL!	#NULL!	#NULL!	#NULL!	#NULL!	#NULL!	#NULL!	#NULL!	#NULL!	#NULL!	#NULL!	#NULL!	#NULL!	#NULL!	#NULL!	#NULL!	#NULL!	#NULL!	#NULL!	#NULL!	#NULL!	#NULL!	#NULL!	#NULL!	1	1935	98	98	4	14	1	3	2	#NULL!	#NULL!	#NULL!	#NULL!	1700	0
824	9	23	45	2	2021-07-05 10:13:00	0	#NULL!	#NULL!	#NULL!	#NULL!	#NULL!	#NULL!	#NULL!	#NULL!	#NULL!	#NULL!	#NULL!	#NULL!	#NULL!	#NULL!	#NULL!	#NULL!	#NULL!	#NULL!	#NULL!	#NULL!	#NULL!	#NULL!	#NULL!	#NULL!	#NULL!	#NULL!	#NULL!	#NULL!	1	1959	5	5	1	1	1	3	4	1978	#NULL!	#NULL!	#NULL!	13000	13000
825	15	41	72	1	2021-07-05 09:51:00	3	3	3	11	#NULL!	#NULL!	#NULL!	#NULL!	#NULL!	#NULL!	#NULL!	#NULL!	#NULL!	#NULL!	#NULL!	1	2	1	#NULL!	#NULL!	#NULL!	#NULL!	#NULL!	#NULL!	#NULL!	#NULL!	#NULL!	#NULL!	#NULL!	1	2002	11	28	1	1	1	6	4	2021	2	#NULL!	#NULL!	9999997	0
826	17	50	83	2	2021-07-05 08:59:00	3	1	2	2	#NULL!	#NULL!	#NULL!	#NULL!	#NULL!	#NULL!	#NULL!	#NULL!	#NULL!	#NULL!	#NULL!	1	1	1	#NULL!	#NULL!	#NULL!	#NULL!	#NULL!	#NULL!	#NULL!	#NULL!	#NULL!	#NULL!	#NULL!	1	1958	12	3	1	1	1	3	3	#NULL!	#NULL!	#NULL!	#NULL!	300	300
827	15	39	70	1	2021-07-05 10:32:00	1	1	#NULL!	#NULL!	#NULL!	#NULL!	#NULL!	#NULL!	#NULL!	#NULL!	#NULL!	#NULL!	#NULL!	#NULL!	#NULL!	1	#NULL!	#NULL!	#NULL!	#NULL!	#NULL!	#NULL!	#NULL!	#NULL!	#NULL!	#NULL!	#NULL!	#NULL!	#NULL!	1	1992	6	30	1	1	1	4	4	2007	#NULL!	#NULL!	#NULL!	120000	120000
828	10	26	48	1	2021-07-05 08:34:00	3	1	2	2	#NULL!	#NULL!	#NULL!	#NULL!	#NULL!	#NULL!	#NULL!	#NULL!	#NULL!	#NULL!	#NULL!	2	1	1	#NULL!	#NULL!	#NULL!	#NULL!	#NULL!	#NULL!	#NULL!	#NULL!	#NULL!	#NULL!	#NULL!	1	1980	7	20	1	1	1	7	4	2000	6	#NULL!	#NULL!	90000	81000
829	10	26	48	1	2021-07-05 10:30:00	2	1	2	#NULL!	#NULL!	#NULL!	#NULL!	#NULL!	#NULL!	#NULL!	#NULL!	#NULL!	#NULL!	#NULL!	#NULL!	2	1	#NULL!	#NULL!	#NULL!	#NULL!	#NULL!	#NULL!	#NULL!	#NULL!	#NULL!	#NULL!	#NULL!	#NULL!	2	1975	99	99	1	1	1	10	4	1996	6	6	12	30000	30000
830	9	23	45	2	2021-07-05 09:49:00	1	2	#NULL!	#NULL!	#NULL!	#NULL!	#NULL!	#NULL!	#NULL!	#NULL!	#NULL!	#NULL!	#NULL!	#NULL!	#NULL!	1	#NULL!	#NULL!	#NULL!	#NULL!	#NULL!	#NULL!	#NULL!	#NULL!	#NULL!	#NULL!	#NULL!	#NULL!	#NULL!	2	1994	11	27	1	1	1	4	4	2009	#NULL!	#NULL!	#NULL!	0	0
831	9	23	45	2	2021-07-05 10:46:00	0	#NULL!	#NULL!	#NULL!	#NULL!	#NULL!	#NULL!	#NULL!	#NULL!	#NULL!	#NULL!	#NULL!	#NULL!	#NULL!	#NULL!	#NULL!	#NULL!	#NULL!	#NULL!	#NULL!	#NULL!	#NULL!	#NULL!	#NULL!	#NULL!	#NULL!	#NULL!	#NULL!	#NULL!	2	1971	3	31	1	1	1	4	4	1988	#NULL!	#NULL!	#NULL!	5000	5000
832	15	42	73	1	2021-07-05 10:24:00	2	1	9	#NULL!	#NULL!	#NULL!	#NULL!	#NULL!	#NULL!	#NULL!	#NULL!	#NULL!	#NULL!	#NULL!	#NULL!	1	1	#NULL!	#NULL!	#NULL!	#NULL!	#NULL!	#NULL!	#NULL!	#NULL!	#NULL!	#NULL!	#NULL!	#NULL!	1	1953	3	16	1	1	1	3	4	1966	#NULL!	#NULL!	#NULL!	50000	30000
833	15	39	70	1	2021-07-05 10:19:00	3	2	6	9	#NULL!	#NULL!	#NULL!	#NULL!	#NULL!	#NULL!	#NULL!	#NULL!	#NULL!	#NULL!	#NULL!	2	2	1	#NULL!	#NULL!	#NULL!	#NULL!	#NULL!	#NULL!	#NULL!	#NULL!	#NULL!	#NULL!	#NULL!	2	1966	3	13	1	1	1	4	4	1980	#NULL!	#NULL!	#NULL!	9999997	9999997
834	9	23	45	2	2021-07-05 10:53:00	2	1	2	#NULL!	#NULL!	#NULL!	#NULL!	#NULL!	#NULL!	#NULL!	#NULL!	#NULL!	#NULL!	#NULL!	#NULL!	1	1	#NULL!	#NULL!	#NULL!	#NULL!	#NULL!	#NULL!	#NULL!	#NULL!	#NULL!	#NULL!	#NULL!	#NULL!	1	1985	11	10	1	1	1	4	2	9998	#NULL!	#NULL!	#NULL!	30000	30000
835	15	41	72	1	2021-07-05 10:59:00	2	11	1	#NULL!	#NULL!	#NULL!	#NULL!	#NULL!	#NULL!	#NULL!	#NULL!	#NULL!	#NULL!	#NULL!	#NULL!	1	1	#NULL!	#NULL!	#NULL!	#NULL!	#NULL!	#NULL!	#NULL!	#NULL!	#NULL!	#NULL!	#NULL!	#NULL!	2	1957	5	2	1	1	1	4	4	1972	#NULL!	#NULL!	#NULL!	20000	0
836	10	24	46	2	2021-07-05 11:16:00	2	2	2	#NULL!	#NULL!	#NULL!	#NULL!	#NULL!	#NULL!	#NULL!	#NULL!	#NULL!	#NULL!	#NULL!	#NULL!	2	2	#NULL!	#NULL!	#NULL!	#NULL!	#NULL!	#NULL!	#NULL!	#NULL!	#NULL!	#NULL!	#NULL!	#NULL!	1	1945	5	5	4	14	4	1	#NULL!	#NULL!	#NULL!	#NULL!	#NULL!	0	0
837	10	26	48	1	2021-07-05 11:00:00	2	1	2	#NULL!	#NULL!	#NULL!	#NULL!	#NULL!	#NULL!	#NULL!	#NULL!	#NULL!	#NULL!	#NULL!	#NULL!	2	1	#NULL!	#NULL!	#NULL!	#NULL!	#NULL!	#NULL!	#NULL!	#NULL!	#NULL!	#NULL!	#NULL!	#NULL!	2	1977	5	7	1	1	2	4	4	1992	#NULL!	#NULL!	#NULL!	0	0
838	15	42	73	1	2021-07-05 08:26:00	3	2	6	9	#NULL!	#NULL!	#NULL!	#NULL!	#NULL!	#NULL!	#NULL!	#NULL!	#NULL!	#NULL!	#NULL!	2	2	2	#NULL!	#NULL!	#NULL!	#NULL!	#NULL!	#NULL!	#NULL!	#NULL!	#NULL!	#NULL!	#NULL!	1	1950	11	19	1	1	1	4	4	1966	#NULL!	#NULL!	#NULL!	21600	0
839	15	42	73	1	2021-07-05 07:55:00	1	1	#NULL!	#NULL!	#NULL!	#NULL!	#NULL!	#NULL!	#NULL!	#NULL!	#NULL!	#NULL!	#NULL!	#NULL!	#NULL!	1	#NULL!	#NULL!	#NULL!	#NULL!	#NULL!	#NULL!	#NULL!	#NULL!	#NULL!	#NULL!	#NULL!	#NULL!	#NULL!	2	1947	8	27	1	1	1	1	#NULL!	#NULL!	#NULL!	#NULL!	#NULL!	0	0
840	10	26	48	1	2021-07-05 10:03:00	3	1	2	6	#NULL!	#NULL!	#NULL!	#NULL!	#NULL!	#NULL!	#NULL!	#NULL!	#NULL!	#NULL!	#NULL!	1	2	2	#NULL!	#NULL!	#NULL!	#NULL!	#NULL!	#NULL!	#NULL!	#NULL!	#NULL!	#NULL!	#NULL!	2	1970	7	28	1	1	1	3	4	1982	#NULL!	#NULL!	#NULL!	25000	25000
841	15	41	72	1	2021-07-05 11:21:00	2	1	2	#NULL!	#NULL!	#NULL!	#NULL!	#NULL!	#NULL!	#NULL!	#NULL!	#NULL!	#NULL!	#NULL!	#NULL!	1	1	#NULL!	#NULL!	#NULL!	#NULL!	#NULL!	#NULL!	#NULL!	#NULL!	#NULL!	#NULL!	#NULL!	#NULL!	2	1977	99	99	1	1	1	5	4	1997	6	#NULL!	#NULL!	24000	24000
842	10	26	48	1	2021-07-05 11:18:00	0	#NULL!	#NULL!	#NULL!	#NULL!	#NULL!	#NULL!	#NULL!	#NULL!	#NULL!	#NULL!	#NULL!	#NULL!	#NULL!	#NULL!	#NULL!	#NULL!	#NULL!	#NULL!	#NULL!	#NULL!	#NULL!	#NULL!	#NULL!	#NULL!	#NULL!	#NULL!	#NULL!	#NULL!	2	1975	3	9	1	1	1	4	4	1990	#NULL!	#NULL!	#NULL!	50000	50000
843	10	26	48	1	2021-07-05 10:51:00	1	1	#NULL!	#NULL!	#NULL!	#NULL!	#NULL!	#NULL!	#NULL!	#NULL!	#NULL!	#NULL!	#NULL!	#NULL!	#NULL!	2	#NULL!	#NULL!	#NULL!	#NULL!	#NULL!	#NULL!	#NULL!	#NULL!	#NULL!	#NULL!	#NULL!	#NULL!	#NULL!	2	1954	7	26	1	1	1	4	4	1996	#NULL!	#NULL!	#NULL!	25000	0
844	17	50	83	2	2021-07-05 11:30:00	3	1	2	2	#NULL!	#NULL!	#NULL!	#NULL!	#NULL!	#NULL!	#NULL!	#NULL!	#NULL!	#NULL!	#NULL!	1	1	1	#NULL!	#NULL!	#NULL!	#NULL!	#NULL!	#NULL!	#NULL!	#NULL!	#NULL!	#NULL!	#NULL!	1	1963	12	24	1	1	1	6	4	1980	3	#NULL!	#NULL!	4000	4000
845	10	27	49	1	2021-07-05 10:30:00	1	1	#NULL!	#NULL!	#NULL!	#NULL!	#NULL!	#NULL!	#NULL!	#NULL!	#NULL!	#NULL!	#NULL!	#NULL!	#NULL!	2	#NULL!	#NULL!	#NULL!	#NULL!	#NULL!	#NULL!	#NULL!	#NULL!	#NULL!	#NULL!	#NULL!	#NULL!	#NULL!	2	1954	2	5	1	1	1	4	4	1969	#NULL!	#NULL!	#NULL!	36000	0
846	17	50	83	2	2021-07-05 12:18:00	5	1	2	6	9	9	#NULL!	#NULL!	#NULL!	#NULL!	#NULL!	#NULL!	#NULL!	#NULL!	#NULL!	1	1	1	1	1	#NULL!	#NULL!	#NULL!	#NULL!	#NULL!	#NULL!	#NULL!	#NULL!	#NULL!	1	1953	10	21	1	1	1	4	4	1968	#NULL!	#NULL!	#NULL!	2200	2200
847	10	26	48	1	2021-07-04 17:06:00	2	1	9	#NULL!	#NULL!	#NULL!	#NULL!	#NULL!	#NULL!	#NULL!	#NULL!	#NULL!	#NULL!	#NULL!	#NULL!	2	1	#NULL!	#NULL!	#NULL!	#NULL!	#NULL!	#NULL!	#NULL!	#NULL!	#NULL!	#NULL!	#NULL!	#NULL!	2	1963	8	21	1	1	1	4	4	1978	#NULL!	#NULL!	#NULL!	30000	0
848	10	26	48	1	2021-07-05 10:17:00	0	#NULL!	#NULL!	#NULL!	#NULL!	#NULL!	#NULL!	#NULL!	#NULL!	#NULL!	#NULL!	#NULL!	#NULL!	#NULL!	#NULL!	#NULL!	#NULL!	#NULL!	#NULL!	#NULL!	#NULL!	#NULL!	#NULL!	#NULL!	#NULL!	#NULL!	#NULL!	#NULL!	#NULL!	1	1949	2	14	1	1	1	3	4	1961	#NULL!	#NULL!	#NULL!	0	0
849	10	28	51	1	2021-07-05 09:43:00	2	1	2	#NULL!	#NULL!	#NULL!	#NULL!	#NULL!	#NULL!	#NULL!	#NULL!	#NULL!	#NULL!	#NULL!	#NULL!	1	1	#NULL!	#NULL!	#NULL!	#NULL!	#NULL!	#NULL!	#NULL!	#NULL!	#NULL!	#NULL!	#NULL!	#NULL!	1	1973	9	23	1	1	1	4	4	1990	#NULL!	#NULL!	#NULL!	30000	30000
850	10	28	51	1	2021-07-05 10:44:00	1	1	#NULL!	#NULL!	#NULL!	#NULL!	#NULL!	#NULL!	#NULL!	#NULL!	#NULL!	#NULL!	#NULL!	#NULL!	#NULL!	1	#NULL!	#NULL!	#NULL!	#NULL!	#NULL!	#NULL!	#NULL!	#NULL!	#NULL!	#NULL!	#NULL!	#NULL!	#NULL!	2	1964	9	9	1	1	1	3	2	#NULL!	#NULL!	#NULL!	#NULL!	0	0
851	10	28	51	1	2021-07-05 12:17:00	1	1	#NULL!	#NULL!	#NULL!	#NULL!	#NULL!	#NULL!	#NULL!	#NULL!	#NULL!	#NULL!	#NULL!	#NULL!	#NULL!	1	#NULL!	#NULL!	#NULL!	#NULL!	#NULL!	#NULL!	#NULL!	#NULL!	#NULL!	#NULL!	#NULL!	#NULL!	#NULL!	2	1986	10	5	1	1	1	10	4	2008	4	6	2	30000	30000
852	10	28	51	1	2021-07-05 10:55:00	2	1	2	#NULL!	#NULL!	#NULL!	#NULL!	#NULL!	#NULL!	#NULL!	#NULL!	#NULL!	#NULL!	#NULL!	#NULL!	1	2	#NULL!	#NULL!	#NULL!	#NULL!	#NULL!	#NULL!	#NULL!	#NULL!	#NULL!	#NULL!	#NULL!	#NULL!	2	1978	2	17	1	1	1	10	4	1999	4	3	14	30000	30000
853	10	28	51	1	2021-07-05 09:39:00	7	1	2	6	2	6	9	9	#NULL!	#NULL!	#NULL!	#NULL!	#NULL!	#NULL!	#NULL!	2	2	2	2	2	2	2	#NULL!	#NULL!	#NULL!	#NULL!	#NULL!	#NULL!	#NULL!	2	1952	9	20	1	1	1	1	#NULL!	#NULL!	#NULL!	#NULL!	#NULL!	0	0
854	15	41	72	1	2021-07-05 10:45:00	1	1	#NULL!	#NULL!	#NULL!	#NULL!	#NULL!	#NULL!	#NULL!	#NULL!	#NULL!	#NULL!	#NULL!	#NULL!	#NULL!	1	#NULL!	#NULL!	#NULL!	#NULL!	#NULL!	#NULL!	#NULL!	#NULL!	#NULL!	#NULL!	#NULL!	#NULL!	#NULL!	2	1990	1	29	1	1	1	10	4	2012	6	4	2	0	0
855	10	28	51	1	2021-07-05 09:53:00	5	1	2	2	2	2	#NULL!	#NULL!	#NULL!	#NULL!	#NULL!	#NULL!	#NULL!	#NULL!	#NULL!	1	2	2	2	2	#NULL!	#NULL!	#NULL!	#NULL!	#NULL!	#NULL!	#NULL!	#NULL!	#NULL!	1	1942	5	4	1	1	1	3	4	1958	#NULL!	#NULL!	#NULL!	0	0
856	10	27	49	1	2021-07-05 11:20:00	2	1	2	#NULL!	#NULL!	#NULL!	#NULL!	#NULL!	#NULL!	#NULL!	#NULL!	#NULL!	#NULL!	#NULL!	#NULL!	1	1	#NULL!	#NULL!	#NULL!	#NULL!	#NULL!	#NULL!	#NULL!	#NULL!	#NULL!	#NULL!	#NULL!	#NULL!	2	1978	11	27	1	1	1	5	4	1996	6	#NULL!	#NULL!	50000	50000
857	17	50	83	2	2021-07-05 12:37:00	5	1	2	6	9	9	#NULL!	#NULL!	#NULL!	#NULL!	#NULL!	#NULL!	#NULL!	#NULL!	#NULL!	1	1	1	1	1	#NULL!	#NULL!	#NULL!	#NULL!	#NULL!	#NULL!	#NULL!	#NULL!	#NULL!	1	1959	11	25	1	1	1	6	4	1977	4	#NULL!	#NULL!	2500	2500
858	17	50	83	2	2021-07-05 11:23:00	4	1	2	6	9	#NULL!	#NULL!	#NULL!	#NULL!	#NULL!	#NULL!	#NULL!	#NULL!	#NULL!	#NULL!	1	2	2	2	#NULL!	#NULL!	#NULL!	#NULL!	#NULL!	#NULL!	#NULL!	#NULL!	#NULL!	#NULL!	1	1950	6	14	1	1	1	4	4	1966	#NULL!	#NULL!	#NULL!	1000	1000
859	9	20	42	1	2021-07-05 10:19:00	3	1	2	2	#NULL!	#NULL!	#NULL!	#NULL!	#NULL!	#NULL!	#NULL!	#NULL!	#NULL!	#NULL!	#NULL!	2	2	2	#NULL!	#NULL!	#NULL!	#NULL!	#NULL!	#NULL!	#NULL!	#NULL!	#NULL!	#NULL!	#NULL!	1	1952	12	26	1	1	1	4	2	1966	#NULL!	#NULL!	#NULL!	30000	0
860	9	20	42	1	2021-07-05 12:08:00	2	2	2	#NULL!	#NULL!	#NULL!	#NULL!	#NULL!	#NULL!	#NULL!	#NULL!	#NULL!	#NULL!	#NULL!	#NULL!	1	1	#NULL!	#NULL!	#NULL!	#NULL!	#NULL!	#NULL!	#NULL!	#NULL!	#NULL!	#NULL!	#NULL!	#NULL!	2	1987	11	30	1	1	1	4	4	9998	#NULL!	#NULL!	#NULL!	0	0
861	9	23	45	2	2021-07-05 12:35:00	0	#NULL!	#NULL!	#NULL!	#NULL!	#NULL!	#NULL!	#NULL!	#NULL!	#NULL!	#NULL!	#NULL!	#NULL!	#NULL!	#NULL!	#NULL!	#NULL!	#NULL!	#NULL!	#NULL!	#NULL!	#NULL!	#NULL!	#NULL!	#NULL!	#NULL!	#NULL!	#NULL!	#NULL!	2	1973	2	10	1	1	1	11	4	2010	3	4	4	100000	100000
862	9	23	45	2	2021-07-05 13:07:00	4	3	3	1	2	#NULL!	#NULL!	#NULL!	#NULL!	#NULL!	#NULL!	#NULL!	#NULL!	#NULL!	#NULL!	1	1	1	1	#NULL!	#NULL!	#NULL!	#NULL!	#NULL!	#NULL!	#NULL!	#NULL!	#NULL!	#NULL!	2	1988	9	28	1	1	1	4	4	9998	#NULL!	#NULL!	#NULL!	30000	30000
863	15	41	72	1	2021-07-05 09:43:00	1	1	#NULL!	#NULL!	#NULL!	#NULL!	#NULL!	#NULL!	#NULL!	#NULL!	#NULL!	#NULL!	#NULL!	#NULL!	#NULL!	1	#NULL!	#NULL!	#NULL!	#NULL!	#NULL!	#NULL!	#NULL!	#NULL!	#NULL!	#NULL!	#NULL!	#NULL!	#NULL!	1	1951	11	10	1	1	1	6	4	1974	4	#NULL!	#NULL!	3000	3000
864	10	27	49	1	2021-07-05 11:10:00	2	3	3	#NULL!	#NULL!	#NULL!	#NULL!	#NULL!	#NULL!	#NULL!	#NULL!	#NULL!	#NULL!	#NULL!	#NULL!	2	2	#NULL!	#NULL!	#NULL!	#NULL!	#NULL!	#NULL!	#NULL!	#NULL!	#NULL!	#NULL!	#NULL!	#NULL!	2	2002	8	10	1	1	1	12	1	2020	1	1	2	0	0
865	9	23	45	2	2021-07-05 13:56:00	1	1	#NULL!	#NULL!	#NULL!	#NULL!	#NULL!	#NULL!	#NULL!	#NULL!	#NULL!	#NULL!	#NULL!	#NULL!	#NULL!	2	#NULL!	#NULL!	#NULL!	#NULL!	#NULL!	#NULL!	#NULL!	#NULL!	#NULL!	#NULL!	#NULL!	#NULL!	#NULL!	2	1966	98	98	1	1	1	3	2	#NULL!	#NULL!	#NULL!	#NULL!	10000	10000
866	15	42	73	1	2021-07-05 10:30:00	1	1	#NULL!	#NULL!	#NULL!	#NULL!	#NULL!	#NULL!	#NULL!	#NULL!	#NULL!	#NULL!	#NULL!	#NULL!	#NULL!	1	#NULL!	#NULL!	#NULL!	#NULL!	#NULL!	#NULL!	#NULL!	#NULL!	#NULL!	#NULL!	#NULL!	#NULL!	#NULL!	1	1943	6	29	1	1	1	7	4	1960	6	#NULL!	#NULL!	60000	0
867	15	41	72	1	2021-07-05 14:11:00	3	7	7	3	#NULL!	#NULL!	#NULL!	#NULL!	#NULL!	#NULL!	#NULL!	#NULL!	#NULL!	#NULL!	#NULL!	1	1	1	#NULL!	#NULL!	#NULL!	#NULL!	#NULL!	#NULL!	#NULL!	#NULL!	#NULL!	#NULL!	#NULL!	2	2001	1	11	1	1	1	10	4	2021	2	4	10	9999997	9999997
868	9	23	45	2	2021-07-05 13:49:00	1	1	#NULL!	#NULL!	#NULL!	#NULL!	#NULL!	#NULL!	#NULL!	#NULL!	#NULL!	#NULL!	#NULL!	#NULL!	#NULL!	1	#NULL!	#NULL!	#NULL!	#NULL!	#NULL!	#NULL!	#NULL!	#NULL!	#NULL!	#NULL!	#NULL!	#NULL!	#NULL!	2	1953	3	1	1	1	1	1	#NULL!	#NULL!	#NULL!	#NULL!	#NULL!	3000	3000
869	15	39	70	1	2021-07-05 14:12:00	4	4	4	1	2	#NULL!	#NULL!	#NULL!	#NULL!	#NULL!	#NULL!	#NULL!	#NULL!	#NULL!	#NULL!	2	2	2	2	#NULL!	#NULL!	#NULL!	#NULL!	#NULL!	#NULL!	#NULL!	#NULL!	#NULL!	#NULL!	2	1992	11	21	1	1	1	5	4	2010	3	#NULL!	#NULL!	20000	20000
870	9	23	45	2	2021-07-05 14:03:00	0	#NULL!	#NULL!	#NULL!	#NULL!	#NULL!	#NULL!	#NULL!	#NULL!	#NULL!	#NULL!	#NULL!	#NULL!	#NULL!	#NULL!	#NULL!	#NULL!	#NULL!	#NULL!	#NULL!	#NULL!	#NULL!	#NULL!	#NULL!	#NULL!	#NULL!	#NULL!	#NULL!	#NULL!	2	1962	8	29	1	1	1	4	4	1978	#NULL!	#NULL!	#NULL!	50000	5000
871	17	50	83	2	2021-07-05 11:45:00	1	1	#NULL!	#NULL!	#NULL!	#NULL!	#NULL!	#NULL!	#NULL!	#NULL!	#NULL!	#NULL!	#NULL!	#NULL!	#NULL!	1	#NULL!	#NULL!	#NULL!	#NULL!	#NULL!	#NULL!	#NULL!	#NULL!	#NULL!	#NULL!	#NULL!	#NULL!	#NULL!	1	1948	5	2	1	1	1	3	3	#NULL!	#NULL!	#NULL!	#NULL!	3500	3500
872	17	50	83	2	2021-07-05 14:39:00	6	7	4	4	1	2	2	#NULL!	#NULL!	#NULL!	#NULL!	#NULL!	#NULL!	#NULL!	#NULL!	2	1	1	2	2	2	#NULL!	#NULL!	#NULL!	#NULL!	#NULL!	#NULL!	#NULL!	#NULL!	2	1979	4	10	1	1	1	3	3	#NULL!	#NULL!	#NULL!	#NULL!	0	0
873	17	50	83	2	2021-07-05 14:29:00	0	#NULL!	#NULL!	#NULL!	#NULL!	#NULL!	#NULL!	#NULL!	#NULL!	#NULL!	#NULL!	#NULL!	#NULL!	#NULL!	#NULL!	#NULL!	#NULL!	#NULL!	#NULL!	#NULL!	#NULL!	#NULL!	#NULL!	#NULL!	#NULL!	#NULL!	#NULL!	#NULL!	#NULL!	1	1943	10	6	1	1	1	4	4	1963	#NULL!	#NULL!	#NULL!	2700	0
874	15	41	72	1	2021-07-05 14:22:00	0	#NULL!	#NULL!	#NULL!	#NULL!	#NULL!	#NULL!	#NULL!	#NULL!	#NULL!	#NULL!	#NULL!	#NULL!	#NULL!	#NULL!	#NULL!	#NULL!	#NULL!	#NULL!	#NULL!	#NULL!	#NULL!	#NULL!	#NULL!	#NULL!	#NULL!	#NULL!	#NULL!	#NULL!	1	1969	5	26	1	1	1	4	4	9998	#NULL!	#NULL!	#NULL!	9910000	9910000
875	17	50	83	2	2021-07-05 15:06:00	4	3	1	2	6	#NULL!	#NULL!	#NULL!	#NULL!	#NULL!	#NULL!	#NULL!	#NULL!	#NULL!	#NULL!	1	1	2	2	#NULL!	#NULL!	#NULL!	#NULL!	#NULL!	#NULL!	#NULL!	#NULL!	#NULL!	#NULL!	1	1959	4	16	1	1	1	4	4	1975	#NULL!	#NULL!	#NULL!	15000	15000
876	15	39	70	1	2021-07-05 15:02:00	1	1	#NULL!	#NULL!	#NULL!	#NULL!	#NULL!	#NULL!	#NULL!	#NULL!	#NULL!	#NULL!	#NULL!	#NULL!	#NULL!	2	#NULL!	#NULL!	#NULL!	#NULL!	#NULL!	#NULL!	#NULL!	#NULL!	#NULL!	#NULL!	#NULL!	#NULL!	#NULL!	2	1962	1	18	1	1	1	7	4	1983	5	#NULL!	#NULL!	30000	30000
877	15	39	70	1	2021-07-05 12:17:00	2	1	2	#NULL!	#NULL!	#NULL!	#NULL!	#NULL!	#NULL!	#NULL!	#NULL!	#NULL!	#NULL!	#NULL!	#NULL!	1	1	#NULL!	#NULL!	#NULL!	#NULL!	#NULL!	#NULL!	#NULL!	#NULL!	#NULL!	#NULL!	#NULL!	#NULL!	2	1971	1	8	1	1	1	7	4	1989	6	#NULL!	#NULL!	28000	0
878	9	23	45	2	2021-07-05 15:23:00	1	2	#NULL!	#NULL!	#NULL!	#NULL!	#NULL!	#NULL!	#NULL!	#NULL!	#NULL!	#NULL!	#NULL!	#NULL!	#NULL!	1	#NULL!	#NULL!	#NULL!	#NULL!	#NULL!	#NULL!	#NULL!	#NULL!	#NULL!	#NULL!	#NULL!	#NULL!	#NULL!	2	1985	10	4	1	1	1	4	4	1990	#NULL!	#NULL!	#NULL!	60000	60000
879	15	42	73	1	2021-07-05 15:19:00	1	1	#NULL!	#NULL!	#NULL!	#NULL!	#NULL!	#NULL!	#NULL!	#NULL!	#NULL!	#NULL!	#NULL!	#NULL!	#NULL!	1	#NULL!	#NULL!	#NULL!	#NULL!	#NULL!	#NULL!	#NULL!	#NULL!	#NULL!	#NULL!	#NULL!	#NULL!	#NULL!	2	1954	12	25	1	16	8	4	4	1970	#NULL!	#NULL!	#NULL!	36000	0
880	21	63	99	1	2021-07-05 14:07:00	0	#NULL!	#NULL!	#NULL!	#NULL!	#NULL!	#NULL!	#NULL!	#NULL!	#NULL!	#NULL!	#NULL!	#NULL!	#NULL!	#NULL!	#NULL!	#NULL!	#NULL!	#NULL!	#NULL!	#NULL!	#NULL!	#NULL!	#NULL!	#NULL!	#NULL!	#NULL!	#NULL!	#NULL!	1	1941	1	24	1	1	1	3	4	1953	#NULL!	#NULL!	#NULL!	36000	0
881	15	39	70	1	2021-07-05 15:48:00	1	1	#NULL!	#NULL!	#NULL!	#NULL!	#NULL!	#NULL!	#NULL!	#NULL!	#NULL!	#NULL!	#NULL!	#NULL!	#NULL!	1	#NULL!	#NULL!	#NULL!	#NULL!	#NULL!	#NULL!	#NULL!	#NULL!	#NULL!	#NULL!	#NULL!	#NULL!	#NULL!	2	1988	1	22	1	16	3	9	4	2013	4	5	12	0	0
882	15	41	72	1	2021-07-05 15:38:00	1	1	#NULL!	#NULL!	#NULL!	#NULL!	#NULL!	#NULL!	#NULL!	#NULL!	#NULL!	#NULL!	#NULL!	#NULL!	#NULL!	1	#NULL!	#NULL!	#NULL!	#NULL!	#NULL!	#NULL!	#NULL!	#NULL!	#NULL!	#NULL!	#NULL!	#NULL!	#NULL!	1	1944	12	99	1	1	1	7	4	1966	5	#NULL!	#NULL!	60000	0
883	15	41	72	1	2021-07-05 15:35:00	2	11	11	#NULL!	#NULL!	#NULL!	#NULL!	#NULL!	#NULL!	#NULL!	#NULL!	#NULL!	#NULL!	#NULL!	#NULL!	1	2	#NULL!	#NULL!	#NULL!	#NULL!	#NULL!	#NULL!	#NULL!	#NULL!	#NULL!	#NULL!	#NULL!	#NULL!	1	1997	9	4	1	1	1	12	4	2020	4	2	1	10000	10000
884	10	26	48	1	2021-07-05 15:39:00	3	1	2	2	#NULL!	#NULL!	#NULL!	#NULL!	#NULL!	#NULL!	#NULL!	#NULL!	#NULL!	#NULL!	#NULL!	1	1	1	#NULL!	#NULL!	#NULL!	#NULL!	#NULL!	#NULL!	#NULL!	#NULL!	#NULL!	#NULL!	#NULL!	2	1986	3	24	1	1	1	4	4	2001	#NULL!	#NULL!	#NULL!	0	0
885	10	27	50	1	2021-07-05 16:00:00	4	7	3	3	5	#NULL!	#NULL!	#NULL!	#NULL!	#NULL!	#NULL!	#NULL!	#NULL!	#NULL!	#NULL!	2	2	1	2	#NULL!	#NULL!	#NULL!	#NULL!	#NULL!	#NULL!	#NULL!	#NULL!	#NULL!	#NULL!	2	2002	10	8	1	1	1	6	4	2021	4	#NULL!	#NULL!	0	0
886	15	40	71	1	2021-07-05 15:27:00	0	#NULL!	#NULL!	#NULL!	#NULL!	#NULL!	#NULL!	#NULL!	#NULL!	#NULL!	#NULL!	#NULL!	#NULL!	#NULL!	#NULL!	#NULL!	#NULL!	#NULL!	#NULL!	#NULL!	#NULL!	#NULL!	#NULL!	#NULL!	#NULL!	#NULL!	#NULL!	#NULL!	#NULL!	2	1969	4	3	1	1	1	6	4	1988	5	#NULL!	#NULL!	50000	0
887	21	63	99	1	2021-07-05 15:20:00	7	2	2	6	6	9	11	10	#NULL!	#NULL!	#NULL!	#NULL!	#NULL!	#NULL!	#NULL!	1	1	1	1	1	1	1	#NULL!	#NULL!	#NULL!	#NULL!	#NULL!	#NULL!	#NULL!	2	1942	10	27	1	1	1	3	4	1958	#NULL!	#NULL!	#NULL!	30000	0
888	15	39	70	1	2021-07-05 15:16:00	2	1	2	#NULL!	#NULL!	#NULL!	#NULL!	#NULL!	#NULL!	#NULL!	#NULL!	#NULL!	#NULL!	#NULL!	#NULL!	1	2	#NULL!	#NULL!	#NULL!	#NULL!	#NULL!	#NULL!	#NULL!	#NULL!	#NULL!	#NULL!	#NULL!	#NULL!	1	1937	2	6	1	1	1	12	4	1962	1	1	14	60000	9999997
889	10	27	49	1	2021-07-05 11:51:00	2	1	2	#NULL!	#NULL!	#NULL!	#NULL!	#NULL!	#NULL!	#NULL!	#NULL!	#NULL!	#NULL!	#NULL!	#NULL!	1	2	#NULL!	#NULL!	#NULL!	#NULL!	#NULL!	#NULL!	#NULL!	#NULL!	#NULL!	#NULL!	#NULL!	#NULL!	2	1972	12	25	1	16	4	4	4	9998	#NULL!	#NULL!	#NULL!	50000	50000
890	10	27	50	2	2021-07-05 14:21:00	7	1	6	2	9	9	9	9	#NULL!	#NULL!	#NULL!	#NULL!	#NULL!	#NULL!	#NULL!	1	1	2	1	1	1	1	#NULL!	#NULL!	#NULL!	#NULL!	#NULL!	#NULL!	#NULL!	2	1971	3	9	1	1	1	3	2	#NULL!	#NULL!	#NULL!	#NULL!	0	0
891	9	23	45	2	2021-07-05 16:28:00	0	#NULL!	#NULL!	#NULL!	#NULL!	#NULL!	#NULL!	#NULL!	#NULL!	#NULL!	#NULL!	#NULL!	#NULL!	#NULL!	#NULL!	#NULL!	#NULL!	#NULL!	#NULL!	#NULL!	#NULL!	#NULL!	#NULL!	#NULL!	#NULL!	#NULL!	#NULL!	#NULL!	#NULL!	2	1963	3	14	1	1	1	4	2	9998	#NULL!	#NULL!	#NULL!	3000	3000
892	15	41	72	1	2021-07-05 16:02:00	0	#NULL!	#NULL!	#NULL!	#NULL!	#NULL!	#NULL!	#NULL!	#NULL!	#NULL!	#NULL!	#NULL!	#NULL!	#NULL!	#NULL!	#NULL!	#NULL!	#NULL!	#NULL!	#NULL!	#NULL!	#NULL!	#NULL!	#NULL!	#NULL!	#NULL!	#NULL!	#NULL!	#NULL!	1	1998	7	4	1	1	1	12	4	2020	2	2	3	4000	0
893	9	23	45	2	2021-07-05 16:29:00	1	2	#NULL!	#NULL!	#NULL!	#NULL!	#NULL!	#NULL!	#NULL!	#NULL!	#NULL!	#NULL!	#NULL!	#NULL!	#NULL!	1	#NULL!	#NULL!	#NULL!	#NULL!	#NULL!	#NULL!	#NULL!	#NULL!	#NULL!	#NULL!	#NULL!	#NULL!	#NULL!	2	1982	5	10	1	1	1	4	4	1998	#NULL!	#NULL!	#NULL!	70000	70000
894	21	64	100	1	2021-07-05 14:40:00	2	1	2	#NULL!	#NULL!	#NULL!	#NULL!	#NULL!	#NULL!	#NULL!	#NULL!	#NULL!	#NULL!	#NULL!	#NULL!	1	2	#NULL!	#NULL!	#NULL!	#NULL!	#NULL!	#NULL!	#NULL!	#NULL!	#NULL!	#NULL!	#NULL!	#NULL!	1	1951	11	20	1	1	1	4	4	1968	#NULL!	#NULL!	#NULL!	40500	3500
895	15	41	72	1	2021-07-05 11:14:00	1	7	#NULL!	#NULL!	#NULL!	#NULL!	#NULL!	#NULL!	#NULL!	#NULL!	#NULL!	#NULL!	#NULL!	#NULL!	#NULL!	1	#NULL!	#NULL!	#NULL!	#NULL!	#NULL!	#NULL!	#NULL!	#NULL!	#NULL!	#NULL!	#NULL!	#NULL!	#NULL!	1	2003	6	10	1	1	1	6	1	2018	2	#NULL!	#NULL!	9999997	9999997
896	15	42	73	1	2021-07-05 16:42:00	1	1	#NULL!	#NULL!	#NULL!	#NULL!	#NULL!	#NULL!	#NULL!	#NULL!	#NULL!	#NULL!	#NULL!	#NULL!	#NULL!	1	#NULL!	#NULL!	#NULL!	#NULL!	#NULL!	#NULL!	#NULL!	#NULL!	#NULL!	#NULL!	#NULL!	#NULL!	#NULL!	2	1963	7	22	1	11	3	6	4	1980	4	#NULL!	#NULL!	100000	50000
897	10	25	47	1	2021-07-05 16:43:00	3	1	2	2	#NULL!	#NULL!	#NULL!	#NULL!	#NULL!	#NULL!	#NULL!	#NULL!	#NULL!	#NULL!	#NULL!	1	1	1	#NULL!	#NULL!	#NULL!	#NULL!	#NULL!	#NULL!	#NULL!	#NULL!	#NULL!	#NULL!	#NULL!	1	1982	6	14	1	1	1	4	4	9998	#NULL!	#NULL!	#NULL!	50000	50000
898	10	25	47	1	2021-07-05 10:09:00	3	1	2	2	#NULL!	#NULL!	#NULL!	#NULL!	#NULL!	#NULL!	#NULL!	#NULL!	#NULL!	#NULL!	#NULL!	1	1	1	#NULL!	#NULL!	#NULL!	#NULL!	#NULL!	#NULL!	#NULL!	#NULL!	#NULL!	#NULL!	#NULL!	1	1981	4	16	1	1	1	5	4	2002	4	#NULL!	#NULL!	200000	0
899	15	39	70	1	2021-07-05 17:03:00	1	1	#NULL!	#NULL!	#NULL!	#NULL!	#NULL!	#NULL!	#NULL!	#NULL!	#NULL!	#NULL!	#NULL!	#NULL!	#NULL!	1	#NULL!	#NULL!	#NULL!	#NULL!	#NULL!	#NULL!	#NULL!	#NULL!	#NULL!	#NULL!	#NULL!	#NULL!	#NULL!	2	1954	10	6	1	1	1	4	4	1970	#NULL!	#NULL!	#NULL!	360000	0
900	15	41	72	1	2021-07-05 14:38:00	2	3	3	#NULL!	#NULL!	#NULL!	#NULL!	#NULL!	#NULL!	#NULL!	#NULL!	#NULL!	#NULL!	#NULL!	#NULL!	1	1	#NULL!	#NULL!	#NULL!	#NULL!	#NULL!	#NULL!	#NULL!	#NULL!	#NULL!	#NULL!	#NULL!	#NULL!	1	1998	2	8	1	1	1	12	4	2020	2	2	12	9999997	9999997
901	21	63	99	1	2021-07-05 16:42:00	3	1	2	6	#NULL!	#NULL!	#NULL!	#NULL!	#NULL!	#NULL!	#NULL!	#NULL!	#NULL!	#NULL!	#NULL!	1	1	1	#NULL!	#NULL!	#NULL!	#NULL!	#NULL!	#NULL!	#NULL!	#NULL!	#NULL!	#NULL!	#NULL!	2	1972	3	1	1	1	1	4	4	1987	#NULL!	#NULL!	#NULL!	20000	20000
902	21	63	99	1	2021-07-05 13:59:00	3	1	2	2	#NULL!	#NULL!	#NULL!	#NULL!	#NULL!	#NULL!	#NULL!	#NULL!	#NULL!	#NULL!	#NULL!	1	2	2	#NULL!	#NULL!	#NULL!	#NULL!	#NULL!	#NULL!	#NULL!	#NULL!	#NULL!	#NULL!	#NULL!	2	1950	3	14	1	1	1	1	#NULL!	#NULL!	#NULL!	#NULL!	#NULL!	24000	0
903	21	63	99	1	2021-07-05 15:05:00	3	1	6	2	#NULL!	#NULL!	#NULL!	#NULL!	#NULL!	#NULL!	#NULL!	#NULL!	#NULL!	#NULL!	#NULL!	1	1	1	#NULL!	#NULL!	#NULL!	#NULL!	#NULL!	#NULL!	#NULL!	#NULL!	#NULL!	#NULL!	#NULL!	1	1965	8	13	1	1	1	4	98	9998	#NULL!	#NULL!	#NULL!	20000	20000
904	15	39	70	1	2021-07-05 17:24:00	0	#NULL!	#NULL!	#NULL!	#NULL!	#NULL!	#NULL!	#NULL!	#NULL!	#NULL!	#NULL!	#NULL!	#NULL!	#NULL!	#NULL!	#NULL!	#NULL!	#NULL!	#NULL!	#NULL!	#NULL!	#NULL!	#NULL!	#NULL!	#NULL!	#NULL!	#NULL!	#NULL!	#NULL!	1	1996	8	16	1	11	1	12	4	2019	3	3	8	60000	60000
905	10	25	47	1	2021-07-05 10:09:00	1	1	#NULL!	#NULL!	#NULL!	#NULL!	#NULL!	#NULL!	#NULL!	#NULL!	#NULL!	#NULL!	#NULL!	#NULL!	#NULL!	2	#NULL!	#NULL!	#NULL!	#NULL!	#NULL!	#NULL!	#NULL!	#NULL!	#NULL!	#NULL!	#NULL!	#NULL!	#NULL!	1	1942	11	28	1	1	1	1	#NULL!	#NULL!	#NULL!	#NULL!	#NULL!	46000	0
906	10	25	47	1	2021-07-05 16:40:00	1	1	#NULL!	#NULL!	#NULL!	#NULL!	#NULL!	#NULL!	#NULL!	#NULL!	#NULL!	#NULL!	#NULL!	#NULL!	#NULL!	1	#NULL!	#NULL!	#NULL!	#NULL!	#NULL!	#NULL!	#NULL!	#NULL!	#NULL!	#NULL!	#NULL!	#NULL!	#NULL!	1	1967	7	27	1	1	1	1	#NULL!	#NULL!	#NULL!	#NULL!	#NULL!	40000	40000
907	15	41	72	1	2021-07-05 17:13:00	2	1	2	#NULL!	#NULL!	#NULL!	#NULL!	#NULL!	#NULL!	#NULL!	#NULL!	#NULL!	#NULL!	#NULL!	#NULL!	1	1	#NULL!	#NULL!	#NULL!	#NULL!	#NULL!	#NULL!	#NULL!	#NULL!	#NULL!	#NULL!	#NULL!	#NULL!	1	1994	12	10	1	1	1	12	4	2017	2	2	10	100000	100000
908	10	26	48	1	2021-07-05 16:17:00	0	#NULL!	#NULL!	#NULL!	#NULL!	#NULL!	#NULL!	#NULL!	#NULL!	#NULL!	#NULL!	#NULL!	#NULL!	#NULL!	#NULL!	#NULL!	#NULL!	#NULL!	#NULL!	#NULL!	#NULL!	#NULL!	#NULL!	#NULL!	#NULL!	#NULL!	#NULL!	#NULL!	#NULL!	1	1937	8	12	1	1	1	7	4	1962	4	#NULL!	#NULL!	60000	0
909	10	26	48	1	2021-07-05 17:22:00	0	#NULL!	#NULL!	#NULL!	#NULL!	#NULL!	#NULL!	#NULL!	#NULL!	#NULL!	#NULL!	#NULL!	#NULL!	#NULL!	#NULL!	#NULL!	#NULL!	#NULL!	#NULL!	#NULL!	#NULL!	#NULL!	#NULL!	#NULL!	#NULL!	#NULL!	#NULL!	#NULL!	#NULL!	2	1937	5	12	1	1	1	1	#NULL!	#NULL!	#NULL!	#NULL!	#NULL!	0	0
910	10	26	48	1	2021-07-05 17:43:00	2	1	2	#NULL!	#NULL!	#NULL!	#NULL!	#NULL!	#NULL!	#NULL!	#NULL!	#NULL!	#NULL!	#NULL!	#NULL!	1	1	#NULL!	#NULL!	#NULL!	#NULL!	#NULL!	#NULL!	#NULL!	#NULL!	#NULL!	#NULL!	#NULL!	#NULL!	2	1973	9	17	1	1	1	6	4	1992	4	#NULL!	#NULL!	50000	50000
911	15	41	72	1	2021-07-05 10:17:00	2	7	7	#NULL!	#NULL!	#NULL!	#NULL!	#NULL!	#NULL!	#NULL!	#NULL!	#NULL!	#NULL!	#NULL!	#NULL!	1	1	#NULL!	#NULL!	#NULL!	#NULL!	#NULL!	#NULL!	#NULL!	#NULL!	#NULL!	#NULL!	#NULL!	#NULL!	1	1998	6	16	1	1	1	12	4	2020	1	2	12	0	0
912	10	26	48	1	2021-07-05 17:34:00	3	1	2	2	#NULL!	#NULL!	#NULL!	#NULL!	#NULL!	#NULL!	#NULL!	#NULL!	#NULL!	#NULL!	#NULL!	1	1	1	#NULL!	#NULL!	#NULL!	#NULL!	#NULL!	#NULL!	#NULL!	#NULL!	#NULL!	#NULL!	#NULL!	1	1982	12	28	1	1	1	9	4	2021	2	3	7	100000	100000
913	10	26	48	1	2021-07-05 16:21:00	1	1	#NULL!	#NULL!	#NULL!	#NULL!	#NULL!	#NULL!	#NULL!	#NULL!	#NULL!	#NULL!	#NULL!	#NULL!	#NULL!	1	#NULL!	#NULL!	#NULL!	#NULL!	#NULL!	#NULL!	#NULL!	#NULL!	#NULL!	#NULL!	#NULL!	#NULL!	#NULL!	2	1953	8	25	4	1	1	4	4	1972	#NULL!	#NULL!	#NULL!	3000	0
914	10	26	48	1	2021-07-05 11:37:00	0	#NULL!	#NULL!	#NULL!	#NULL!	#NULL!	#NULL!	#NULL!	#NULL!	#NULL!	#NULL!	#NULL!	#NULL!	#NULL!	#NULL!	#NULL!	#NULL!	#NULL!	#NULL!	#NULL!	#NULL!	#NULL!	#NULL!	#NULL!	#NULL!	#NULL!	#NULL!	#NULL!	#NULL!	1	1939	1	22	1	1	1	3	4	1952	#NULL!	#NULL!	#NULL!	0	0
915	10	26	48	1	2021-07-05 17:30:00	0	#NULL!	#NULL!	#NULL!	#NULL!	#NULL!	#NULL!	#NULL!	#NULL!	#NULL!	#NULL!	#NULL!	#NULL!	#NULL!	#NULL!	#NULL!	#NULL!	#NULL!	#NULL!	#NULL!	#NULL!	#NULL!	#NULL!	#NULL!	#NULL!	#NULL!	#NULL!	#NULL!	#NULL!	2	1956	11	1	1	1	1	3	4	1977	#NULL!	#NULL!	#NULL!	50000	50000
916	15	41	72	1	2021-07-05 10:30:00	3	1	2	2	#NULL!	#NULL!	#NULL!	#NULL!	#NULL!	#NULL!	#NULL!	#NULL!	#NULL!	#NULL!	#NULL!	2	1	1	#NULL!	#NULL!	#NULL!	#NULL!	#NULL!	#NULL!	#NULL!	#NULL!	#NULL!	#NULL!	#NULL!	2	1990	7	23	1	1	1	4	4	2004	#NULL!	#NULL!	#NULL!	100000	100000
917	21	63	99	1	2021-07-05 16:49:00	1	1	#NULL!	#NULL!	#NULL!	#NULL!	#NULL!	#NULL!	#NULL!	#NULL!	#NULL!	#NULL!	#NULL!	#NULL!	#NULL!	1	#NULL!	#NULL!	#NULL!	#NULL!	#NULL!	#NULL!	#NULL!	#NULL!	#NULL!	#NULL!	#NULL!	#NULL!	#NULL!	1	1941	12	21	1	1	1	3	4	1956	#NULL!	#NULL!	#NULL!	36000	0
918	10	25	47	1	2021-07-05 11:13:00	2	1	2	#NULL!	#NULL!	#NULL!	#NULL!	#NULL!	#NULL!	#NULL!	#NULL!	#NULL!	#NULL!	#NULL!	#NULL!	2	1	#NULL!	#NULL!	#NULL!	#NULL!	#NULL!	#NULL!	#NULL!	#NULL!	#NULL!	#NULL!	#NULL!	#NULL!	2	1990	5	28	3	1	1	7	4	2018	4	#NULL!	#NULL!	36000	36000
919	10	25	47	1	2021-07-05 09:48:00	0	#NULL!	#NULL!	#NULL!	#NULL!	#NULL!	#NULL!	#NULL!	#NULL!	#NULL!	#NULL!	#NULL!	#NULL!	#NULL!	#NULL!	#NULL!	#NULL!	#NULL!	#NULL!	#NULL!	#NULL!	#NULL!	#NULL!	#NULL!	#NULL!	#NULL!	#NULL!	#NULL!	#NULL!	2	1944	98	98	1	1	1	1	#NULL!	#NULL!	#NULL!	#NULL!	#NULL!	1800	0
920	15	41	72	1	2021-07-05 15:28:00	2	1	2	#NULL!	#NULL!	#NULL!	#NULL!	#NULL!	#NULL!	#NULL!	#NULL!	#NULL!	#NULL!	#NULL!	#NULL!	1	1	#NULL!	#NULL!	#NULL!	#NULL!	#NULL!	#NULL!	#NULL!	#NULL!	#NULL!	#NULL!	#NULL!	#NULL!	2	1987	11	8	1	1	1	5	4	2004	4	#NULL!	#NULL!	40000	40000
921	10	27	49	1	2021-07-05 16:57:00	4	1	2	4	4	#NULL!	#NULL!	#NULL!	#NULL!	#NULL!	#NULL!	#NULL!	#NULL!	#NULL!	#NULL!	1	1	2	2	#NULL!	#NULL!	#NULL!	#NULL!	#NULL!	#NULL!	#NULL!	#NULL!	#NULL!	#NULL!	2	1987	99	99	1	1	1	4	4	2003	#NULL!	#NULL!	#NULL!	0	0
922	21	63	99	1	2021-07-05 17:35:00	3	3	3	1	#NULL!	#NULL!	#NULL!	#NULL!	#NULL!	#NULL!	#NULL!	#NULL!	#NULL!	#NULL!	#NULL!	1	1	1	#NULL!	#NULL!	#NULL!	#NULL!	#NULL!	#NULL!	#NULL!	#NULL!	#NULL!	#NULL!	#NULL!	2	1986	2	16	1	1	1	7	4	2004	5	#NULL!	#NULL!	12000	12000
923	21	63	99	1	2021-07-05 14:51:00	1	1	#NULL!	#NULL!	#NULL!	#NULL!	#NULL!	#NULL!	#NULL!	#NULL!	#NULL!	#NULL!	#NULL!	#NULL!	#NULL!	1	#NULL!	#NULL!	#NULL!	#NULL!	#NULL!	#NULL!	#NULL!	#NULL!	#NULL!	#NULL!	#NULL!	#NULL!	#NULL!	1	1968	12	20	1	1	1	6	4	1985	4	#NULL!	#NULL!	80000	80000
924	21	63	99	1	2021-07-05 16:53:00	2	1	2	#NULL!	#NULL!	#NULL!	#NULL!	#NULL!	#NULL!	#NULL!	#NULL!	#NULL!	#NULL!	#NULL!	#NULL!	1	2	#NULL!	#NULL!	#NULL!	#NULL!	#NULL!	#NULL!	#NULL!	#NULL!	#NULL!	#NULL!	#NULL!	#NULL!	1	1972	1	10	1	1	1	4	4	1989	#NULL!	#NULL!	#NULL!	45000	45000
925	21	61	97	2	2021-07-05 16:21:00	0	#NULL!	#NULL!	#NULL!	#NULL!	#NULL!	#NULL!	#NULL!	#NULL!	#NULL!	#NULL!	#NULL!	#NULL!	#NULL!	#NULL!	#NULL!	#NULL!	#NULL!	#NULL!	#NULL!	#NULL!	#NULL!	#NULL!	#NULL!	#NULL!	#NULL!	#NULL!	#NULL!	#NULL!	2	1945	4	14	1	1	1	2	#NULL!	#NULL!	#NULL!	#NULL!	#NULL!	0	0
926	21	61	97	2	2021-07-05 17:18:00	1	1	#NULL!	#NULL!	#NULL!	#NULL!	#NULL!	#NULL!	#NULL!	#NULL!	#NULL!	#NULL!	#NULL!	#NULL!	#NULL!	1	#NULL!	#NULL!	#NULL!	#NULL!	#NULL!	#NULL!	#NULL!	#NULL!	#NULL!	#NULL!	#NULL!	#NULL!	#NULL!	2	1947	1	27	1	1	1	3	4	9998	#NULL!	#NULL!	#NULL!	5400	0
927	15	39	70	1	2021-07-05 18:34:00	0	#NULL!	#NULL!	#NULL!	#NULL!	#NULL!	#NULL!	#NULL!	#NULL!	#NULL!	#NULL!	#NULL!	#NULL!	#NULL!	#NULL!	#NULL!	#NULL!	#NULL!	#NULL!	#NULL!	#NULL!	#NULL!	#NULL!	#NULL!	#NULL!	#NULL!	#NULL!	#NULL!	#NULL!	2	1952	1	12	1	1	1	10	4	9998	2	2	10	50000	50000
928	10	27	50	1	2021-07-05 18:26:00	1	1	#NULL!	#NULL!	#NULL!	#NULL!	#NULL!	#NULL!	#NULL!	#NULL!	#NULL!	#NULL!	#NULL!	#NULL!	#NULL!	1	#NULL!	#NULL!	#NULL!	#NULL!	#NULL!	#NULL!	#NULL!	#NULL!	#NULL!	#NULL!	#NULL!	#NULL!	#NULL!	2	1950	98	98	1	1	1	1	#NULL!	#NULL!	#NULL!	#NULL!	#NULL!	0	0
929	21	64	102	1	2021-07-05 18:30:00	2	3	3	#NULL!	#NULL!	#NULL!	#NULL!	#NULL!	#NULL!	#NULL!	#NULL!	#NULL!	#NULL!	#NULL!	#NULL!	1	1	#NULL!	#NULL!	#NULL!	#NULL!	#NULL!	#NULL!	#NULL!	#NULL!	#NULL!	#NULL!	#NULL!	#NULL!	1	2000	5	3	1	1	1	10	1	2018	1	3	7	25000	0
930	10	26	48	1	2021-07-05 18:39:00	1	1	#NULL!	#NULL!	#NULL!	#NULL!	#NULL!	#NULL!	#NULL!	#NULL!	#NULL!	#NULL!	#NULL!	#NULL!	#NULL!	1	#NULL!	#NULL!	#NULL!	#NULL!	#NULL!	#NULL!	#NULL!	#NULL!	#NULL!	#NULL!	#NULL!	#NULL!	#NULL!	1	1967	8	7	1	1	1	3	4	1979	#NULL!	#NULL!	#NULL!	50000	50000
931	10	26	48	1	2021-07-05 19:12:00	1	1	#NULL!	#NULL!	#NULL!	#NULL!	#NULL!	#NULL!	#NULL!	#NULL!	#NULL!	#NULL!	#NULL!	#NULL!	#NULL!	1	#NULL!	#NULL!	#NULL!	#NULL!	#NULL!	#NULL!	#NULL!	#NULL!	#NULL!	#NULL!	#NULL!	#NULL!	#NULL!	1	1987	2	16	4	14	4	12	4	2010	1	2	8	90000	90000
932	21	64	100	1	2021-07-05 15:01:00	0	#NULL!	#NULL!	#NULL!	#NULL!	#NULL!	#NULL!	#NULL!	#NULL!	#NULL!	#NULL!	#NULL!	#NULL!	#NULL!	#NULL!	#NULL!	#NULL!	#NULL!	#NULL!	#NULL!	#NULL!	#NULL!	#NULL!	#NULL!	#NULL!	#NULL!	#NULL!	#NULL!	#NULL!	2	1964	98	98	1	1	1	4	4	9998	#NULL!	#NULL!	#NULL!	9999998	9999998
933	21	64	100	1	2021-07-05 16:58:00	2	1	3	#NULL!	#NULL!	#NULL!	#NULL!	#NULL!	#NULL!	#NULL!	#NULL!	#NULL!	#NULL!	#NULL!	#NULL!	1	2	#NULL!	#NULL!	#NULL!	#NULL!	#NULL!	#NULL!	#NULL!	#NULL!	#NULL!	#NULL!	#NULL!	#NULL!	1	1989	9	19	1	1	1	10	4	2009	2	6	8	100000	100000
934	21	64	100	1	2021-07-05 14:45:00	1	1	#NULL!	#NULL!	#NULL!	#NULL!	#NULL!	#NULL!	#NULL!	#NULL!	#NULL!	#NULL!	#NULL!	#NULL!	#NULL!	1	#NULL!	#NULL!	#NULL!	#NULL!	#NULL!	#NULL!	#NULL!	#NULL!	#NULL!	#NULL!	#NULL!	#NULL!	#NULL!	2	1966	7	20	1	1	1	6	4	9998	3	#NULL!	#NULL!	10000	0
935	15	39	70	1	2021-07-05 12:16:00	6	4	1	2	6	9	9	#NULL!	#NULL!	#NULL!	#NULL!	#NULL!	#NULL!	#NULL!	#NULL!	1	1	1	1	1	1	#NULL!	#NULL!	#NULL!	#NULL!	#NULL!	#NULL!	#NULL!	#NULL!	2	1998	7	3	1	1	1	6	4	2016	4	#NULL!	#NULL!	20000	20000
936	21	61	97	2	2021-07-05 17:21:00	1	1	#NULL!	#NULL!	#NULL!	#NULL!	#NULL!	#NULL!	#NULL!	#NULL!	#NULL!	#NULL!	#NULL!	#NULL!	#NULL!	1	#NULL!	#NULL!	#NULL!	#NULL!	#NULL!	#NULL!	#NULL!	#NULL!	#NULL!	#NULL!	#NULL!	#NULL!	#NULL!	1	1962	10	10	1	1	1	4	2	1974	#NULL!	#NULL!	#NULL!	45000	45000
937	21	63	99	1	2021-07-05 18:53:00	0	#NULL!	#NULL!	#NULL!	#NULL!	#NULL!	#NULL!	#NULL!	#NULL!	#NULL!	#NULL!	#NULL!	#NULL!	#NULL!	#NULL!	#NULL!	#NULL!	#NULL!	#NULL!	#NULL!	#NULL!	#NULL!	#NULL!	#NULL!	#NULL!	#NULL!	#NULL!	#NULL!	#NULL!	1	1950	10	26	1	1	1	4	2	1966	#NULL!	#NULL!	#NULL!	45600	0
938	15	40	71	1	2021-07-05 15:44:00	2	1	11	#NULL!	#NULL!	#NULL!	#NULL!	#NULL!	#NULL!	#NULL!	#NULL!	#NULL!	#NULL!	#NULL!	#NULL!	1	1	#NULL!	#NULL!	#NULL!	#NULL!	#NULL!	#NULL!	#NULL!	#NULL!	#NULL!	#NULL!	#NULL!	#NULL!	2	1952	8	1	1	1	1	3	2	#NULL!	#NULL!	#NULL!	#NULL!	2500	0
939	15	39	70	1	2021-07-05 11:07:00	2	5	3	#NULL!	#NULL!	#NULL!	#NULL!	#NULL!	#NULL!	#NULL!	#NULL!	#NULL!	#NULL!	#NULL!	#NULL!	1	1	#NULL!	#NULL!	#NULL!	#NULL!	#NULL!	#NULL!	#NULL!	#NULL!	#NULL!	#NULL!	#NULL!	#NULL!	1	2003	11	25	1	1	1	5	1	2018	4	#NULL!	#NULL!	0	0
940	15	39	70	1	2021-07-05 20:22:00	3	3	3	5	#NULL!	#NULL!	#NULL!	#NULL!	#NULL!	#NULL!	#NULL!	#NULL!	#NULL!	#NULL!	#NULL!	2	2	2	#NULL!	#NULL!	#NULL!	#NULL!	#NULL!	#NULL!	#NULL!	#NULL!	#NULL!	#NULL!	#NULL!	1	1997	6	15	1	1	1	4	4	2012	#NULL!	#NULL!	#NULL!	60000	60000
941	15	39	70	1	2021-07-05 18:24:00	0	#NULL!	#NULL!	#NULL!	#NULL!	#NULL!	#NULL!	#NULL!	#NULL!	#NULL!	#NULL!	#NULL!	#NULL!	#NULL!	#NULL!	#NULL!	#NULL!	#NULL!	#NULL!	#NULL!	#NULL!	#NULL!	#NULL!	#NULL!	#NULL!	#NULL!	#NULL!	#NULL!	#NULL!	2	1996	10	23	1	1	1	10	4	2018	4	4	10	0	0
942	10	24	46	2	2021-07-05 09:35:00	0	#NULL!	#NULL!	#NULL!	#NULL!	#NULL!	#NULL!	#NULL!	#NULL!	#NULL!	#NULL!	#NULL!	#NULL!	#NULL!	#NULL!	#NULL!	#NULL!	#NULL!	#NULL!	#NULL!	#NULL!	#NULL!	#NULL!	#NULL!	#NULL!	#NULL!	#NULL!	#NULL!	#NULL!	2	1944	12	29	4	14	2	1	#NULL!	#NULL!	#NULL!	#NULL!	#NULL!	9600	0
943	15	41	72	1	2021-07-05 20:08:00	0	#NULL!	#NULL!	#NULL!	#NULL!	#NULL!	#NULL!	#NULL!	#NULL!	#NULL!	#NULL!	#NULL!	#NULL!	#NULL!	#NULL!	#NULL!	#NULL!	#NULL!	#NULL!	#NULL!	#NULL!	#NULL!	#NULL!	#NULL!	#NULL!	#NULL!	#NULL!	#NULL!	#NULL!	2	1988	12	5	1	1	1	10	4	2010	4	3	4	60000	56000
944	10	26	48	1	2021-07-05 20:02:00	1	1	#NULL!	#NULL!	#NULL!	#NULL!	#NULL!	#NULL!	#NULL!	#NULL!	#NULL!	#NULL!	#NULL!	#NULL!	#NULL!	2	#NULL!	#NULL!	#NULL!	#NULL!	#NULL!	#NULL!	#NULL!	#NULL!	#NULL!	#NULL!	#NULL!	#NULL!	#NULL!	1	1954	12	5	1	1	1	6	4	1972	2	#NULL!	#NULL!	30000	9999997
945	10	26	48	1	2021-07-05 17:11:00	2	1	2	#NULL!	#NULL!	#NULL!	#NULL!	#NULL!	#NULL!	#NULL!	#NULL!	#NULL!	#NULL!	#NULL!	#NULL!	1	2	#NULL!	#NULL!	#NULL!	#NULL!	#NULL!	#NULL!	#NULL!	#NULL!	#NULL!	#NULL!	#NULL!	#NULL!	1	1972	9	3	1	1	1	4	4	1989	#NULL!	#NULL!	#NULL!	50000	50000
946	15	39	70	1	2021-07-05 17:52:00	2	1	2	#NULL!	#NULL!	#NULL!	#NULL!	#NULL!	#NULL!	#NULL!	#NULL!	#NULL!	#NULL!	#NULL!	#NULL!	1	1	#NULL!	#NULL!	#NULL!	#NULL!	#NULL!	#NULL!	#NULL!	#NULL!	#NULL!	#NULL!	#NULL!	#NULL!	2	1972	10	15	1	1	1	6	4	1998	5	#NULL!	#NULL!	50000	50000
947	10	26	48	1	2021-07-05 16:06:00	0	#NULL!	#NULL!	#NULL!	#NULL!	#NULL!	#NULL!	#NULL!	#NULL!	#NULL!	#NULL!	#NULL!	#NULL!	#NULL!	#NULL!	#NULL!	#NULL!	#NULL!	#NULL!	#NULL!	#NULL!	#NULL!	#NULL!	#NULL!	#NULL!	#NULL!	#NULL!	#NULL!	#NULL!	2	1948	10	10	1	1	1	1	#NULL!	#NULL!	#NULL!	#NULL!	#NULL!	12000	9999997
948	15	39	70	1	2021-07-05 16:07:00	0	#NULL!	#NULL!	#NULL!	#NULL!	#NULL!	#NULL!	#NULL!	#NULL!	#NULL!	#NULL!	#NULL!	#NULL!	#NULL!	#NULL!	#NULL!	#NULL!	#NULL!	#NULL!	#NULL!	#NULL!	#NULL!	#NULL!	#NULL!	#NULL!	#NULL!	#NULL!	#NULL!	#NULL!	1	1935	12	30	1	1	1	4	4	1956	#NULL!	#NULL!	#NULL!	0	0
949	10	24	46	2	2021-07-05 09:39:00	1	11	#NULL!	#NULL!	#NULL!	#NULL!	#NULL!	#NULL!	#NULL!	#NULL!	#NULL!	#NULL!	#NULL!	#NULL!	#NULL!	1	#NULL!	#NULL!	#NULL!	#NULL!	#NULL!	#NULL!	#NULL!	#NULL!	#NULL!	#NULL!	#NULL!	#NULL!	#NULL!	1	1943	11	8	4	1	2	6	3	1958	2	#NULL!	#NULL!	50000	0
950	10	24	46	2	2021-07-05 11:37:00	3	1	2	2	#NULL!	#NULL!	#NULL!	#NULL!	#NULL!	#NULL!	#NULL!	#NULL!	#NULL!	#NULL!	#NULL!	1	1	1	#NULL!	#NULL!	#NULL!	#NULL!	#NULL!	#NULL!	#NULL!	#NULL!	#NULL!	#NULL!	#NULL!	1	1980	6	18	4	14	7	4	4	1995	#NULL!	#NULL!	#NULL!	36000	36000
951	10	24	46	2	2021-07-05 14:38:00	0	#NULL!	#NULL!	#NULL!	#NULL!	#NULL!	#NULL!	#NULL!	#NULL!	#NULL!	#NULL!	#NULL!	#NULL!	#NULL!	#NULL!	#NULL!	#NULL!	#NULL!	#NULL!	#NULL!	#NULL!	#NULL!	#NULL!	#NULL!	#NULL!	#NULL!	#NULL!	#NULL!	#NULL!	2	1931	1	2	4	14	1	2	#NULL!	#NULL!	#NULL!	#NULL!	#NULL!	30000	9999997
952	10	24	46	2	2021-07-05 14:58:00	1	1	#NULL!	#NULL!	#NULL!	#NULL!	#NULL!	#NULL!	#NULL!	#NULL!	#NULL!	#NULL!	#NULL!	#NULL!	#NULL!	2	#NULL!	#NULL!	#NULL!	#NULL!	#NULL!	#NULL!	#NULL!	#NULL!	#NULL!	#NULL!	#NULL!	#NULL!	#NULL!	1	1961	10	13	4	14	8	4	4	1977	#NULL!	#NULL!	#NULL!	0	0
953	10	24	46	2	2021-07-05 11:22:00	2	1	2	#NULL!	#NULL!	#NULL!	#NULL!	#NULL!	#NULL!	#NULL!	#NULL!	#NULL!	#NULL!	#NULL!	#NULL!	1	1	#NULL!	#NULL!	#NULL!	#NULL!	#NULL!	#NULL!	#NULL!	#NULL!	#NULL!	#NULL!	#NULL!	#NULL!	1	1970	12	16	4	14	8	3	4	1983	#NULL!	#NULL!	#NULL!	9999997	9999997
954	10	24	46	2	2021-07-05 12:12:00	6	4	4	1	2	2	2	#NULL!	#NULL!	#NULL!	#NULL!	#NULL!	#NULL!	#NULL!	#NULL!	1	1	1	1	1	1	#NULL!	#NULL!	#NULL!	#NULL!	#NULL!	#NULL!	#NULL!	#NULL!	2	1989	10	17	4	14	1	4	4	2005	#NULL!	#NULL!	#NULL!	120000	120000
955	10	24	46	2	2021-07-05 15:25:00	1	1	#NULL!	#NULL!	#NULL!	#NULL!	#NULL!	#NULL!	#NULL!	#NULL!	#NULL!	#NULL!	#NULL!	#NULL!	#NULL!	1	#NULL!	#NULL!	#NULL!	#NULL!	#NULL!	#NULL!	#NULL!	#NULL!	#NULL!	#NULL!	#NULL!	#NULL!	#NULL!	2	1942	98	98	4	14	3	1	#NULL!	#NULL!	#NULL!	#NULL!	#NULL!	3000	1000
956	10	24	46	2	2021-07-05 09:27:00	0	#NULL!	#NULL!	#NULL!	#NULL!	#NULL!	#NULL!	#NULL!	#NULL!	#NULL!	#NULL!	#NULL!	#NULL!	#NULL!	#NULL!	#NULL!	#NULL!	#NULL!	#NULL!	#NULL!	#NULL!	#NULL!	#NULL!	#NULL!	#NULL!	#NULL!	#NULL!	#NULL!	#NULL!	1	1948	10	8	4	14	6	3	4	1961	#NULL!	#NULL!	#NULL!	10000	3000
957	21	64	101	1	2021-07-05 17:46:00	4	1	2	6	9	#NULL!	#NULL!	#NULL!	#NULL!	#NULL!	#NULL!	#NULL!	#NULL!	#NULL!	#NULL!	1	1	1	1	#NULL!	#NULL!	#NULL!	#NULL!	#NULL!	#NULL!	#NULL!	#NULL!	#NULL!	#NULL!	2	1958	9	25	1	1	1	3	4	9998	#NULL!	#NULL!	#NULL!	0	0
958	17	50	83	2	2021-07-05 12:49:00	2	1	2	#NULL!	#NULL!	#NULL!	#NULL!	#NULL!	#NULL!	#NULL!	#NULL!	#NULL!	#NULL!	#NULL!	#NULL!	1	1	#NULL!	#NULL!	#NULL!	#NULL!	#NULL!	#NULL!	#NULL!	#NULL!	#NULL!	#NULL!	#NULL!	#NULL!	1	1986	5	13	1	1	1	4	4	2002	#NULL!	#NULL!	#NULL!	20000	20000
959	17	50	83	2	2021-07-05 15:05:00	6	1	2	6	9	9	9	#NULL!	#NULL!	#NULL!	#NULL!	#NULL!	#NULL!	#NULL!	#NULL!	1	1	1	1	1	1	#NULL!	#NULL!	#NULL!	#NULL!	#NULL!	#NULL!	#NULL!	#NULL!	1	1951	98	98	1	1	1	1	#NULL!	#NULL!	#NULL!	#NULL!	#NULL!	3000	3000
960	15	39	70	1	2021-07-05 09:33:00	0	#NULL!	#NULL!	#NULL!	#NULL!	#NULL!	#NULL!	#NULL!	#NULL!	#NULL!	#NULL!	#NULL!	#NULL!	#NULL!	#NULL!	#NULL!	#NULL!	#NULL!	#NULL!	#NULL!	#NULL!	#NULL!	#NULL!	#NULL!	#NULL!	#NULL!	#NULL!	#NULL!	#NULL!	2	1952	4	8	1	16	9	1	#NULL!	#NULL!	#NULL!	#NULL!	#NULL!	0	0
961	15	39	70	1	2021-07-05 10:48:00	1	2	#NULL!	#NULL!	#NULL!	#NULL!	#NULL!	#NULL!	#NULL!	#NULL!	#NULL!	#NULL!	#NULL!	#NULL!	#NULL!	1	#NULL!	#NULL!	#NULL!	#NULL!	#NULL!	#NULL!	#NULL!	#NULL!	#NULL!	#NULL!	#NULL!	#NULL!	#NULL!	1	1972	2	8	1	1	1	4	4	1990	#NULL!	#NULL!	#NULL!	30000	30000
962	15	39	70	1	2021-07-05 14:09:00	1	9	#NULL!	#NULL!	#NULL!	#NULL!	#NULL!	#NULL!	#NULL!	#NULL!	#NULL!	#NULL!	#NULL!	#NULL!	#NULL!	1	#NULL!	#NULL!	#NULL!	#NULL!	#NULL!	#NULL!	#NULL!	#NULL!	#NULL!	#NULL!	#NULL!	#NULL!	#NULL!	1	1964	10	11	1	16	8	3	3	#NULL!	#NULL!	#NULL!	#NULL!	10000	10000
963	10	27	49	1	2021-07-05 19:45:00	3	1	2	2	#NULL!	#NULL!	#NULL!	#NULL!	#NULL!	#NULL!	#NULL!	#NULL!	#NULL!	#NULL!	#NULL!	1	1	1	#NULL!	#NULL!	#NULL!	#NULL!	#NULL!	#NULL!	#NULL!	#NULL!	#NULL!	#NULL!	#NULL!	1	1982	99	99	1	1	1	4	4	1997	#NULL!	#NULL!	#NULL!	100000	100000
964	15	39	70	1	2021-07-05 16:19:00	0	#NULL!	#NULL!	#NULL!	#NULL!	#NULL!	#NULL!	#NULL!	#NULL!	#NULL!	#NULL!	#NULL!	#NULL!	#NULL!	#NULL!	#NULL!	#NULL!	#NULL!	#NULL!	#NULL!	#NULL!	#NULL!	#NULL!	#NULL!	#NULL!	#NULL!	#NULL!	#NULL!	#NULL!	2	1991	8	5	1	1	1	5	4	2012	3	#NULL!	#NULL!	50000	50000
965	10	27	49	1	2021-07-05 17:55:00	3	1	2	2	#NULL!	#NULL!	#NULL!	#NULL!	#NULL!	#NULL!	#NULL!	#NULL!	#NULL!	#NULL!	#NULL!	1	1	1	#NULL!	#NULL!	#NULL!	#NULL!	#NULL!	#NULL!	#NULL!	#NULL!	#NULL!	#NULL!	#NULL!	2	1989	10	21	1	1	1	6	2	9998	4	#NULL!	#NULL!	0	0
966	10	24	46	2	2021-07-05 14:50:00	1	1	#NULL!	#NULL!	#NULL!	#NULL!	#NULL!	#NULL!	#NULL!	#NULL!	#NULL!	#NULL!	#NULL!	#NULL!	#NULL!	1	#NULL!	#NULL!	#NULL!	#NULL!	#NULL!	#NULL!	#NULL!	#NULL!	#NULL!	#NULL!	#NULL!	#NULL!	#NULL!	1	1954	8	1	4	14	4	3	2	#NULL!	#NULL!	#NULL!	#NULL!	10000	10000
967	10	27	49	1	2021-07-05 17:15:00	0	#NULL!	#NULL!	#NULL!	#NULL!	#NULL!	#NULL!	#NULL!	#NULL!	#NULL!	#NULL!	#NULL!	#NULL!	#NULL!	#NULL!	#NULL!	#NULL!	#NULL!	#NULL!	#NULL!	#NULL!	#NULL!	#NULL!	#NULL!	#NULL!	#NULL!	#NULL!	#NULL!	#NULL!	1	1991	7	28	4	1	1	5	4	2010	4	#NULL!	#NULL!	40000	40000
968	10	24	46	2	2021-07-05 12:57:00	2	6	9	#NULL!	#NULL!	#NULL!	#NULL!	#NULL!	#NULL!	#NULL!	#NULL!	#NULL!	#NULL!	#NULL!	#NULL!	1	1	#NULL!	#NULL!	#NULL!	#NULL!	#NULL!	#NULL!	#NULL!	#NULL!	#NULL!	#NULL!	#NULL!	#NULL!	2	1958	98	98	4	14	7	1	#NULL!	#NULL!	#NULL!	#NULL!	#NULL!	0	0
969	10	27	49	1	2021-07-05 11:35:00	0	#NULL!	#NULL!	#NULL!	#NULL!	#NULL!	#NULL!	#NULL!	#NULL!	#NULL!	#NULL!	#NULL!	#NULL!	#NULL!	#NULL!	#NULL!	#NULL!	#NULL!	#NULL!	#NULL!	#NULL!	#NULL!	#NULL!	#NULL!	#NULL!	#NULL!	#NULL!	#NULL!	#NULL!	1	1971	99	99	1	21	2	10	4	1996	4	6	5	9999999	9999999
970	10	25	47	1	2021-07-05 19:48:00	2	1	2	#NULL!	#NULL!	#NULL!	#NULL!	#NULL!	#NULL!	#NULL!	#NULL!	#NULL!	#NULL!	#NULL!	#NULL!	1	1	#NULL!	#NULL!	#NULL!	#NULL!	#NULL!	#NULL!	#NULL!	#NULL!	#NULL!	#NULL!	#NULL!	#NULL!	2	1968	99	99	1	1	1	6	4	1989	5	#NULL!	#NULL!	25000	25000
971	9	23	45	2	2021-07-05 12:25:00	4	1	6	2	9	#NULL!	#NULL!	#NULL!	#NULL!	#NULL!	#NULL!	#NULL!	#NULL!	#NULL!	#NULL!	2	2	2	2	#NULL!	#NULL!	#NULL!	#NULL!	#NULL!	#NULL!	#NULL!	#NULL!	#NULL!	#NULL!	1	1953	6	12	1	1	1	3	4	1966	#NULL!	#NULL!	#NULL!	5000	5000
972	9	23	45	2	2021-07-05 14:10:00	4	1	2	6	9	#NULL!	#NULL!	#NULL!	#NULL!	#NULL!	#NULL!	#NULL!	#NULL!	#NULL!	#NULL!	2	2	2	2	#NULL!	#NULL!	#NULL!	#NULL!	#NULL!	#NULL!	#NULL!	#NULL!	#NULL!	#NULL!	1	1964	2	27	1	11	4	4	4	1981	#NULL!	#NULL!	#NULL!	10000	10000
973	9	23	45	2	2021-07-05 16:12:00	5	4	4	1	5	2	#NULL!	#NULL!	#NULL!	#NULL!	#NULL!	#NULL!	#NULL!	#NULL!	#NULL!	2	2	1	2	1	#NULL!	#NULL!	#NULL!	#NULL!	#NULL!	#NULL!	#NULL!	#NULL!	#NULL!	2	1995	11	12	1	1	1	4	2	2009	#NULL!	#NULL!	#NULL!	50000	50000
974	10	27	49	1	2021-07-05 19:38:00	1	5	#NULL!	#NULL!	#NULL!	#NULL!	#NULL!	#NULL!	#NULL!	#NULL!	#NULL!	#NULL!	#NULL!	#NULL!	#NULL!	1	#NULL!	#NULL!	#NULL!	#NULL!	#NULL!	#NULL!	#NULL!	#NULL!	#NULL!	#NULL!	#NULL!	#NULL!	#NULL!	2	2000	4	25	1	1	1	10	4	2021	2	2	14	9999997	9999997
975	10	27	49	1	2021-07-05 18:13:00	1	1	#NULL!	#NULL!	#NULL!	#NULL!	#NULL!	#NULL!	#NULL!	#NULL!	#NULL!	#NULL!	#NULL!	#NULL!	#NULL!	1	#NULL!	#NULL!	#NULL!	#NULL!	#NULL!	#NULL!	#NULL!	#NULL!	#NULL!	#NULL!	#NULL!	#NULL!	#NULL!	1	1987	10	30	1	1	1	10	4	2006	2	2	8	9999999	9999999
976	21	63	99	1	2021-07-05 17:13:00	3	3	3	2	#NULL!	#NULL!	#NULL!	#NULL!	#NULL!	#NULL!	#NULL!	#NULL!	#NULL!	#NULL!	#NULL!	2	1	1	#NULL!	#NULL!	#NULL!	#NULL!	#NULL!	#NULL!	#NULL!	#NULL!	#NULL!	#NULL!	#NULL!	1	1985	4	18	1	1	1	4	4	2001	#NULL!	#NULL!	#NULL!	60000	60000
977	21	63	99	1	2021-07-05 19:37:00	3	3	3	1	#NULL!	#NULL!	#NULL!	#NULL!	#NULL!	#NULL!	#NULL!	#NULL!	#NULL!	#NULL!	#NULL!	1	1	1	#NULL!	#NULL!	#NULL!	#NULL!	#NULL!	#NULL!	#NULL!	#NULL!	#NULL!	#NULL!	#NULL!	1	1980	2	3	1	1	1	9	4	2000	2	5	12	100000	50000
978	9	20	42	1	2021-07-05 10:14:00	2	1	2	#NULL!	#NULL!	#NULL!	#NULL!	#NULL!	#NULL!	#NULL!	#NULL!	#NULL!	#NULL!	#NULL!	#NULL!	1	2	#NULL!	#NULL!	#NULL!	#NULL!	#NULL!	#NULL!	#NULL!	#NULL!	#NULL!	#NULL!	#NULL!	#NULL!	2	1970	3	26	1	1	1	4	2	1983	#NULL!	#NULL!	#NULL!	10000	10000
979	9	20	42	1	2021-07-05 12:32:00	3	1	2	6	#NULL!	#NULL!	#NULL!	#NULL!	#NULL!	#NULL!	#NULL!	#NULL!	#NULL!	#NULL!	#NULL!	1	2	2	#NULL!	#NULL!	#NULL!	#NULL!	#NULL!	#NULL!	#NULL!	#NULL!	#NULL!	#NULL!	#NULL!	2	1965	6	26	1	1	1	4	3	9998	#NULL!	#NULL!	#NULL!	18000	18000
980	9	20	42	1	2021-07-05 14:19:00	2	1	2	#NULL!	#NULL!	#NULL!	#NULL!	#NULL!	#NULL!	#NULL!	#NULL!	#NULL!	#NULL!	#NULL!	#NULL!	2	2	#NULL!	#NULL!	#NULL!	#NULL!	#NULL!	#NULL!	#NULL!	#NULL!	#NULL!	#NULL!	#NULL!	#NULL!	2	1969	10	12	1	1	1	4	4	1986	#NULL!	#NULL!	#NULL!	26000	26000
981	15	40	71	1	2021-07-05 19:26:00	0	#NULL!	#NULL!	#NULL!	#NULL!	#NULL!	#NULL!	#NULL!	#NULL!	#NULL!	#NULL!	#NULL!	#NULL!	#NULL!	#NULL!	#NULL!	#NULL!	#NULL!	#NULL!	#NULL!	#NULL!	#NULL!	#NULL!	#NULL!	#NULL!	#NULL!	#NULL!	#NULL!	#NULL!	1	1954	11	13	1	1	1	3	4	9998	#NULL!	#NULL!	#NULL!	40000	0
982	9	20	42	1	2021-07-05 17:55:00	2	1	2	#NULL!	#NULL!	#NULL!	#NULL!	#NULL!	#NULL!	#NULL!	#NULL!	#NULL!	#NULL!	#NULL!	#NULL!	1	1	#NULL!	#NULL!	#NULL!	#NULL!	#NULL!	#NULL!	#NULL!	#NULL!	#NULL!	#NULL!	#NULL!	#NULL!	1	1959	1	2	1	1	1	6	4	1978	2	#NULL!	#NULL!	40000	40000
983	9	21	43	2	2021-07-05 09:20:00	1	1	#NULL!	#NULL!	#NULL!	#NULL!	#NULL!	#NULL!	#NULL!	#NULL!	#NULL!	#NULL!	#NULL!	#NULL!	#NULL!	1	#NULL!	#NULL!	#NULL!	#NULL!	#NULL!	#NULL!	#NULL!	#NULL!	#NULL!	#NULL!	#NULL!	#NULL!	#NULL!	1	1940	7	15	1	1	1	1	#NULL!	#NULL!	#NULL!	#NULL!	#NULL!	13800	0
984	17	50	83	2	2021-07-05 08:52:00	3	1	2	2	#NULL!	#NULL!	#NULL!	#NULL!	#NULL!	#NULL!	#NULL!	#NULL!	#NULL!	#NULL!	#NULL!	1	2	2	#NULL!	#NULL!	#NULL!	#NULL!	#NULL!	#NULL!	#NULL!	#NULL!	#NULL!	#NULL!	#NULL!	2	1970	10	24	1	1	1	4	2	9998	#NULL!	#NULL!	#NULL!	0	0
985	9	21	43	2	2021-07-05 12:27:00	0	#NULL!	#NULL!	#NULL!	#NULL!	#NULL!	#NULL!	#NULL!	#NULL!	#NULL!	#NULL!	#NULL!	#NULL!	#NULL!	#NULL!	#NULL!	#NULL!	#NULL!	#NULL!	#NULL!	#NULL!	#NULL!	#NULL!	#NULL!	#NULL!	#NULL!	#NULL!	#NULL!	#NULL!	1	1939	2	15	1	1	1	1	#NULL!	#NULL!	#NULL!	#NULL!	#NULL!	2274	0
986	17	50	83	2	2021-07-05 10:40:00	1	1	#NULL!	#NULL!	#NULL!	#NULL!	#NULL!	#NULL!	#NULL!	#NULL!	#NULL!	#NULL!	#NULL!	#NULL!	#NULL!	1	#NULL!	#NULL!	#NULL!	#NULL!	#NULL!	#NULL!	#NULL!	#NULL!	#NULL!	#NULL!	#NULL!	#NULL!	#NULL!	1	1965	4	13	1	1	1	6	4	1975	5	#NULL!	#NULL!	37000	37000
987	17	50	83	2	2021-07-05 14:24:00	3	2	9	9	#NULL!	#NULL!	#NULL!	#NULL!	#NULL!	#NULL!	#NULL!	#NULL!	#NULL!	#NULL!	#NULL!	1	1	1	#NULL!	#NULL!	#NULL!	#NULL!	#NULL!	#NULL!	#NULL!	#NULL!	#NULL!	#NULL!	#NULL!	1	1966	12	5	1	1	1	4	4	1981	#NULL!	#NULL!	#NULL!	27000	27000
988	9	21	43	2	2021-07-05 10:37:00	1	1	#NULL!	#NULL!	#NULL!	#NULL!	#NULL!	#NULL!	#NULL!	#NULL!	#NULL!	#NULL!	#NULL!	#NULL!	#NULL!	1	#NULL!	#NULL!	#NULL!	#NULL!	#NULL!	#NULL!	#NULL!	#NULL!	#NULL!	#NULL!	#NULL!	#NULL!	#NULL!	1	1940	12	1	1	16	2	3	4	9998	#NULL!	#NULL!	#NULL!	10000	0
989	9	21	43	2	2021-07-05 15:15:00	1	1	#NULL!	#NULL!	#NULL!	#NULL!	#NULL!	#NULL!	#NULL!	#NULL!	#NULL!	#NULL!	#NULL!	#NULL!	#NULL!	1	#NULL!	#NULL!	#NULL!	#NULL!	#NULL!	#NULL!	#NULL!	#NULL!	#NULL!	#NULL!	#NULL!	#NULL!	#NULL!	2	1953	9	20	1	15	8	3	2	#NULL!	#NULL!	#NULL!	#NULL!	10000	10000
990	9	20	42	1	2021-07-05 14:16:00	2	1	2	#NULL!	#NULL!	#NULL!	#NULL!	#NULL!	#NULL!	#NULL!	#NULL!	#NULL!	#NULL!	#NULL!	#NULL!	2	1	#NULL!	#NULL!	#NULL!	#NULL!	#NULL!	#NULL!	#NULL!	#NULL!	#NULL!	#NULL!	#NULL!	#NULL!	2	1987	7	28	1	1	1	6	4	2006	3	#NULL!	#NULL!	35000	35000
991	9	21	43	2	2021-07-05 13:49:00	0	#NULL!	#NULL!	#NULL!	#NULL!	#NULL!	#NULL!	#NULL!	#NULL!	#NULL!	#NULL!	#NULL!	#NULL!	#NULL!	#NULL!	#NULL!	#NULL!	#NULL!	#NULL!	#NULL!	#NULL!	#NULL!	#NULL!	#NULL!	#NULL!	#NULL!	#NULL!	#NULL!	#NULL!	1	1941	12	1	1	1	1	1	#NULL!	#NULL!	#NULL!	#NULL!	#NULL!	1800	0
992	9	20	42	1	2021-07-05 17:49:00	2	3	3	#NULL!	#NULL!	#NULL!	#NULL!	#NULL!	#NULL!	#NULL!	#NULL!	#NULL!	#NULL!	#NULL!	#NULL!	2	2	#NULL!	#NULL!	#NULL!	#NULL!	#NULL!	#NULL!	#NULL!	#NULL!	#NULL!	#NULL!	#NULL!	#NULL!	2	1989	4	12	1	1	1	11	4	9998	2	3	4	20000	20000
993	9	22	44	2	2021-07-05 15:39:00	5	1	2	6	2	6	#NULL!	#NULL!	#NULL!	#NULL!	#NULL!	#NULL!	#NULL!	#NULL!	#NULL!	1	1	1	1	2	#NULL!	#NULL!	#NULL!	#NULL!	#NULL!	#NULL!	#NULL!	#NULL!	#NULL!	2	1971	8	25	1	1	1	1	#NULL!	#NULL!	#NULL!	#NULL!	#NULL!	4000	4000
994	9	22	44	2	2021-07-05 13:07:00	2	1	2	#NULL!	#NULL!	#NULL!	#NULL!	#NULL!	#NULL!	#NULL!	#NULL!	#NULL!	#NULL!	#NULL!	#NULL!	1	1	#NULL!	#NULL!	#NULL!	#NULL!	#NULL!	#NULL!	#NULL!	#NULL!	#NULL!	#NULL!	#NULL!	#NULL!	1	1958	11	19	1	1	1	4	4	9998	#NULL!	#NULL!	#NULL!	2400	9999997
995	9	22	44	2	2021-07-05 11:37:00	1	1	#NULL!	#NULL!	#NULL!	#NULL!	#NULL!	#NULL!	#NULL!	#NULL!	#NULL!	#NULL!	#NULL!	#NULL!	#NULL!	2	#NULL!	#NULL!	#NULL!	#NULL!	#NULL!	#NULL!	#NULL!	#NULL!	#NULL!	#NULL!	#NULL!	#NULL!	#NULL!	1	1948	98	98	1	1	1	1	#NULL!	#NULL!	#NULL!	#NULL!	#NULL!	2400	1400
996	9	22	44	2	2021-07-05 10:33:00	5	4	4	1	2	2	#NULL!	#NULL!	#NULL!	#NULL!	#NULL!	#NULL!	#NULL!	#NULL!	#NULL!	1	1	1	1	1	#NULL!	#NULL!	#NULL!	#NULL!	#NULL!	#NULL!	#NULL!	#NULL!	#NULL!	2	1982	11	6	1	1	1	3	4	9998	#NULL!	#NULL!	#NULL!	9000	9000
997	10	24	46	2	2021-07-05 14:46:00	4	9	2	6	9	#NULL!	#NULL!	#NULL!	#NULL!	#NULL!	#NULL!	#NULL!	#NULL!	#NULL!	#NULL!	2	2	2	2	#NULL!	#NULL!	#NULL!	#NULL!	#NULL!	#NULL!	#NULL!	#NULL!	#NULL!	#NULL!	2	1957	4	14	4	14	7	1	#NULL!	#NULL!	#NULL!	#NULL!	#NULL!	0	0
998	10	24	46	2	2021-07-05 12:47:00	1	5	#NULL!	#NULL!	#NULL!	#NULL!	#NULL!	#NULL!	#NULL!	#NULL!	#NULL!	#NULL!	#NULL!	#NULL!	#NULL!	2	#NULL!	#NULL!	#NULL!	#NULL!	#NULL!	#NULL!	#NULL!	#NULL!	#NULL!	#NULL!	#NULL!	#NULL!	#NULL!	2	1959	6	29	4	14	3	1	#NULL!	#NULL!	#NULL!	#NULL!	#NULL!	0	0
999	9	22	44	2	2021-07-05 09:27:00	3	3	2	6	#NULL!	#NULL!	#NULL!	#NULL!	#NULL!	#NULL!	#NULL!	#NULL!	#NULL!	#NULL!	#NULL!	1	1	1	#NULL!	#NULL!	#NULL!	#NULL!	#NULL!	#NULL!	#NULL!	#NULL!	#NULL!	#NULL!	#NULL!	1	1964	9	29	1	1	1	3	4	1977	#NULL!	#NULL!	#NULL!	60000	60000
1000	10	24	46	2	2021-07-05 10:47:00	2	1	2	#NULL!	#NULL!	#NULL!	#NULL!	#NULL!	#NULL!	#NULL!	#NULL!	#NULL!	#NULL!	#NULL!	#NULL!	2	2	#NULL!	#NULL!	#NULL!	#NULL!	#NULL!	#NULL!	#NULL!	#NULL!	#NULL!	#NULL!	#NULL!	#NULL!	1	1952	7	3	4	14	7	3	4	1964	#NULL!	#NULL!	#NULL!	0	0
1001	10	24	46	2	2021-07-05 09:22:00	2	2	2	#NULL!	#NULL!	#NULL!	#NULL!	#NULL!	#NULL!	#NULL!	#NULL!	#NULL!	#NULL!	#NULL!	#NULL!	1	1	#NULL!	#NULL!	#NULL!	#NULL!	#NULL!	#NULL!	#NULL!	#NULL!	#NULL!	#NULL!	#NULL!	#NULL!	2	1984	8	9	4	14	8	3	4	1997	#NULL!	#NULL!	#NULL!	20000	20000
1002	21	61	97	2	2021-07-05 15:08:00	4	11	1	2	6	#NULL!	#NULL!	#NULL!	#NULL!	#NULL!	#NULL!	#NULL!	#NULL!	#NULL!	#NULL!	1	1	2	2	#NULL!	#NULL!	#NULL!	#NULL!	#NULL!	#NULL!	#NULL!	#NULL!	#NULL!	#NULL!	2	1948	3	98	1	1	1	4	4	1963	#NULL!	#NULL!	#NULL!	1200	0
1003	10	27	49	1	2021-07-05 20:21:00	3	1	2	2	#NULL!	#NULL!	#NULL!	#NULL!	#NULL!	#NULL!	#NULL!	#NULL!	#NULL!	#NULL!	#NULL!	1	1	1	#NULL!	#NULL!	#NULL!	#NULL!	#NULL!	#NULL!	#NULL!	#NULL!	#NULL!	#NULL!	#NULL!	2	1980	1	10	1	1	1	10	4	2003	4	2	7	50000	0
1004	9	21	43	2	2021-07-05 14:31:00	4	1	2	6	9	#NULL!	#NULL!	#NULL!	#NULL!	#NULL!	#NULL!	#NULL!	#NULL!	#NULL!	#NULL!	2	2	2	1	#NULL!	#NULL!	#NULL!	#NULL!	#NULL!	#NULL!	#NULL!	#NULL!	#NULL!	#NULL!	1	1962	5	4	1	1	1	4	4	1979	#NULL!	#NULL!	#NULL!	40000	40000
1005	9	21	43	2	2021-07-05 12:55:00	8	4	4	5	11	1	2	2	11	#NULL!	#NULL!	#NULL!	#NULL!	#NULL!	#NULL!	2	2	1	1	2	1	1	1	#NULL!	#NULL!	#NULL!	#NULL!	#NULL!	#NULL!	2	1995	10	7	1	1	1	4	4	2011	#NULL!	#NULL!	#NULL!	0	0
1006	10	26	48	1	2021-07-05 21:16:00	0	#NULL!	#NULL!	#NULL!	#NULL!	#NULL!	#NULL!	#NULL!	#NULL!	#NULL!	#NULL!	#NULL!	#NULL!	#NULL!	#NULL!	#NULL!	#NULL!	#NULL!	#NULL!	#NULL!	#NULL!	#NULL!	#NULL!	#NULL!	#NULL!	#NULL!	#NULL!	#NULL!	#NULL!	2	1989	99	99	1	1	1	12	4	2010	2	3	5	100000	100000
1007	10	26	48	1	2021-07-05 20:48:00	1	1	#NULL!	#NULL!	#NULL!	#NULL!	#NULL!	#NULL!	#NULL!	#NULL!	#NULL!	#NULL!	#NULL!	#NULL!	#NULL!	1	#NULL!	#NULL!	#NULL!	#NULL!	#NULL!	#NULL!	#NULL!	#NULL!	#NULL!	#NULL!	#NULL!	#NULL!	#NULL!	1	1955	3	3	1	1	1	10	4	1989	6	2	2	70000	0
1008	9	22	44	2	2021-07-05 17:16:00	0	#NULL!	#NULL!	#NULL!	#NULL!	#NULL!	#NULL!	#NULL!	#NULL!	#NULL!	#NULL!	#NULL!	#NULL!	#NULL!	#NULL!	#NULL!	#NULL!	#NULL!	#NULL!	#NULL!	#NULL!	#NULL!	#NULL!	#NULL!	#NULL!	#NULL!	#NULL!	#NULL!	#NULL!	1	1954	11	17	1	1	1	1	#NULL!	#NULL!	#NULL!	#NULL!	#NULL!	2000	2000
1009	9	22	44	2	2021-07-05 15:53:00	8	1	2	2	2	9	9	9	9	#NULL!	#NULL!	#NULL!	#NULL!	#NULL!	#NULL!	2	2	2	2	2	2	2	2	#NULL!	#NULL!	#NULL!	#NULL!	#NULL!	#NULL!	1	1960	7	7	1	1	1	4	4	1980	#NULL!	#NULL!	#NULL!	3000	3000
1010	9	22	44	2	2021-07-05 13:06:00	0	#NULL!	#NULL!	#NULL!	#NULL!	#NULL!	#NULL!	#NULL!	#NULL!	#NULL!	#NULL!	#NULL!	#NULL!	#NULL!	#NULL!	#NULL!	#NULL!	#NULL!	#NULL!	#NULL!	#NULL!	#NULL!	#NULL!	#NULL!	#NULL!	#NULL!	#NULL!	#NULL!	#NULL!	2	1967	7	2	1	1	1	1	#NULL!	#NULL!	#NULL!	#NULL!	#NULL!	0	0
1011	9	22	44	2	2021-07-05 11:00:00	5	2	6	2	2	9	#NULL!	#NULL!	#NULL!	#NULL!	#NULL!	#NULL!	#NULL!	#NULL!	#NULL!	2	2	2	2	2	#NULL!	#NULL!	#NULL!	#NULL!	#NULL!	#NULL!	#NULL!	#NULL!	#NULL!	2	1962	3	12	1	1	1	4	4	9998	#NULL!	#NULL!	#NULL!	3000	3000
1012	9	21	43	2	2021-07-05 11:23:00	1	1	#NULL!	#NULL!	#NULL!	#NULL!	#NULL!	#NULL!	#NULL!	#NULL!	#NULL!	#NULL!	#NULL!	#NULL!	#NULL!	1	#NULL!	#NULL!	#NULL!	#NULL!	#NULL!	#NULL!	#NULL!	#NULL!	#NULL!	#NULL!	#NULL!	#NULL!	#NULL!	2	1961	7	7	1	1	1	3	2	#NULL!	#NULL!	#NULL!	#NULL!	12000	0
1013	9	22	44	2	2021-07-05 09:46:00	2	2	2	#NULL!	#NULL!	#NULL!	#NULL!	#NULL!	#NULL!	#NULL!	#NULL!	#NULL!	#NULL!	#NULL!	#NULL!	2	1	#NULL!	#NULL!	#NULL!	#NULL!	#NULL!	#NULL!	#NULL!	#NULL!	#NULL!	#NULL!	#NULL!	#NULL!	1	1968	98	98	1	1	1	3	2	#NULL!	#NULL!	#NULL!	#NULL!	15000	15000
1014	9	21	43	2	2021-07-05 14:15:00	2	1	2	#NULL!	#NULL!	#NULL!	#NULL!	#NULL!	#NULL!	#NULL!	#NULL!	#NULL!	#NULL!	#NULL!	#NULL!	2	2	#NULL!	#NULL!	#NULL!	#NULL!	#NULL!	#NULL!	#NULL!	#NULL!	#NULL!	#NULL!	#NULL!	#NULL!	2	1969	11	98	1	1	1	3	2	#NULL!	#NULL!	#NULL!	#NULL!	6000	6000
1015	9	21	43	2	2021-07-05 12:58:00	3	3	1	2	#NULL!	#NULL!	#NULL!	#NULL!	#NULL!	#NULL!	#NULL!	#NULL!	#NULL!	#NULL!	#NULL!	2	2	2	#NULL!	#NULL!	#NULL!	#NULL!	#NULL!	#NULL!	#NULL!	#NULL!	#NULL!	#NULL!	#NULL!	1	1971	7	12	1	1	1	3	2	#NULL!	#NULL!	#NULL!	#NULL!	7000	7000
1016	9	21	43	2	2021-07-05 11:48:00	1	1	#NULL!	#NULL!	#NULL!	#NULL!	#NULL!	#NULL!	#NULL!	#NULL!	#NULL!	#NULL!	#NULL!	#NULL!	#NULL!	1	#NULL!	#NULL!	#NULL!	#NULL!	#NULL!	#NULL!	#NULL!	#NULL!	#NULL!	#NULL!	#NULL!	#NULL!	#NULL!	2	1950	12	1	1	1	1	1	#NULL!	#NULL!	#NULL!	#NULL!	#NULL!	10000	0
1017	9	22	44	2	2021-07-05 09:37:00	1	1	#NULL!	#NULL!	#NULL!	#NULL!	#NULL!	#NULL!	#NULL!	#NULL!	#NULL!	#NULL!	#NULL!	#NULL!	#NULL!	1	#NULL!	#NULL!	#NULL!	#NULL!	#NULL!	#NULL!	#NULL!	#NULL!	#NULL!	#NULL!	#NULL!	#NULL!	#NULL!	2	1958	7	18	1	1	1	1	#NULL!	#NULL!	#NULL!	#NULL!	#NULL!	5000	2000
1018	9	21	43	2	2021-07-05 09:28:00	1	1	#NULL!	#NULL!	#NULL!	#NULL!	#NULL!	#NULL!	#NULL!	#NULL!	#NULL!	#NULL!	#NULL!	#NULL!	#NULL!	2	#NULL!	#NULL!	#NULL!	#NULL!	#NULL!	#NULL!	#NULL!	#NULL!	#NULL!	#NULL!	#NULL!	#NULL!	#NULL!	2	1942	98	98	1	1	1	3	2	#NULL!	#NULL!	#NULL!	#NULL!	1320	0
1019	9	21	43	2	2021-07-05 10:16:00	3	1	2	2	#NULL!	#NULL!	#NULL!	#NULL!	#NULL!	#NULL!	#NULL!	#NULL!	#NULL!	#NULL!	#NULL!	2	2	2	#NULL!	#NULL!	#NULL!	#NULL!	#NULL!	#NULL!	#NULL!	#NULL!	#NULL!	#NULL!	#NULL!	1	1971	10	10	1	1	1	4	4	1986	#NULL!	#NULL!	#NULL!	84000	84000
1020	9	22	44	2	2021-07-05 10:57:00	2	1	2	#NULL!	#NULL!	#NULL!	#NULL!	#NULL!	#NULL!	#NULL!	#NULL!	#NULL!	#NULL!	#NULL!	#NULL!	2	1	#NULL!	#NULL!	#NULL!	#NULL!	#NULL!	#NULL!	#NULL!	#NULL!	#NULL!	#NULL!	#NULL!	#NULL!	2	1984	4	13	1	1	1	3	2	#NULL!	#NULL!	#NULL!	#NULL!	30000	0
1021	9	21	43	2	2021-07-05 08:47:00	1	1	#NULL!	#NULL!	#NULL!	#NULL!	#NULL!	#NULL!	#NULL!	#NULL!	#NULL!	#NULL!	#NULL!	#NULL!	#NULL!	1	#NULL!	#NULL!	#NULL!	#NULL!	#NULL!	#NULL!	#NULL!	#NULL!	#NULL!	#NULL!	#NULL!	#NULL!	#NULL!	1	1941	5	7	1	1	1	4	2	1959	#NULL!	#NULL!	#NULL!	3380	2000
1022	9	22	44	2	2021-07-05 12:04:00	8	2	2	2	6	6	9	9	9	#NULL!	#NULL!	#NULL!	#NULL!	#NULL!	#NULL!	2	2	2	2	2	2	2	2	#NULL!	#NULL!	#NULL!	#NULL!	#NULL!	#NULL!	2	1954	7	2	1	1	1	1	#NULL!	#NULL!	#NULL!	#NULL!	#NULL!	3000	500
1023	9	22	44	2	2021-07-05 16:47:00	3	1	2	2	#NULL!	#NULL!	#NULL!	#NULL!	#NULL!	#NULL!	#NULL!	#NULL!	#NULL!	#NULL!	#NULL!	2	1	1	#NULL!	#NULL!	#NULL!	#NULL!	#NULL!	#NULL!	#NULL!	#NULL!	#NULL!	#NULL!	#NULL!	2	1985	8	10	1	1	1	1	#NULL!	#NULL!	#NULL!	#NULL!	#NULL!	12000	0
1024	9	22	44	2	2021-07-05 15:16:00	3	1	2	2	#NULL!	#NULL!	#NULL!	#NULL!	#NULL!	#NULL!	#NULL!	#NULL!	#NULL!	#NULL!	#NULL!	2	2	1	#NULL!	#NULL!	#NULL!	#NULL!	#NULL!	#NULL!	#NULL!	#NULL!	#NULL!	#NULL!	#NULL!	2	1971	3	98	1	1	1	3	2	#NULL!	#NULL!	#NULL!	#NULL!	4000	4000
1025	10	27	50	1	2021-07-05 15:19:00	3	2	2	2	#NULL!	#NULL!	#NULL!	#NULL!	#NULL!	#NULL!	#NULL!	#NULL!	#NULL!	#NULL!	#NULL!	2	2	2	#NULL!	#NULL!	#NULL!	#NULL!	#NULL!	#NULL!	#NULL!	#NULL!	#NULL!	#NULL!	#NULL!	2	1946	10	8	1	1	1	3	4	1962	#NULL!	#NULL!	#NULL!	0	0
1026	9	22	44	2	2021-07-05 13:36:00	5	7	7	3	3	5	#NULL!	#NULL!	#NULL!	#NULL!	#NULL!	#NULL!	#NULL!	#NULL!	#NULL!	2	2	2	2	2	#NULL!	#NULL!	#NULL!	#NULL!	#NULL!	#NULL!	#NULL!	#NULL!	#NULL!	2	2003	5	3	1	1	1	6	4	2021	4	#NULL!	#NULL!	9999997	9999997
1027	10	27	50	1	2021-07-05 19:59:00	4	4	4	1	2	#NULL!	#NULL!	#NULL!	#NULL!	#NULL!	#NULL!	#NULL!	#NULL!	#NULL!	#NULL!	1	1	1	1	#NULL!	#NULL!	#NULL!	#NULL!	#NULL!	#NULL!	#NULL!	#NULL!	#NULL!	#NULL!	2	1988	2	16	1	1	1	4	2	9997	#NULL!	#NULL!	#NULL!	30000	30000
1028	10	27	50	1	2021-07-05 16:43:00	5	1	4	4	2	2	#NULL!	#NULL!	#NULL!	#NULL!	#NULL!	#NULL!	#NULL!	#NULL!	#NULL!	2	2	2	1	1	#NULL!	#NULL!	#NULL!	#NULL!	#NULL!	#NULL!	#NULL!	#NULL!	#NULL!	2	1980	9	16	1	1	1	7	4	2000	6	#NULL!	#NULL!	0	0
1029	10	27	50	1	2021-07-05 15:10:00	2	1	2	#NULL!	#NULL!	#NULL!	#NULL!	#NULL!	#NULL!	#NULL!	#NULL!	#NULL!	#NULL!	#NULL!	#NULL!	1	1	#NULL!	#NULL!	#NULL!	#NULL!	#NULL!	#NULL!	#NULL!	#NULL!	#NULL!	#NULL!	#NULL!	#NULL!	2	1985	10	5	1	1	1	4	2	9997	#NULL!	#NULL!	#NULL!	20000	20000
1030	9	21	43	2	2021-07-05 14:13:00	1	1	#NULL!	#NULL!	#NULL!	#NULL!	#NULL!	#NULL!	#NULL!	#NULL!	#NULL!	#NULL!	#NULL!	#NULL!	#NULL!	2	#NULL!	#NULL!	#NULL!	#NULL!	#NULL!	#NULL!	#NULL!	#NULL!	#NULL!	#NULL!	#NULL!	#NULL!	#NULL!	2	1961	6	5	1	1	1	4	4	1980	#NULL!	#NULL!	#NULL!	15000	15000
1031	9	21	43	2	2021-07-05 12:43:00	4	3	1	2	2	#NULL!	#NULL!	#NULL!	#NULL!	#NULL!	#NULL!	#NULL!	#NULL!	#NULL!	#NULL!	2	2	2	2	#NULL!	#NULL!	#NULL!	#NULL!	#NULL!	#NULL!	#NULL!	#NULL!	#NULL!	#NULL!	1	1968	9	26	1	1	1	4	4	1987	#NULL!	#NULL!	#NULL!	14000	14000
1032	9	21	43	2	2021-07-05 10:30:00	3	3	1	2	#NULL!	#NULL!	#NULL!	#NULL!	#NULL!	#NULL!	#NULL!	#NULL!	#NULL!	#NULL!	#NULL!	2	1	1	#NULL!	#NULL!	#NULL!	#NULL!	#NULL!	#NULL!	#NULL!	#NULL!	#NULL!	#NULL!	#NULL!	2	1968	12	12	1	1	1	1	#NULL!	#NULL!	#NULL!	#NULL!	#NULL!	9000	9000
1033	9	21	43	2	2021-07-05 08:47:00	2	1	2	#NULL!	#NULL!	#NULL!	#NULL!	#NULL!	#NULL!	#NULL!	#NULL!	#NULL!	#NULL!	#NULL!	#NULL!	2	2	#NULL!	#NULL!	#NULL!	#NULL!	#NULL!	#NULL!	#NULL!	#NULL!	#NULL!	#NULL!	#NULL!	#NULL!	1	1967	7	8	1	1	1	4	2	9998	#NULL!	#NULL!	#NULL!	9600	9600
1034	10	27	50	2	2021-07-05 14:17:00	5	3	3	1	2	2	#NULL!	#NULL!	#NULL!	#NULL!	#NULL!	#NULL!	#NULL!	#NULL!	#NULL!	2	1	1	1	1	#NULL!	#NULL!	#NULL!	#NULL!	#NULL!	#NULL!	#NULL!	#NULL!	#NULL!	2	1996	4	15	1	1	1	7	2	2012	6	#NULL!	#NULL!	0	0
1035	10	27	50	2	2021-07-05 19:50:00	8	2	2	2	2	9	9	9	9	#NULL!	#NULL!	#NULL!	#NULL!	#NULL!	#NULL!	2	2	2	2	2	2	2	1	#NULL!	#NULL!	#NULL!	#NULL!	#NULL!	#NULL!	2	1950	10	20	1	1	3	1	#NULL!	#NULL!	#NULL!	#NULL!	#NULL!	6000	6000
1036	9	20	42	1	2021-07-05 09:54:00	6	4	1	2	6	9	9	#NULL!	#NULL!	#NULL!	#NULL!	#NULL!	#NULL!	#NULL!	#NULL!	1	1	1	1	1	1	#NULL!	#NULL!	#NULL!	#NULL!	#NULL!	#NULL!	#NULL!	#NULL!	2	1963	10	27	1	1	1	4	4	1980	#NULL!	#NULL!	#NULL!	30000	9999997
1037	9	20	42	1	2021-07-05 11:18:00	4	3	1	2	2	#NULL!	#NULL!	#NULL!	#NULL!	#NULL!	#NULL!	#NULL!	#NULL!	#NULL!	#NULL!	1	2	1	1	#NULL!	#NULL!	#NULL!	#NULL!	#NULL!	#NULL!	#NULL!	#NULL!	#NULL!	#NULL!	1	1974	8	15	1	1	1	6	4	1993	2	#NULL!	#NULL!	50000	50000
1038	9	20	42	1	2021-07-05 12:38:00	3	2	6	9	#NULL!	#NULL!	#NULL!	#NULL!	#NULL!	#NULL!	#NULL!	#NULL!	#NULL!	#NULL!	#NULL!	1	1	1	#NULL!	#NULL!	#NULL!	#NULL!	#NULL!	#NULL!	#NULL!	#NULL!	#NULL!	#NULL!	#NULL!	2	1937	6	13	1	1	1	3	4	9998	#NULL!	#NULL!	#NULL!	50000	0
1039	10	27	50	2	2021-07-05 15:12:00	3	1	2	2	#NULL!	#NULL!	#NULL!	#NULL!	#NULL!	#NULL!	#NULL!	#NULL!	#NULL!	#NULL!	#NULL!	1	1	1	#NULL!	#NULL!	#NULL!	#NULL!	#NULL!	#NULL!	#NULL!	#NULL!	#NULL!	#NULL!	#NULL!	1	1981	8	16	1	11	2	4	4	2001	#NULL!	#NULL!	#NULL!	60000	60000
1040	10	26	48	1	2021-07-05 19:43:00	2	3	3	#NULL!	#NULL!	#NULL!	#NULL!	#NULL!	#NULL!	#NULL!	#NULL!	#NULL!	#NULL!	#NULL!	#NULL!	2	2	#NULL!	#NULL!	#NULL!	#NULL!	#NULL!	#NULL!	#NULL!	#NULL!	#NULL!	#NULL!	#NULL!	#NULL!	1	2001	5	6	1	1	1	10	4	2020	2	3	10	5000	5000
1041	9	23	45	2	2021-07-05 18:04:00	0	#NULL!	#NULL!	#NULL!	#NULL!	#NULL!	#NULL!	#NULL!	#NULL!	#NULL!	#NULL!	#NULL!	#NULL!	#NULL!	#NULL!	#NULL!	#NULL!	#NULL!	#NULL!	#NULL!	#NULL!	#NULL!	#NULL!	#NULL!	#NULL!	#NULL!	#NULL!	#NULL!	#NULL!	2	1986	2	2	1	1	1	6	4	2003	4	#NULL!	#NULL!	50000	50000
1042	10	27	50	2	2021-07-05 12:59:00	4	1	2	6	9	#NULL!	#NULL!	#NULL!	#NULL!	#NULL!	#NULL!	#NULL!	#NULL!	#NULL!	#NULL!	1	2	1	1	#NULL!	#NULL!	#NULL!	#NULL!	#NULL!	#NULL!	#NULL!	#NULL!	#NULL!	#NULL!	1	1953	9	98	1	1	1	1	#NULL!	#NULL!	#NULL!	#NULL!	#NULL!	0	0
1043	9	23	45	2	2021-07-05 16:53:00	1	1	#NULL!	#NULL!	#NULL!	#NULL!	#NULL!	#NULL!	#NULL!	#NULL!	#NULL!	#NULL!	#NULL!	#NULL!	#NULL!	1	#NULL!	#NULL!	#NULL!	#NULL!	#NULL!	#NULL!	#NULL!	#NULL!	#NULL!	#NULL!	#NULL!	#NULL!	#NULL!	2	1958	3	5	1	1	1	1	#NULL!	#NULL!	#NULL!	#NULL!	#NULL!	6000	20000
1044	9	20	42	1	2021-07-05 15:29:00	4	2	6	9	9	#NULL!	#NULL!	#NULL!	#NULL!	#NULL!	#NULL!	#NULL!	#NULL!	#NULL!	#NULL!	2	2	2	2	#NULL!	#NULL!	#NULL!	#NULL!	#NULL!	#NULL!	#NULL!	#NULL!	#NULL!	#NULL!	2	1943	10	17	1	1	1	7	4	1964	5	#NULL!	#NULL!	24000	0
1045	10	27	50	2	2021-07-04 09:58:00	1	1	#NULL!	#NULL!	#NULL!	#NULL!	#NULL!	#NULL!	#NULL!	#NULL!	#NULL!	#NULL!	#NULL!	#NULL!	#NULL!	1	#NULL!	#NULL!	#NULL!	#NULL!	#NULL!	#NULL!	#NULL!	#NULL!	#NULL!	#NULL!	#NULL!	#NULL!	#NULL!	1	1956	6	17	1	1	1	4	4	9998	#NULL!	#NULL!	#NULL!	0	0
1046	9	20	42	1	2021-07-05 18:46:00	2	3	5	#NULL!	#NULL!	#NULL!	#NULL!	#NULL!	#NULL!	#NULL!	#NULL!	#NULL!	#NULL!	#NULL!	#NULL!	2	2	#NULL!	#NULL!	#NULL!	#NULL!	#NULL!	#NULL!	#NULL!	#NULL!	#NULL!	#NULL!	#NULL!	#NULL!	2	1997	10	10	1	1	1	11	4	2016	2	2	5	10000	10000
1047	10	27	50	1	2021-07-05 19:58:00	0	#NULL!	#NULL!	#NULL!	#NULL!	#NULL!	#NULL!	#NULL!	#NULL!	#NULL!	#NULL!	#NULL!	#NULL!	#NULL!	#NULL!	#NULL!	#NULL!	#NULL!	#NULL!	#NULL!	#NULL!	#NULL!	#NULL!	#NULL!	#NULL!	#NULL!	#NULL!	#NULL!	#NULL!	1	1940	7	15	1	1	1	3	4	1959	#NULL!	#NULL!	#NULL!	9500	0
1048	9	20	42	1	2021-07-05 13:47:00	5	2	6	2	6	9	#NULL!	#NULL!	#NULL!	#NULL!	#NULL!	#NULL!	#NULL!	#NULL!	#NULL!	2	2	2	2	2	#NULL!	#NULL!	#NULL!	#NULL!	#NULL!	#NULL!	#NULL!	#NULL!	#NULL!	2	1971	8	13	1	1	1	4	4	9998	#NULL!	#NULL!	#NULL!	0	0
1049	9	20	42	1	2021-07-05 15:54:00	4	1	2	3	3	#NULL!	#NULL!	#NULL!	#NULL!	#NULL!	#NULL!	#NULL!	#NULL!	#NULL!	#NULL!	1	1	2	2	#NULL!	#NULL!	#NULL!	#NULL!	#NULL!	#NULL!	#NULL!	#NULL!	#NULL!	#NULL!	1	1973	9	14	1	1	1	4	4	1988	#NULL!	#NULL!	#NULL!	9999998	9999998
1050	9	20	42	1	2021-07-05 19:13:00	2	2	1	#NULL!	#NULL!	#NULL!	#NULL!	#NULL!	#NULL!	#NULL!	#NULL!	#NULL!	#NULL!	#NULL!	#NULL!	1	1	#NULL!	#NULL!	#NULL!	#NULL!	#NULL!	#NULL!	#NULL!	#NULL!	#NULL!	#NULL!	#NULL!	#NULL!	2	1967	12	16	1	1	1	3	4	9998	#NULL!	#NULL!	#NULL!	10000	10000
1051	10	27	50	1	2021-07-03 19:08:00	0	#NULL!	#NULL!	#NULL!	#NULL!	#NULL!	#NULL!	#NULL!	#NULL!	#NULL!	#NULL!	#NULL!	#NULL!	#NULL!	#NULL!	#NULL!	#NULL!	#NULL!	#NULL!	#NULL!	#NULL!	#NULL!	#NULL!	#NULL!	#NULL!	#NULL!	#NULL!	#NULL!	#NULL!	2	2003	9	8	1	1	1	6	4	2021	2	#NULL!	#NULL!	9999998	9999998
1052	10	27	49	1	2021-07-05 18:04:00	2	3	1	#NULL!	#NULL!	#NULL!	#NULL!	#NULL!	#NULL!	#NULL!	#NULL!	#NULL!	#NULL!	#NULL!	#NULL!	1	1	#NULL!	#NULL!	#NULL!	#NULL!	#NULL!	#NULL!	#NULL!	#NULL!	#NULL!	#NULL!	#NULL!	#NULL!	2	1983	10	22	1	1	1	7	4	2002	6	#NULL!	#NULL!	18000	18000
1053	9	20	42	1	2021-07-05 11:44:00	2	1	2	#NULL!	#NULL!	#NULL!	#NULL!	#NULL!	#NULL!	#NULL!	#NULL!	#NULL!	#NULL!	#NULL!	#NULL!	2	2	#NULL!	#NULL!	#NULL!	#NULL!	#NULL!	#NULL!	#NULL!	#NULL!	#NULL!	#NULL!	#NULL!	#NULL!	2	1968	3	1	1	1	1	4	4	1984	#NULL!	#NULL!	#NULL!	30000	30000
1054	9	20	42	1	2021-07-05 10:36:00	0	#NULL!	#NULL!	#NULL!	#NULL!	#NULL!	#NULL!	#NULL!	#NULL!	#NULL!	#NULL!	#NULL!	#NULL!	#NULL!	#NULL!	#NULL!	#NULL!	#NULL!	#NULL!	#NULL!	#NULL!	#NULL!	#NULL!	#NULL!	#NULL!	#NULL!	#NULL!	#NULL!	#NULL!	1	1981	12	5	1	1	1	4	2	1996	#NULL!	#NULL!	#NULL!	0	0
1055	9	20	42	1	2021-07-05 15:00:00	1	2	#NULL!	#NULL!	#NULL!	#NULL!	#NULL!	#NULL!	#NULL!	#NULL!	#NULL!	#NULL!	#NULL!	#NULL!	#NULL!	1	#NULL!	#NULL!	#NULL!	#NULL!	#NULL!	#NULL!	#NULL!	#NULL!	#NULL!	#NULL!	#NULL!	#NULL!	#NULL!	2	1981	8	19	1	1	1	4	2	9998	#NULL!	#NULL!	#NULL!	0	0
1056	9	20	42	1	2021-07-05 19:27:00	2	1	2	#NULL!	#NULL!	#NULL!	#NULL!	#NULL!	#NULL!	#NULL!	#NULL!	#NULL!	#NULL!	#NULL!	#NULL!	1	1	#NULL!	#NULL!	#NULL!	#NULL!	#NULL!	#NULL!	#NULL!	#NULL!	#NULL!	#NULL!	#NULL!	#NULL!	1	1983	2	15	1	1	1	4	4	1998	#NULL!	#NULL!	#NULL!	40000	40000
1057	10	24	46	2	2021-07-05 09:13:00	3	1	2	2	#NULL!	#NULL!	#NULL!	#NULL!	#NULL!	#NULL!	#NULL!	#NULL!	#NULL!	#NULL!	#NULL!	2	2	2	#NULL!	#NULL!	#NULL!	#NULL!	#NULL!	#NULL!	#NULL!	#NULL!	#NULL!	#NULL!	#NULL!	2	1948	5	1	4	14	6	1	#NULL!	#NULL!	#NULL!	#NULL!	#NULL!	0	0
1058	9	21	43	2	2021-07-05 14:17:00	4	1	2	6	9	#NULL!	#NULL!	#NULL!	#NULL!	#NULL!	#NULL!	#NULL!	#NULL!	#NULL!	#NULL!	1	2	2	2	#NULL!	#NULL!	#NULL!	#NULL!	#NULL!	#NULL!	#NULL!	#NULL!	#NULL!	#NULL!	2	1955	98	98	1	16	8	3	2	#NULL!	#NULL!	#NULL!	#NULL!	9999998	9999998
1059	9	22	44	2	2021-07-05 14:27:00	3	1	2	2	#NULL!	#NULL!	#NULL!	#NULL!	#NULL!	#NULL!	#NULL!	#NULL!	#NULL!	#NULL!	#NULL!	1	1	1	#NULL!	#NULL!	#NULL!	#NULL!	#NULL!	#NULL!	#NULL!	#NULL!	#NULL!	#NULL!	#NULL!	2	1993	6	14	1	1	1	6	2	2009	6	#NULL!	#NULL!	0	0
1060	10	28	51	1	2021-07-04 15:18:00	0	#NULL!	#NULL!	#NULL!	#NULL!	#NULL!	#NULL!	#NULL!	#NULL!	#NULL!	#NULL!	#NULL!	#NULL!	#NULL!	#NULL!	#NULL!	#NULL!	#NULL!	#NULL!	#NULL!	#NULL!	#NULL!	#NULL!	#NULL!	#NULL!	#NULL!	#NULL!	#NULL!	#NULL!	1	1955	3	12	1	1	1	1	#NULL!	#NULL!	#NULL!	#NULL!	#NULL!	0	0
1061	10	28	51	1	2021-07-04 16:38:00	2	1	3	#NULL!	#NULL!	#NULL!	#NULL!	#NULL!	#NULL!	#NULL!	#NULL!	#NULL!	#NULL!	#NULL!	#NULL!	1	1	#NULL!	#NULL!	#NULL!	#NULL!	#NULL!	#NULL!	#NULL!	#NULL!	#NULL!	#NULL!	#NULL!	#NULL!	2	1964	2	11	1	1	1	4	4	1981	#NULL!	#NULL!	#NULL!	0	0
1062	10	28	51	2	2021-07-05 09:55:00	1	1	#NULL!	#NULL!	#NULL!	#NULL!	#NULL!	#NULL!	#NULL!	#NULL!	#NULL!	#NULL!	#NULL!	#NULL!	#NULL!	1	#NULL!	#NULL!	#NULL!	#NULL!	#NULL!	#NULL!	#NULL!	#NULL!	#NULL!	#NULL!	#NULL!	#NULL!	#NULL!	2	1965	5	21	1	1	1	3	4	1979	#NULL!	#NULL!	#NULL!	0	0
1063	10	28	51	1	2021-07-05 14:46:00	3	3	3	1	#NULL!	#NULL!	#NULL!	#NULL!	#NULL!	#NULL!	#NULL!	#NULL!	#NULL!	#NULL!	#NULL!	2	2	2	#NULL!	#NULL!	#NULL!	#NULL!	#NULL!	#NULL!	#NULL!	#NULL!	#NULL!	#NULL!	#NULL!	1	1997	6	29	1	1	1	11	4	2019	4	2	8	50000	50000
1064	9	22	44	2	2021-07-05 09:38:00	4	2	6	9	9	#NULL!	#NULL!	#NULL!	#NULL!	#NULL!	#NULL!	#NULL!	#NULL!	#NULL!	#NULL!	1	1	1	1	#NULL!	#NULL!	#NULL!	#NULL!	#NULL!	#NULL!	#NULL!	#NULL!	#NULL!	#NULL!	2	1953	3	12	1	1	1	1	#NULL!	#NULL!	#NULL!	#NULL!	#NULL!	4000	4000
1065	9	22	44	2	2021-07-05 11:42:00	1	1	#NULL!	#NULL!	#NULL!	#NULL!	#NULL!	#NULL!	#NULL!	#NULL!	#NULL!	#NULL!	#NULL!	#NULL!	#NULL!	2	#NULL!	#NULL!	#NULL!	#NULL!	#NULL!	#NULL!	#NULL!	#NULL!	#NULL!	#NULL!	#NULL!	#NULL!	#NULL!	1	1946	6	27	1	1	1	4	4	1967	#NULL!	#NULL!	#NULL!	10000	10000
1066	9	22	44	2	2021-07-05 17:58:00	2	1	2	#NULL!	#NULL!	#NULL!	#NULL!	#NULL!	#NULL!	#NULL!	#NULL!	#NULL!	#NULL!	#NULL!	#NULL!	1	2	#NULL!	#NULL!	#NULL!	#NULL!	#NULL!	#NULL!	#NULL!	#NULL!	#NULL!	#NULL!	#NULL!	#NULL!	1	1961	2	11	1	1	1	4	2	1974	#NULL!	#NULL!	#NULL!	20000	12000
1067	9	21	43	2	2021-07-05 08:45:00	4	1	11	11	11	#NULL!	#NULL!	#NULL!	#NULL!	#NULL!	#NULL!	#NULL!	#NULL!	#NULL!	#NULL!	2	2	1	1	#NULL!	#NULL!	#NULL!	#NULL!	#NULL!	#NULL!	#NULL!	#NULL!	#NULL!	#NULL!	2	1980	1	98	1	1	1	1	#NULL!	#NULL!	#NULL!	#NULL!	#NULL!	5000	5000
1068	9	22	44	2	2021-07-05 09:55:00	6	3	3	5	1	2	2	#NULL!	#NULL!	#NULL!	#NULL!	#NULL!	#NULL!	#NULL!	#NULL!	1	1	1	1	1	1	#NULL!	#NULL!	#NULL!	#NULL!	#NULL!	#NULL!	#NULL!	#NULL!	1	1994	9	11	1	1	1	4	4	2008	#NULL!	#NULL!	#NULL!	30000	30000
1069	9	22	44	2	2021-07-05 16:13:00	4	2	6	9	9	#NULL!	#NULL!	#NULL!	#NULL!	#NULL!	#NULL!	#NULL!	#NULL!	#NULL!	#NULL!	1	1	1	1	#NULL!	#NULL!	#NULL!	#NULL!	#NULL!	#NULL!	#NULL!	#NULL!	#NULL!	#NULL!	2	1952	7	5	1	1	1	1	#NULL!	#NULL!	#NULL!	#NULL!	#NULL!	0	0
1070	9	22	44	2	2021-07-05 11:11:00	5	1	2	2	2	2	#NULL!	#NULL!	#NULL!	#NULL!	#NULL!	#NULL!	#NULL!	#NULL!	#NULL!	1	2	2	1	1	#NULL!	#NULL!	#NULL!	#NULL!	#NULL!	#NULL!	#NULL!	#NULL!	#NULL!	1	1968	9	28	1	1	1	4	4	1985	#NULL!	#NULL!	#NULL!	1000	1000
1071	9	21	43	2	2021-07-05 10:34:00	1	1	#NULL!	#NULL!	#NULL!	#NULL!	#NULL!	#NULL!	#NULL!	#NULL!	#NULL!	#NULL!	#NULL!	#NULL!	#NULL!	2	#NULL!	#NULL!	#NULL!	#NULL!	#NULL!	#NULL!	#NULL!	#NULL!	#NULL!	#NULL!	#NULL!	#NULL!	#NULL!	1	1954	3	15	1	1	1	3	2	#NULL!	#NULL!	#NULL!	#NULL!	3000	3000
1072	9	21	43	2	2021-07-05 12:03:00	0	#NULL!	#NULL!	#NULL!	#NULL!	#NULL!	#NULL!	#NULL!	#NULL!	#NULL!	#NULL!	#NULL!	#NULL!	#NULL!	#NULL!	#NULL!	#NULL!	#NULL!	#NULL!	#NULL!	#NULL!	#NULL!	#NULL!	#NULL!	#NULL!	#NULL!	#NULL!	#NULL!	#NULL!	2	1946	98	98	1	16	3	3	2	#NULL!	#NULL!	#NULL!	#NULL!	1200	9999997
1073	9	22	44	2	2021-07-05 12:44:00	6	2	6	2	2	9	9	#NULL!	#NULL!	#NULL!	#NULL!	#NULL!	#NULL!	#NULL!	#NULL!	2	2	2	2	2	2	#NULL!	#NULL!	#NULL!	#NULL!	#NULL!	#NULL!	#NULL!	#NULL!	2	1953	9	25	1	1	1	3	2	#NULL!	#NULL!	#NULL!	#NULL!	1000	0
1074	9	21	43	2	2021-07-05 14:55:00	0	#NULL!	#NULL!	#NULL!	#NULL!	#NULL!	#NULL!	#NULL!	#NULL!	#NULL!	#NULL!	#NULL!	#NULL!	#NULL!	#NULL!	#NULL!	#NULL!	#NULL!	#NULL!	#NULL!	#NULL!	#NULL!	#NULL!	#NULL!	#NULL!	#NULL!	#NULL!	#NULL!	#NULL!	1	1953	98	98	1	1	1	4	2	1968	#NULL!	#NULL!	#NULL!	5000	5000
1075	9	20	42	1	2021-07-05 19:52:00	1	2	#NULL!	#NULL!	#NULL!	#NULL!	#NULL!	#NULL!	#NULL!	#NULL!	#NULL!	#NULL!	#NULL!	#NULL!	#NULL!	2	#NULL!	#NULL!	#NULL!	#NULL!	#NULL!	#NULL!	#NULL!	#NULL!	#NULL!	#NULL!	#NULL!	#NULL!	#NULL!	2	1953	10	5	1	1	1	4	4	9998	#NULL!	#NULL!	#NULL!	1200	0
1076	9	20	42	1	2021-07-05 17:28:00	2	1	2	#NULL!	#NULL!	#NULL!	#NULL!	#NULL!	#NULL!	#NULL!	#NULL!	#NULL!	#NULL!	#NULL!	#NULL!	2	2	#NULL!	#NULL!	#NULL!	#NULL!	#NULL!	#NULL!	#NULL!	#NULL!	#NULL!	#NULL!	#NULL!	#NULL!	1	1968	12	30	1	1	1	7	4	1990	6	#NULL!	#NULL!	50000	50000
1077	9	21	43	2	2021-07-05 11:12:00	5	1	2	6	2	6	#NULL!	#NULL!	#NULL!	#NULL!	#NULL!	#NULL!	#NULL!	#NULL!	#NULL!	1	2	2	2	2	#NULL!	#NULL!	#NULL!	#NULL!	#NULL!	#NULL!	#NULL!	#NULL!	#NULL!	1	1955	10	1	1	1	1	4	4	1973	#NULL!	#NULL!	#NULL!	10000	10000
1078	9	20	42	1	2021-07-05 13:35:00	2	3	3	#NULL!	#NULL!	#NULL!	#NULL!	#NULL!	#NULL!	#NULL!	#NULL!	#NULL!	#NULL!	#NULL!	#NULL!	1	2	#NULL!	#NULL!	#NULL!	#NULL!	#NULL!	#NULL!	#NULL!	#NULL!	#NULL!	#NULL!	#NULL!	#NULL!	2	1996	3	1	1	1	1	11	4	2018	6	2	10	15000	15000
1079	9	22	44	2	2021-07-05 14:30:00	3	1	9	9	#NULL!	#NULL!	#NULL!	#NULL!	#NULL!	#NULL!	#NULL!	#NULL!	#NULL!	#NULL!	#NULL!	1	1	1	#NULL!	#NULL!	#NULL!	#NULL!	#NULL!	#NULL!	#NULL!	#NULL!	#NULL!	#NULL!	#NULL!	2	1955	10	98	1	1	1	1	#NULL!	#NULL!	#NULL!	#NULL!	#NULL!	5000	5000
1080	9	20	42	1	2021-07-05 10:32:00	2	1	2	#NULL!	#NULL!	#NULL!	#NULL!	#NULL!	#NULL!	#NULL!	#NULL!	#NULL!	#NULL!	#NULL!	#NULL!	1	2	#NULL!	#NULL!	#NULL!	#NULL!	#NULL!	#NULL!	#NULL!	#NULL!	#NULL!	#NULL!	#NULL!	#NULL!	2	1969	11	19	1	1	1	4	4	1987	#NULL!	#NULL!	#NULL!	60000	60000
1081	9	22	44	2	2021-07-05 16:29:00	4	7	7	11	11	#NULL!	#NULL!	#NULL!	#NULL!	#NULL!	#NULL!	#NULL!	#NULL!	#NULL!	#NULL!	1	1	1	1	#NULL!	#NULL!	#NULL!	#NULL!	#NULL!	#NULL!	#NULL!	#NULL!	#NULL!	#NULL!	1	2001	6	10	1	1	1	10	1	2019	2	3	8	600	9999998
1082	9	21	43	2	2021-07-05 09:28:00	8	1	2	6	2	6	9	9	9	#NULL!	#NULL!	#NULL!	#NULL!	#NULL!	#NULL!	1	2	2	2	2	2	2	2	#NULL!	#NULL!	#NULL!	#NULL!	#NULL!	#NULL!	1	1956	6	15	1	1	1	4	4	1969	#NULL!	#NULL!	#NULL!	6000	6000
1083	9	22	44	2	2021-07-05 18:15:00	1	1	#NULL!	#NULL!	#NULL!	#NULL!	#NULL!	#NULL!	#NULL!	#NULL!	#NULL!	#NULL!	#NULL!	#NULL!	#NULL!	1	#NULL!	#NULL!	#NULL!	#NULL!	#NULL!	#NULL!	#NULL!	#NULL!	#NULL!	#NULL!	#NULL!	#NULL!	#NULL!	2	1949	3	98	1	1	1	1	#NULL!	#NULL!	#NULL!	#NULL!	#NULL!	1000	1000
1084	9	23	45	2	2021-07-05 09:39:00	2	2	2	#NULL!	#NULL!	#NULL!	#NULL!	#NULL!	#NULL!	#NULL!	#NULL!	#NULL!	#NULL!	#NULL!	#NULL!	2	2	#NULL!	#NULL!	#NULL!	#NULL!	#NULL!	#NULL!	#NULL!	#NULL!	#NULL!	#NULL!	#NULL!	#NULL!	2	1957	1	14	1	1	1	1	#NULL!	#NULL!	#NULL!	#NULL!	#NULL!	3000	3000
1085	9	21	43	2	2021-07-05 08:06:00	5	1	2	6	2	6	#NULL!	#NULL!	#NULL!	#NULL!	#NULL!	#NULL!	#NULL!	#NULL!	#NULL!	1	2	2	2	2	#NULL!	#NULL!	#NULL!	#NULL!	#NULL!	#NULL!	#NULL!	#NULL!	#NULL!	2	1952	6	1	1	1	1	4	4	1972	#NULL!	#NULL!	#NULL!	5000	5000
1086	10	27	50	1	2021-07-05 20:08:00	4	4	4	1	2	#NULL!	#NULL!	#NULL!	#NULL!	#NULL!	#NULL!	#NULL!	#NULL!	#NULL!	#NULL!	1	1	1	1	#NULL!	#NULL!	#NULL!	#NULL!	#NULL!	#NULL!	#NULL!	#NULL!	#NULL!	#NULL!	2	1990	3	26	1	1	1	4	4	9998	#NULL!	#NULL!	#NULL!	20000	20000
1087	9	23	45	2	2021-07-05 11:08:00	1	9	#NULL!	#NULL!	#NULL!	#NULL!	#NULL!	#NULL!	#NULL!	#NULL!	#NULL!	#NULL!	#NULL!	#NULL!	#NULL!	1	#NULL!	#NULL!	#NULL!	#NULL!	#NULL!	#NULL!	#NULL!	#NULL!	#NULL!	#NULL!	#NULL!	#NULL!	#NULL!	2	1952	10	2	1	1	1	1	#NULL!	#NULL!	#NULL!	#NULL!	#NULL!	4000	3000
1088	9	23	45	2	2021-07-05 13:56:00	5	1	6	2	9	9	#NULL!	#NULL!	#NULL!	#NULL!	#NULL!	#NULL!	#NULL!	#NULL!	#NULL!	1	2	2	2	2	#NULL!	#NULL!	#NULL!	#NULL!	#NULL!	#NULL!	#NULL!	#NULL!	#NULL!	1	1955	5	17	1	1	1	4	4	1979	#NULL!	#NULL!	#NULL!	10000	3000
1089	9	23	45	2	2021-07-05 16:07:00	4	6	6	1	3	#NULL!	#NULL!	#NULL!	#NULL!	#NULL!	#NULL!	#NULL!	#NULL!	#NULL!	#NULL!	2	2	1	1	#NULL!	#NULL!	#NULL!	#NULL!	#NULL!	#NULL!	#NULL!	#NULL!	#NULL!	#NULL!	2	1984	1	1	1	1	1	4	4	1999	#NULL!	#NULL!	#NULL!	20000	20000
1090	9	23	45	2	2021-07-05 18:00:00	1	3	#NULL!	#NULL!	#NULL!	#NULL!	#NULL!	#NULL!	#NULL!	#NULL!	#NULL!	#NULL!	#NULL!	#NULL!	#NULL!	2	#NULL!	#NULL!	#NULL!	#NULL!	#NULL!	#NULL!	#NULL!	#NULL!	#NULL!	#NULL!	#NULL!	#NULL!	#NULL!	1	2000	9	20	1	1	1	10	1	2018	1	3	3	0	0
1091	21	64	100	1	2021-07-05 20:47:00	2	2	2	#NULL!	#NULL!	#NULL!	#NULL!	#NULL!	#NULL!	#NULL!	#NULL!	#NULL!	#NULL!	#NULL!	#NULL!	1	1	#NULL!	#NULL!	#NULL!	#NULL!	#NULL!	#NULL!	#NULL!	#NULL!	#NULL!	#NULL!	#NULL!	#NULL!	2	1969	4	20	1	1	1	9	4	2002	4	5	14	70000	70000
1092	21	64	100	1	2021-07-05 21:12:00	2	1	2	#NULL!	#NULL!	#NULL!	#NULL!	#NULL!	#NULL!	#NULL!	#NULL!	#NULL!	#NULL!	#NULL!	#NULL!	2	1	#NULL!	#NULL!	#NULL!	#NULL!	#NULL!	#NULL!	#NULL!	#NULL!	#NULL!	#NULL!	#NULL!	#NULL!	2	1991	11	18	1	1	1	10	4	2012	5	6	2	0	0
1093	21	64	100	1	2021-07-05 17:43:00	2	1	2	#NULL!	#NULL!	#NULL!	#NULL!	#NULL!	#NULL!	#NULL!	#NULL!	#NULL!	#NULL!	#NULL!	#NULL!	1	1	#NULL!	#NULL!	#NULL!	#NULL!	#NULL!	#NULL!	#NULL!	#NULL!	#NULL!	#NULL!	#NULL!	#NULL!	2	1981	11	10	1	1	1	6	4	1999	2	#NULL!	#NULL!	100000	100000
1094	21	64	100	1	2021-07-05 15:15:00	2	1	2	#NULL!	#NULL!	#NULL!	#NULL!	#NULL!	#NULL!	#NULL!	#NULL!	#NULL!	#NULL!	#NULL!	#NULL!	1	2	#NULL!	#NULL!	#NULL!	#NULL!	#NULL!	#NULL!	#NULL!	#NULL!	#NULL!	#NULL!	#NULL!	#NULL!	2	1975	12	1	1	1	1	7	4	1995	6	#NULL!	#NULL!	100000	100000
1095	21	64	100	1	2021-07-05 19:32:00	3	1	2	2	#NULL!	#NULL!	#NULL!	#NULL!	#NULL!	#NULL!	#NULL!	#NULL!	#NULL!	#NULL!	#NULL!	1	1	1	#NULL!	#NULL!	#NULL!	#NULL!	#NULL!	#NULL!	#NULL!	#NULL!	#NULL!	#NULL!	#NULL!	1	1988	1	16	1	1	1	7	4	2006	6	#NULL!	#NULL!	50000	50000
1096	10	25	47	1	2021-07-05 17:10:00	2	1	2	#NULL!	#NULL!	#NULL!	#NULL!	#NULL!	#NULL!	#NULL!	#NULL!	#NULL!	#NULL!	#NULL!	#NULL!	1	1	#NULL!	#NULL!	#NULL!	#NULL!	#NULL!	#NULL!	#NULL!	#NULL!	#NULL!	#NULL!	#NULL!	#NULL!	2	1971	1	6	1	1	1	4	4	1986	#NULL!	#NULL!	#NULL!	0	0
1097	10	25	47	1	2021-07-05 09:50:00	0	#NULL!	#NULL!	#NULL!	#NULL!	#NULL!	#NULL!	#NULL!	#NULL!	#NULL!	#NULL!	#NULL!	#NULL!	#NULL!	#NULL!	#NULL!	#NULL!	#NULL!	#NULL!	#NULL!	#NULL!	#NULL!	#NULL!	#NULL!	#NULL!	#NULL!	#NULL!	#NULL!	#NULL!	1	1935	5	17	1	1	1	1	#NULL!	#NULL!	#NULL!	#NULL!	#NULL!	0	0
1098	10	25	47	1	2021-07-05 19:43:00	3	1	2	2	#NULL!	#NULL!	#NULL!	#NULL!	#NULL!	#NULL!	#NULL!	#NULL!	#NULL!	#NULL!	#NULL!	2	1	1	#NULL!	#NULL!	#NULL!	#NULL!	#NULL!	#NULL!	#NULL!	#NULL!	#NULL!	#NULL!	#NULL!	1	1987	4	10	1	1	1	12	4	2009	2	1	8	100000	100000
1099	10	24	46	2	2021-07-05 09:33:00	1	1	#NULL!	#NULL!	#NULL!	#NULL!	#NULL!	#NULL!	#NULL!	#NULL!	#NULL!	#NULL!	#NULL!	#NULL!	#NULL!	1	#NULL!	#NULL!	#NULL!	#NULL!	#NULL!	#NULL!	#NULL!	#NULL!	#NULL!	#NULL!	#NULL!	#NULL!	#NULL!	1	1958	12	11	4	14	8	4	4	1975	#NULL!	#NULL!	#NULL!	0	9999997
1100	10	24	46	2	2021-07-05 14:39:00	2	2	2	#NULL!	#NULL!	#NULL!	#NULL!	#NULL!	#NULL!	#NULL!	#NULL!	#NULL!	#NULL!	#NULL!	#NULL!	2	2	#NULL!	#NULL!	#NULL!	#NULL!	#NULL!	#NULL!	#NULL!	#NULL!	#NULL!	#NULL!	#NULL!	#NULL!	1	1958	11	18	4	14	1	4	4	1974	#NULL!	#NULL!	#NULL!	0	0
1101	15	40	71	1	2021-07-05 15:40:00	3	4	1	2	#NULL!	#NULL!	#NULL!	#NULL!	#NULL!	#NULL!	#NULL!	#NULL!	#NULL!	#NULL!	#NULL!	1	1	1	#NULL!	#NULL!	#NULL!	#NULL!	#NULL!	#NULL!	#NULL!	#NULL!	#NULL!	#NULL!	#NULL!	2	1971	2	5	1	11	1	10	4	1986	2	3	2	50000	40000
1102	15	40	71	1	2021-07-05 19:06:00	4	4	4	1	2	#NULL!	#NULL!	#NULL!	#NULL!	#NULL!	#NULL!	#NULL!	#NULL!	#NULL!	#NULL!	1	1	1	1	#NULL!	#NULL!	#NULL!	#NULL!	#NULL!	#NULL!	#NULL!	#NULL!	#NULL!	#NULL!	1	1983	8	2	1	1	1	10	3	1997	4	6	13	100000	100000
1103	17	49	82	1	2021-07-05 17:02:00	4	4	4	1	2	#NULL!	#NULL!	#NULL!	#NULL!	#NULL!	#NULL!	#NULL!	#NULL!	#NULL!	#NULL!	2	2	1	1	#NULL!	#NULL!	#NULL!	#NULL!	#NULL!	#NULL!	#NULL!	#NULL!	#NULL!	#NULL!	2	1986	6	21	1	1	1	7	4	2001	6	#NULL!	#NULL!	9999997	9999997
1104	17	49	82	1	2021-07-05 20:15:00	5	3	3	5	5	2	#NULL!	#NULL!	#NULL!	#NULL!	#NULL!	#NULL!	#NULL!	#NULL!	#NULL!	2	2	2	2	1	#NULL!	#NULL!	#NULL!	#NULL!	#NULL!	#NULL!	#NULL!	#NULL!	#NULL!	2	1989	3	3	1	1	1	10	4	2010	2	2	14	60000	60000
1105	15	41	72	1	2021-07-05 16:48:00	1	1	#NULL!	#NULL!	#NULL!	#NULL!	#NULL!	#NULL!	#NULL!	#NULL!	#NULL!	#NULL!	#NULL!	#NULL!	#NULL!	1	#NULL!	#NULL!	#NULL!	#NULL!	#NULL!	#NULL!	#NULL!	#NULL!	#NULL!	#NULL!	#NULL!	#NULL!	#NULL!	1	1960	5	98	1	1	1	6	4	1980	3	#NULL!	#NULL!	40000	40000
1106	15	40	71	1	2021-07-05 20:11:00	0	#NULL!	#NULL!	#NULL!	#NULL!	#NULL!	#NULL!	#NULL!	#NULL!	#NULL!	#NULL!	#NULL!	#NULL!	#NULL!	#NULL!	#NULL!	#NULL!	#NULL!	#NULL!	#NULL!	#NULL!	#NULL!	#NULL!	#NULL!	#NULL!	#NULL!	#NULL!	#NULL!	#NULL!	2	1945	6	98	1	1	1	7	3	9997	6	#NULL!	#NULL!	38880	9999997
1107	15	40	71	1	2021-07-05 18:46:00	2	1	2	#NULL!	#NULL!	#NULL!	#NULL!	#NULL!	#NULL!	#NULL!	#NULL!	#NULL!	#NULL!	#NULL!	#NULL!	1	1	#NULL!	#NULL!	#NULL!	#NULL!	#NULL!	#NULL!	#NULL!	#NULL!	#NULL!	#NULL!	#NULL!	#NULL!	2	1972	10	14	1	1	1	6	4	1990	5	#NULL!	#NULL!	30000	30000
1108	10	25	47	1	2021-07-05 10:24:00	1	1	#NULL!	#NULL!	#NULL!	#NULL!	#NULL!	#NULL!	#NULL!	#NULL!	#NULL!	#NULL!	#NULL!	#NULL!	#NULL!	1	#NULL!	#NULL!	#NULL!	#NULL!	#NULL!	#NULL!	#NULL!	#NULL!	#NULL!	#NULL!	#NULL!	#NULL!	#NULL!	1	1957	8	19	1	1	1	4	4	1973	#NULL!	#NULL!	#NULL!	0	0
1109	10	27	50	1	2021-07-05 19:35:00	1	2	#NULL!	#NULL!	#NULL!	#NULL!	#NULL!	#NULL!	#NULL!	#NULL!	#NULL!	#NULL!	#NULL!	#NULL!	#NULL!	1	#NULL!	#NULL!	#NULL!	#NULL!	#NULL!	#NULL!	#NULL!	#NULL!	#NULL!	#NULL!	#NULL!	#NULL!	#NULL!	1	1979	1	30	1	1	1	9	4	2001	2	3	8	90000	80000
1110	17	49	82	1	2021-07-05 18:23:00	3	1	2	2	#NULL!	#NULL!	#NULL!	#NULL!	#NULL!	#NULL!	#NULL!	#NULL!	#NULL!	#NULL!	#NULL!	1	2	1	#NULL!	#NULL!	#NULL!	#NULL!	#NULL!	#NULL!	#NULL!	#NULL!	#NULL!	#NULL!	#NULL!	2	1972	3	3	1	1	1	4	2	9998	#NULL!	#NULL!	#NULL!	30000	30000
1111	15	40	71	1	2021-07-05 14:16:00	3	1	2	6	#NULL!	#NULL!	#NULL!	#NULL!	#NULL!	#NULL!	#NULL!	#NULL!	#NULL!	#NULL!	#NULL!	1	1	1	#NULL!	#NULL!	#NULL!	#NULL!	#NULL!	#NULL!	#NULL!	#NULL!	#NULL!	#NULL!	#NULL!	1	1947	9	18	1	1	3	4	4	1965	#NULL!	#NULL!	#NULL!	42000	0
1112	17	49	82	1	2021-07-05 20:28:00	3	3	3	5	#NULL!	#NULL!	#NULL!	#NULL!	#NULL!	#NULL!	#NULL!	#NULL!	#NULL!	#NULL!	#NULL!	1	1	1	#NULL!	#NULL!	#NULL!	#NULL!	#NULL!	#NULL!	#NULL!	#NULL!	#NULL!	#NULL!	#NULL!	2	1999	10	16	1	1	1	12	4	2021	4	2	8	0	0
1113	17	49	82	1	2021-07-05 16:26:00	8	1	2	6	2	6	9	9	9	#NULL!	#NULL!	#NULL!	#NULL!	#NULL!	#NULL!	1	1	1	1	1	1	1	1	#NULL!	#NULL!	#NULL!	#NULL!	#NULL!	#NULL!	1	1964	10	15	1	1	1	6	4	1981	2	#NULL!	#NULL!	0	0
1114	17	49	82	1	2021-07-05 20:09:00	2	1	2	#NULL!	#NULL!	#NULL!	#NULL!	#NULL!	#NULL!	#NULL!	#NULL!	#NULL!	#NULL!	#NULL!	#NULL!	1	1	#NULL!	#NULL!	#NULL!	#NULL!	#NULL!	#NULL!	#NULL!	#NULL!	#NULL!	#NULL!	#NULL!	#NULL!	1	1988	8	28	1	1	1	3	4	1994	#NULL!	#NULL!	#NULL!	40000	40000
1115	15	39	70	1	2021-07-05 14:33:00	1	1	#NULL!	#NULL!	#NULL!	#NULL!	#NULL!	#NULL!	#NULL!	#NULL!	#NULL!	#NULL!	#NULL!	#NULL!	#NULL!	1	#NULL!	#NULL!	#NULL!	#NULL!	#NULL!	#NULL!	#NULL!	#NULL!	#NULL!	#NULL!	#NULL!	#NULL!	#NULL!	1	1963	4	16	1	1	1	4	4	1978	#NULL!	#NULL!	#NULL!	100000	100000
1116	17	49	82	1	2021-07-05 21:03:00	3	3	3	5	#NULL!	#NULL!	#NULL!	#NULL!	#NULL!	#NULL!	#NULL!	#NULL!	#NULL!	#NULL!	#NULL!	1	1	1	#NULL!	#NULL!	#NULL!	#NULL!	#NULL!	#NULL!	#NULL!	#NULL!	#NULL!	#NULL!	#NULL!	1	2003	2	22	1	1	1	7	4	2021	6	#NULL!	#NULL!	9999997	9999997
1117	17	49	82	1	2021-07-05 09:39:00	3	1	2	2	#NULL!	#NULL!	#NULL!	#NULL!	#NULL!	#NULL!	#NULL!	#NULL!	#NULL!	#NULL!	#NULL!	2	1	1	#NULL!	#NULL!	#NULL!	#NULL!	#NULL!	#NULL!	#NULL!	#NULL!	#NULL!	#NULL!	#NULL!	2	1986	5	21	1	1	1	4	4	2001	#NULL!	#NULL!	#NULL!	30000	30000
1118	17	49	82	1	2021-07-05 16:18:00	2	1	2	#NULL!	#NULL!	#NULL!	#NULL!	#NULL!	#NULL!	#NULL!	#NULL!	#NULL!	#NULL!	#NULL!	#NULL!	1	2	#NULL!	#NULL!	#NULL!	#NULL!	#NULL!	#NULL!	#NULL!	#NULL!	#NULL!	#NULL!	#NULL!	#NULL!	1	1972	2	6	1	1	1	4	4	1990	#NULL!	#NULL!	#NULL!	36000	36000
1119	17	50	83	2	2021-07-05 12:18:00	7	2	2	2	6	6	9	9	#NULL!	#NULL!	#NULL!	#NULL!	#NULL!	#NULL!	#NULL!	2	2	2	2	2	2	2	#NULL!	#NULL!	#NULL!	#NULL!	#NULL!	#NULL!	#NULL!	2	1966	12	18	1	1	1	4	4	9998	#NULL!	#NULL!	#NULL!	0	2000
1120	17	50	83	2	2021-07-05 10:45:00	5	1	2	6	9	9	#NULL!	#NULL!	#NULL!	#NULL!	#NULL!	#NULL!	#NULL!	#NULL!	#NULL!	2	1	1	1	1	#NULL!	#NULL!	#NULL!	#NULL!	#NULL!	#NULL!	#NULL!	#NULL!	#NULL!	2	1963	9	30	1	1	1	6	4	1982	3	#NULL!	#NULL!	40000	2000
1121	17	50	83	2	2021-07-05 09:03:00	2	5	1	#NULL!	#NULL!	#NULL!	#NULL!	#NULL!	#NULL!	#NULL!	#NULL!	#NULL!	#NULL!	#NULL!	#NULL!	1	1	#NULL!	#NULL!	#NULL!	#NULL!	#NULL!	#NULL!	#NULL!	#NULL!	#NULL!	#NULL!	#NULL!	#NULL!	2	1970	1	1	1	1	1	4	4	9998	#NULL!	#NULL!	#NULL!	0	0
1122	10	24	46	2	2021-07-05 14:43:00	3	1	2	2	#NULL!	#NULL!	#NULL!	#NULL!	#NULL!	#NULL!	#NULL!	#NULL!	#NULL!	#NULL!	#NULL!	1	2	2	#NULL!	#NULL!	#NULL!	#NULL!	#NULL!	#NULL!	#NULL!	#NULL!	#NULL!	#NULL!	#NULL!	2	1953	5	98	4	14	5	1	#NULL!	#NULL!	#NULL!	#NULL!	#NULL!	24000	24000
1123	10	24	46	2	2021-07-05 09:55:00	1	1	#NULL!	#NULL!	#NULL!	#NULL!	#NULL!	#NULL!	#NULL!	#NULL!	#NULL!	#NULL!	#NULL!	#NULL!	#NULL!	1	#NULL!	#NULL!	#NULL!	#NULL!	#NULL!	#NULL!	#NULL!	#NULL!	#NULL!	#NULL!	#NULL!	#NULL!	#NULL!	2	1938	98	98	4	14	1	1	#NULL!	#NULL!	#NULL!	#NULL!	#NULL!	9999998	9999998
1124	17	50	83	2	2021-07-05 11:32:00	5	1	2	6	2	9	#NULL!	#NULL!	#NULL!	#NULL!	#NULL!	#NULL!	#NULL!	#NULL!	#NULL!	2	2	2	2	2	#NULL!	#NULL!	#NULL!	#NULL!	#NULL!	#NULL!	#NULL!	#NULL!	#NULL!	2	1969	9	26	1	1	1	3	2	#NULL!	#NULL!	#NULL!	#NULL!	0	0
1125	10	27	49	1	2021-07-05 19:03:00	1	1	#NULL!	#NULL!	#NULL!	#NULL!	#NULL!	#NULL!	#NULL!	#NULL!	#NULL!	#NULL!	#NULL!	#NULL!	#NULL!	1	#NULL!	#NULL!	#NULL!	#NULL!	#NULL!	#NULL!	#NULL!	#NULL!	#NULL!	#NULL!	#NULL!	#NULL!	#NULL!	2	1987	3	14	1	1	1	4	4	1975	#NULL!	#NULL!	#NULL!	0	0
1126	17	50	83	2	2021-07-05 09:53:00	3	1	2	2	#NULL!	#NULL!	#NULL!	#NULL!	#NULL!	#NULL!	#NULL!	#NULL!	#NULL!	#NULL!	#NULL!	2	2	1	#NULL!	#NULL!	#NULL!	#NULL!	#NULL!	#NULL!	#NULL!	#NULL!	#NULL!	#NULL!	#NULL!	2	1980	98	98	1	1	1	3	2	#NULL!	#NULL!	#NULL!	#NULL!	0	0
1127	10	27	49	1	2021-07-05 17:51:00	1	1	#NULL!	#NULL!	#NULL!	#NULL!	#NULL!	#NULL!	#NULL!	#NULL!	#NULL!	#NULL!	#NULL!	#NULL!	#NULL!	1	#NULL!	#NULL!	#NULL!	#NULL!	#NULL!	#NULL!	#NULL!	#NULL!	#NULL!	#NULL!	#NULL!	#NULL!	#NULL!	2	1940	5	15	1	1	1	4	2	1956	#NULL!	#NULL!	#NULL!	24000	0
1128	17	50	83	2	2021-07-05 08:50:00	3	1	2	2	#NULL!	#NULL!	#NULL!	#NULL!	#NULL!	#NULL!	#NULL!	#NULL!	#NULL!	#NULL!	#NULL!	1	2	2	#NULL!	#NULL!	#NULL!	#NULL!	#NULL!	#NULL!	#NULL!	#NULL!	#NULL!	#NULL!	#NULL!	1	1970	4	12	1	1	1	3	2	#NULL!	#NULL!	#NULL!	#NULL!	50000	50000
1129	10	27	49	1	2021-07-05 12:11:00	0	#NULL!	#NULL!	#NULL!	#NULL!	#NULL!	#NULL!	#NULL!	#NULL!	#NULL!	#NULL!	#NULL!	#NULL!	#NULL!	#NULL!	#NULL!	#NULL!	#NULL!	#NULL!	#NULL!	#NULL!	#NULL!	#NULL!	#NULL!	#NULL!	#NULL!	#NULL!	#NULL!	#NULL!	2	1997	7	5	1	1	1	12	4	2017	4	3	4	80000	80000
1130	17	49	82	1	2021-07-05 19:11:00	2	1	2	#NULL!	#NULL!	#NULL!	#NULL!	#NULL!	#NULL!	#NULL!	#NULL!	#NULL!	#NULL!	#NULL!	#NULL!	1	1	#NULL!	#NULL!	#NULL!	#NULL!	#NULL!	#NULL!	#NULL!	#NULL!	#NULL!	#NULL!	#NULL!	#NULL!	2	1989	2	14	1	1	1	9	1	9998	6	6	10	30000	30000
1131	21	64	100	1	2021-07-05 20:58:00	2	1	2	#NULL!	#NULL!	#NULL!	#NULL!	#NULL!	#NULL!	#NULL!	#NULL!	#NULL!	#NULL!	#NULL!	#NULL!	1	1	#NULL!	#NULL!	#NULL!	#NULL!	#NULL!	#NULL!	#NULL!	#NULL!	#NULL!	#NULL!	#NULL!	#NULL!	2	1984	10	10	1	1	1	9	4	2019	2	6	14	40000	40000
1132	17	49	82	1	2021-07-05 16:53:00	4	1	2	6	9	#NULL!	#NULL!	#NULL!	#NULL!	#NULL!	#NULL!	#NULL!	#NULL!	#NULL!	#NULL!	1	2	2	2	#NULL!	#NULL!	#NULL!	#NULL!	#NULL!	#NULL!	#NULL!	#NULL!	#NULL!	#NULL!	2	1948	5	6	1	1	1	3	4	9998	#NULL!	#NULL!	#NULL!	0	0
1133	15	40	71	1	2021-07-05 20:42:00	0	#NULL!	#NULL!	#NULL!	#NULL!	#NULL!	#NULL!	#NULL!	#NULL!	#NULL!	#NULL!	#NULL!	#NULL!	#NULL!	#NULL!	#NULL!	#NULL!	#NULL!	#NULL!	#NULL!	#NULL!	#NULL!	#NULL!	#NULL!	#NULL!	#NULL!	#NULL!	#NULL!	#NULL!	1	1960	11	9	1	1	1	4	4	1975	#NULL!	#NULL!	#NULL!	40000	40000
1134	15	40	71	1	2021-07-05 17:48:00	1	1	#NULL!	#NULL!	#NULL!	#NULL!	#NULL!	#NULL!	#NULL!	#NULL!	#NULL!	#NULL!	#NULL!	#NULL!	#NULL!	1	#NULL!	#NULL!	#NULL!	#NULL!	#NULL!	#NULL!	#NULL!	#NULL!	#NULL!	#NULL!	#NULL!	#NULL!	#NULL!	2	1980	8	27	1	1	1	6	4	1999	4	#NULL!	#NULL!	30000	30000
1135	17	49	82	1	2021-07-05 10:08:00	3	1	2	6	#NULL!	#NULL!	#NULL!	#NULL!	#NULL!	#NULL!	#NULL!	#NULL!	#NULL!	#NULL!	#NULL!	1	1	1	#NULL!	#NULL!	#NULL!	#NULL!	#NULL!	#NULL!	#NULL!	#NULL!	#NULL!	#NULL!	#NULL!	1	1960	6	24	1	1	1	4	4	1976	#NULL!	#NULL!	#NULL!	9999997	9999997
1136	17	49	82	1	2021-07-05 12:52:00	2	11	11	#NULL!	#NULL!	#NULL!	#NULL!	#NULL!	#NULL!	#NULL!	#NULL!	#NULL!	#NULL!	#NULL!	#NULL!	1	1	#NULL!	#NULL!	#NULL!	#NULL!	#NULL!	#NULL!	#NULL!	#NULL!	#NULL!	#NULL!	#NULL!	#NULL!	2	1954	6	18	1	1	1	7	4	9998	5	#NULL!	#NULL!	40000	40000
1137	17	49	82	1	2021-07-05 18:46:00	4	2	6	9	9	#NULL!	#NULL!	#NULL!	#NULL!	#NULL!	#NULL!	#NULL!	#NULL!	#NULL!	#NULL!	1	1	1	1	#NULL!	#NULL!	#NULL!	#NULL!	#NULL!	#NULL!	#NULL!	#NULL!	#NULL!	#NULL!	2	1956	11	17	1	1	1	3	4	9998	#NULL!	#NULL!	#NULL!	8500	2000
1138	21	64	102	1	2021-07-05 19:21:00	2	4	1	#NULL!	#NULL!	#NULL!	#NULL!	#NULL!	#NULL!	#NULL!	#NULL!	#NULL!	#NULL!	#NULL!	#NULL!	1	1	#NULL!	#NULL!	#NULL!	#NULL!	#NULL!	#NULL!	#NULL!	#NULL!	#NULL!	#NULL!	#NULL!	#NULL!	2	1989	12	18	1	1	1	3	2	#NULL!	#NULL!	#NULL!	#NULL!	0	0
1139	10	24	46	2	2021-07-05 09:19:00	1	1	#NULL!	#NULL!	#NULL!	#NULL!	#NULL!	#NULL!	#NULL!	#NULL!	#NULL!	#NULL!	#NULL!	#NULL!	#NULL!	1	#NULL!	#NULL!	#NULL!	#NULL!	#NULL!	#NULL!	#NULL!	#NULL!	#NULL!	#NULL!	#NULL!	#NULL!	#NULL!	2	1951	98	98	4	14	1	1	#NULL!	#NULL!	#NULL!	#NULL!	#NULL!	9999998	9999998
1140	21	64	101	1	2021-07-06 08:14:00	2	1	2	#NULL!	#NULL!	#NULL!	#NULL!	#NULL!	#NULL!	#NULL!	#NULL!	#NULL!	#NULL!	#NULL!	#NULL!	1	2	#NULL!	#NULL!	#NULL!	#NULL!	#NULL!	#NULL!	#NULL!	#NULL!	#NULL!	#NULL!	#NULL!	#NULL!	1	1962	4	28	1	1	1	4	4	1978	#NULL!	#NULL!	#NULL!	20000	20000
1141	9	23	45	1	2021-07-06 08:30:00	1	1	#NULL!	#NULL!	#NULL!	#NULL!	#NULL!	#NULL!	#NULL!	#NULL!	#NULL!	#NULL!	#NULL!	#NULL!	#NULL!	1	#NULL!	#NULL!	#NULL!	#NULL!	#NULL!	#NULL!	#NULL!	#NULL!	#NULL!	#NULL!	#NULL!	#NULL!	#NULL!	2	1950	8	6	1	1	1	3	2	#NULL!	#NULL!	#NULL!	#NULL!	5000	5000
1142	9	23	45	1	2021-07-06 08:51:00	0	#NULL!	#NULL!	#NULL!	#NULL!	#NULL!	#NULL!	#NULL!	#NULL!	#NULL!	#NULL!	#NULL!	#NULL!	#NULL!	#NULL!	#NULL!	#NULL!	#NULL!	#NULL!	#NULL!	#NULL!	#NULL!	#NULL!	#NULL!	#NULL!	#NULL!	#NULL!	#NULL!	#NULL!	1	1941	7	15	1	1	1	4	4	1958	#NULL!	#NULL!	#NULL!	6000	6000
1143	21	64	101	1	2021-07-06 08:40:00	1	1	#NULL!	#NULL!	#NULL!	#NULL!	#NULL!	#NULL!	#NULL!	#NULL!	#NULL!	#NULL!	#NULL!	#NULL!	#NULL!	1	#NULL!	#NULL!	#NULL!	#NULL!	#NULL!	#NULL!	#NULL!	#NULL!	#NULL!	#NULL!	#NULL!	#NULL!	#NULL!	2	1945	12	5	1	1	1	4	4	1960	#NULL!	#NULL!	#NULL!	1200	0
1144	9	23	45	1	2021-07-06 08:57:00	2	9	9	#NULL!	#NULL!	#NULL!	#NULL!	#NULL!	#NULL!	#NULL!	#NULL!	#NULL!	#NULL!	#NULL!	#NULL!	1	1	#NULL!	#NULL!	#NULL!	#NULL!	#NULL!	#NULL!	#NULL!	#NULL!	#NULL!	#NULL!	#NULL!	#NULL!	2	1971	10	19	1	1	1	3	4	1982	#NULL!	#NULL!	#NULL!	10000	10000
1145	15	43	74	1	2021-07-06 08:29:00	1	1	#NULL!	#NULL!	#NULL!	#NULL!	#NULL!	#NULL!	#NULL!	#NULL!	#NULL!	#NULL!	#NULL!	#NULL!	#NULL!	1	#NULL!	#NULL!	#NULL!	#NULL!	#NULL!	#NULL!	#NULL!	#NULL!	#NULL!	#NULL!	#NULL!	#NULL!	#NULL!	1	1976	12	27	1	1	1	11	4	2017	6	1	4	141042	141042
1146	15	39	70	1	2021-07-06 09:26:00	1	1	#NULL!	#NULL!	#NULL!	#NULL!	#NULL!	#NULL!	#NULL!	#NULL!	#NULL!	#NULL!	#NULL!	#NULL!	#NULL!	1	#NULL!	#NULL!	#NULL!	#NULL!	#NULL!	#NULL!	#NULL!	#NULL!	#NULL!	#NULL!	#NULL!	#NULL!	#NULL!	1	1973	5	27	1	1	1	4	4	1990	#NULL!	#NULL!	#NULL!	50000	50000
1147	15	42	73	2	2021-07-05 09:21:00	5	2	6	9	11	10	#NULL!	#NULL!	#NULL!	#NULL!	#NULL!	#NULL!	#NULL!	#NULL!	#NULL!	2	2	2	2	2	#NULL!	#NULL!	#NULL!	#NULL!	#NULL!	#NULL!	#NULL!	#NULL!	#NULL!	2	1942	9	28	1	11	3	3	4	1960	#NULL!	#NULL!	#NULL!	2400	2400
1148	21	62	98	1	2021-07-06 09:00:00	5	2	6	9	9	1	#NULL!	#NULL!	#NULL!	#NULL!	#NULL!	#NULL!	#NULL!	#NULL!	#NULL!	1	1	1	1	1	#NULL!	#NULL!	#NULL!	#NULL!	#NULL!	#NULL!	#NULL!	#NULL!	#NULL!	1	1952	7	16	1	1	1	1	#NULL!	#NULL!	#NULL!	#NULL!	#NULL!	33600	0
1149	17	50	83	1	2021-07-06 09:59:00	3	1	2	6	#NULL!	#NULL!	#NULL!	#NULL!	#NULL!	#NULL!	#NULL!	#NULL!	#NULL!	#NULL!	#NULL!	1	1	1	#NULL!	#NULL!	#NULL!	#NULL!	#NULL!	#NULL!	#NULL!	#NULL!	#NULL!	#NULL!	#NULL!	2	1967	8	29	1	16	1	3	4	9997	#NULL!	#NULL!	#NULL!	0	0
1150	9	23	45	1	2021-07-06 09:57:00	2	1	2	#NULL!	#NULL!	#NULL!	#NULL!	#NULL!	#NULL!	#NULL!	#NULL!	#NULL!	#NULL!	#NULL!	#NULL!	2	1	#NULL!	#NULL!	#NULL!	#NULL!	#NULL!	#NULL!	#NULL!	#NULL!	#NULL!	#NULL!	#NULL!	#NULL!	2	1977	5	2	1	1	1	3	2	#NULL!	#NULL!	#NULL!	#NULL!	30000	30000
1151	21	63	99	1	2021-07-05 18:34:00	1	1	#NULL!	#NULL!	#NULL!	#NULL!	#NULL!	#NULL!	#NULL!	#NULL!	#NULL!	#NULL!	#NULL!	#NULL!	#NULL!	1	#NULL!	#NULL!	#NULL!	#NULL!	#NULL!	#NULL!	#NULL!	#NULL!	#NULL!	#NULL!	#NULL!	#NULL!	#NULL!	2	1964	1	29	1	1	1	1	#NULL!	#NULL!	#NULL!	#NULL!	#NULL!	30000	30000
1152	10	25	47	1	2021-07-06 09:11:00	0	#NULL!	#NULL!	#NULL!	#NULL!	#NULL!	#NULL!	#NULL!	#NULL!	#NULL!	#NULL!	#NULL!	#NULL!	#NULL!	#NULL!	#NULL!	#NULL!	#NULL!	#NULL!	#NULL!	#NULL!	#NULL!	#NULL!	#NULL!	#NULL!	#NULL!	#NULL!	#NULL!	#NULL!	1	1939	98	98	1	1	1	5	4	9998	5	#NULL!	#NULL!	9999998	9999998
1153	15	43	74	1	2021-07-06 09:23:00	1	1	#NULL!	#NULL!	#NULL!	#NULL!	#NULL!	#NULL!	#NULL!	#NULL!	#NULL!	#NULL!	#NULL!	#NULL!	#NULL!	1	#NULL!	#NULL!	#NULL!	#NULL!	#NULL!	#NULL!	#NULL!	#NULL!	#NULL!	#NULL!	#NULL!	#NULL!	#NULL!	2	1953	10	2	1	1	1	4	4	1967	#NULL!	#NULL!	#NULL!	9999998	9999997
1154	15	41	72	1	2021-07-05 10:15:00	3	3	3	5	#NULL!	#NULL!	#NULL!	#NULL!	#NULL!	#NULL!	#NULL!	#NULL!	#NULL!	#NULL!	#NULL!	2	2	2	#NULL!	#NULL!	#NULL!	#NULL!	#NULL!	#NULL!	#NULL!	#NULL!	#NULL!	#NULL!	#NULL!	1	2003	3	20	1	1	1	6	4	2021	2	#NULL!	#NULL!	0	0
1155	21	63	99	1	2021-07-06 08:59:00	4	1	2	6	9	#NULL!	#NULL!	#NULL!	#NULL!	#NULL!	#NULL!	#NULL!	#NULL!	#NULL!	#NULL!	1	2	2	2	#NULL!	#NULL!	#NULL!	#NULL!	#NULL!	#NULL!	#NULL!	#NULL!	#NULL!	#NULL!	2	1961	4	28	1	1	1	3	4	9998	#NULL!	#NULL!	#NULL!	13000	13000
1156	21	64	102	1	2021-07-06 09:48:00	5	6	6	1	5	2	#NULL!	#NULL!	#NULL!	#NULL!	#NULL!	#NULL!	#NULL!	#NULL!	#NULL!	1	1	2	2	1	#NULL!	#NULL!	#NULL!	#NULL!	#NULL!	#NULL!	#NULL!	#NULL!	#NULL!	2	1989	11	21	1	1	1	4	4	2003	#NULL!	#NULL!	#NULL!	0	0
1157	15	39	70	1	2021-07-06 10:36:00	1	1	#NULL!	#NULL!	#NULL!	#NULL!	#NULL!	#NULL!	#NULL!	#NULL!	#NULL!	#NULL!	#NULL!	#NULL!	#NULL!	2	#NULL!	#NULL!	#NULL!	#NULL!	#NULL!	#NULL!	#NULL!	#NULL!	#NULL!	#NULL!	#NULL!	#NULL!	#NULL!	1	1964	9	12	1	1	1	4	3	1976	#NULL!	#NULL!	#NULL!	30000	30000
1158	10	26	48	1	2021-07-06 10:25:00	3	1	9	9	#NULL!	#NULL!	#NULL!	#NULL!	#NULL!	#NULL!	#NULL!	#NULL!	#NULL!	#NULL!	#NULL!	1	1	2	#NULL!	#NULL!	#NULL!	#NULL!	#NULL!	#NULL!	#NULL!	#NULL!	#NULL!	#NULL!	#NULL!	2	1954	5	22	1	1	1	3	4	1965	#NULL!	#NULL!	#NULL!	3000	0
1159	15	39	70	1	2021-07-06 10:37:00	3	2	6	9	#NULL!	#NULL!	#NULL!	#NULL!	#NULL!	#NULL!	#NULL!	#NULL!	#NULL!	#NULL!	#NULL!	2	2	2	#NULL!	#NULL!	#NULL!	#NULL!	#NULL!	#NULL!	#NULL!	#NULL!	#NULL!	#NULL!	#NULL!	2	1963	4	21	1	16	7	1	#NULL!	#NULL!	#NULL!	#NULL!	#NULL!	12000	0
1160	15	43	74	1	2021-07-06 09:54:00	1	1	#NULL!	#NULL!	#NULL!	#NULL!	#NULL!	#NULL!	#NULL!	#NULL!	#NULL!	#NULL!	#NULL!	#NULL!	#NULL!	1	#NULL!	#NULL!	#NULL!	#NULL!	#NULL!	#NULL!	#NULL!	#NULL!	#NULL!	#NULL!	#NULL!	#NULL!	#NULL!	2	1950	5	28	1	1	1	1	#NULL!	#NULL!	#NULL!	#NULL!	#NULL!	9999999	9999999
1161	15	39	70	1	2021-07-06 10:11:00	1	1	#NULL!	#NULL!	#NULL!	#NULL!	#NULL!	#NULL!	#NULL!	#NULL!	#NULL!	#NULL!	#NULL!	#NULL!	#NULL!	2	#NULL!	#NULL!	#NULL!	#NULL!	#NULL!	#NULL!	#NULL!	#NULL!	#NULL!	#NULL!	#NULL!	#NULL!	#NULL!	2	1964	5	10	1	1	1	1	#NULL!	#NULL!	#NULL!	#NULL!	#NULL!	100000	100000
1162	21	61	97	2	2021-07-06 10:13:00	5	1	2	6	9	9	#NULL!	#NULL!	#NULL!	#NULL!	#NULL!	#NULL!	#NULL!	#NULL!	#NULL!	1	1	1	1	1	#NULL!	#NULL!	#NULL!	#NULL!	#NULL!	#NULL!	#NULL!	#NULL!	#NULL!	2	1943	11	29	1	1	1	3	2	#NULL!	#NULL!	#NULL!	#NULL!	0	0
1163	17	50	83	1	2021-07-06 11:17:00	4	1	2	6	9	#NULL!	#NULL!	#NULL!	#NULL!	#NULL!	#NULL!	#NULL!	#NULL!	#NULL!	#NULL!	1	1	1	1	#NULL!	#NULL!	#NULL!	#NULL!	#NULL!	#NULL!	#NULL!	#NULL!	#NULL!	#NULL!	2	1957	98	98	1	1	1	1	#NULL!	#NULL!	#NULL!	#NULL!	#NULL!	9999997	9999997
1164	21	63	99	1	2021-07-06 10:40:00	1	1	#NULL!	#NULL!	#NULL!	#NULL!	#NULL!	#NULL!	#NULL!	#NULL!	#NULL!	#NULL!	#NULL!	#NULL!	#NULL!	1	#NULL!	#NULL!	#NULL!	#NULL!	#NULL!	#NULL!	#NULL!	#NULL!	#NULL!	#NULL!	#NULL!	#NULL!	#NULL!	1	1949	2	5	1	1	1	4	4	1967	#NULL!	#NULL!	#NULL!	56400	0
1165	10	26	48	1	2021-07-06 10:42:00	3	1	2	2	#NULL!	#NULL!	#NULL!	#NULL!	#NULL!	#NULL!	#NULL!	#NULL!	#NULL!	#NULL!	#NULL!	1	2	2	#NULL!	#NULL!	#NULL!	#NULL!	#NULL!	#NULL!	#NULL!	#NULL!	#NULL!	#NULL!	#NULL!	1	1956	11	13	1	16	8	6	4	1974	4	#NULL!	#NULL!	40000	0
1166	17	50	83	1	2021-07-06 09:43:00	3	1	2	6	#NULL!	#NULL!	#NULL!	#NULL!	#NULL!	#NULL!	#NULL!	#NULL!	#NULL!	#NULL!	#NULL!	1	1	1	#NULL!	#NULL!	#NULL!	#NULL!	#NULL!	#NULL!	#NULL!	#NULL!	#NULL!	#NULL!	#NULL!	2	1965	10	19	1	1	1	4	4	1981	#NULL!	#NULL!	#NULL!	9999997	9999997
1167	15	39	70	1	2021-07-06 11:06:00	3	2	6	9	#NULL!	#NULL!	#NULL!	#NULL!	#NULL!	#NULL!	#NULL!	#NULL!	#NULL!	#NULL!	#NULL!	2	2	2	#NULL!	#NULL!	#NULL!	#NULL!	#NULL!	#NULL!	#NULL!	#NULL!	#NULL!	#NULL!	#NULL!	2	1962	5	20	1	1	1	1	#NULL!	#NULL!	#NULL!	#NULL!	#NULL!	130000	130000
1168	17	49	82	2	2021-07-06 10:09:00	1	1	#NULL!	#NULL!	#NULL!	#NULL!	#NULL!	#NULL!	#NULL!	#NULL!	#NULL!	#NULL!	#NULL!	#NULL!	#NULL!	1	#NULL!	#NULL!	#NULL!	#NULL!	#NULL!	#NULL!	#NULL!	#NULL!	#NULL!	#NULL!	#NULL!	#NULL!	#NULL!	1	1971	2	19	1	1	1	4	4	9998	#NULL!	#NULL!	#NULL!	9999998	9999998
1169	17	49	82	2	2021-07-06 08:46:00	2	3	1	#NULL!	#NULL!	#NULL!	#NULL!	#NULL!	#NULL!	#NULL!	#NULL!	#NULL!	#NULL!	#NULL!	#NULL!	1	1	#NULL!	#NULL!	#NULL!	#NULL!	#NULL!	#NULL!	#NULL!	#NULL!	#NULL!	#NULL!	#NULL!	#NULL!	1	1992	7	11	1	1	1	4	2	2005	#NULL!	#NULL!	#NULL!	9999997	9999997
1170	15	43	74	1	2021-07-06 10:16:00	0	#NULL!	#NULL!	#NULL!	#NULL!	#NULL!	#NULL!	#NULL!	#NULL!	#NULL!	#NULL!	#NULL!	#NULL!	#NULL!	#NULL!	#NULL!	#NULL!	#NULL!	#NULL!	#NULL!	#NULL!	#NULL!	#NULL!	#NULL!	#NULL!	#NULL!	#NULL!	#NULL!	#NULL!	2	1992	7	15	1	1	1	11	1	2015	2	4	10	60000	60000
1171	10	24	46	2	2021-07-05 12:51:00	3	1	2	2	#NULL!	#NULL!	#NULL!	#NULL!	#NULL!	#NULL!	#NULL!	#NULL!	#NULL!	#NULL!	#NULL!	1	1	1	#NULL!	#NULL!	#NULL!	#NULL!	#NULL!	#NULL!	#NULL!	#NULL!	#NULL!	#NULL!	#NULL!	2	1984	6	20	4	14	4	3	2	#NULL!	#NULL!	#NULL!	#NULL!	9999998	9999998
1172	10	24	46	2	2021-07-05 14:35:00	0	#NULL!	#NULL!	#NULL!	#NULL!	#NULL!	#NULL!	#NULL!	#NULL!	#NULL!	#NULL!	#NULL!	#NULL!	#NULL!	#NULL!	#NULL!	#NULL!	#NULL!	#NULL!	#NULL!	#NULL!	#NULL!	#NULL!	#NULL!	#NULL!	#NULL!	#NULL!	#NULL!	#NULL!	1	1969	10	18	4	14	6	1	#NULL!	#NULL!	#NULL!	#NULL!	#NULL!	50000	50000
1173	10	24	46	2	2021-07-06 09:37:00	3	9	1	2	#NULL!	#NULL!	#NULL!	#NULL!	#NULL!	#NULL!	#NULL!	#NULL!	#NULL!	#NULL!	#NULL!	1	1	2	#NULL!	#NULL!	#NULL!	#NULL!	#NULL!	#NULL!	#NULL!	#NULL!	#NULL!	#NULL!	#NULL!	1	1957	12	22	1	1	1	4	4	9998	#NULL!	#NULL!	#NULL!	10000	10000
1174	10	24	46	2	2021-07-06 10:55:00	1	1	#NULL!	#NULL!	#NULL!	#NULL!	#NULL!	#NULL!	#NULL!	#NULL!	#NULL!	#NULL!	#NULL!	#NULL!	#NULL!	1	#NULL!	#NULL!	#NULL!	#NULL!	#NULL!	#NULL!	#NULL!	#NULL!	#NULL!	#NULL!	#NULL!	#NULL!	#NULL!	1	1950	9	98	1	1	1	1	#NULL!	#NULL!	#NULL!	#NULL!	#NULL!	9999998	9999998
1175	17	49	82	2	2021-07-06 08:11:00	9	4	1	2	6	2	6	9	9	9	#NULL!	#NULL!	#NULL!	#NULL!	#NULL!	1	1	2	2	2	2	1	2	2	#NULL!	#NULL!	#NULL!	#NULL!	#NULL!	2	1967	8	2	1	1	1	4	4	1982	#NULL!	#NULL!	#NULL!	10000	10000
1176	17	50	83	1	2021-07-06 11:25:00	5	4	4	1	2	2	#NULL!	#NULL!	#NULL!	#NULL!	#NULL!	#NULL!	#NULL!	#NULL!	#NULL!	1	1	1	2	2	#NULL!	#NULL!	#NULL!	#NULL!	#NULL!	#NULL!	#NULL!	#NULL!	#NULL!	2	1980	10	2	1	1	1	6	4	1997	3	#NULL!	#NULL!	30000	30000
1177	17	49	82	2	2021-07-06 10:21:00	6	3	1	2	6	9	9	#NULL!	#NULL!	#NULL!	#NULL!	#NULL!	#NULL!	#NULL!	#NULL!	1	1	2	2	2	2	#NULL!	#NULL!	#NULL!	#NULL!	#NULL!	#NULL!	#NULL!	#NULL!	2	1967	12	13	1	1	1	4	2	1982	#NULL!	#NULL!	#NULL!	0	0
1178	15	39	70	1	2021-07-06 10:58:00	4	1	2	6	9	#NULL!	#NULL!	#NULL!	#NULL!	#NULL!	#NULL!	#NULL!	#NULL!	#NULL!	#NULL!	1	2	2	1	#NULL!	#NULL!	#NULL!	#NULL!	#NULL!	#NULL!	#NULL!	#NULL!	#NULL!	#NULL!	2	1968	5	25	1	1	1	3	4	1983	#NULL!	#NULL!	#NULL!	0	0
1179	15	39	70	1	2021-07-06 09:14:00	3	1	2	2	#NULL!	#NULL!	#NULL!	#NULL!	#NULL!	#NULL!	#NULL!	#NULL!	#NULL!	#NULL!	#NULL!	1	1	1	#NULL!	#NULL!	#NULL!	#NULL!	#NULL!	#NULL!	#NULL!	#NULL!	#NULL!	#NULL!	#NULL!	1	1987	6	5	1	1	1	6	4	2005	4	#NULL!	#NULL!	80000	80000
1180	17	49	82	2	2021-07-06 11:03:00	2	1	2	#NULL!	#NULL!	#NULL!	#NULL!	#NULL!	#NULL!	#NULL!	#NULL!	#NULL!	#NULL!	#NULL!	#NULL!	1	1	#NULL!	#NULL!	#NULL!	#NULL!	#NULL!	#NULL!	#NULL!	#NULL!	#NULL!	#NULL!	#NULL!	#NULL!	2	1982	6	30	1	1	1	1	#NULL!	#NULL!	#NULL!	#NULL!	#NULL!	0	0
1181	21	64	101	1	2021-07-06 11:21:00	6	3	5	7	2	2	1	#NULL!	#NULL!	#NULL!	#NULL!	#NULL!	#NULL!	#NULL!	#NULL!	1	1	1	1	1	1	#NULL!	#NULL!	#NULL!	#NULL!	#NULL!	#NULL!	#NULL!	#NULL!	2	1989	11	10	1	1	1	7	4	9998	4	#NULL!	#NULL!	40000	40000
1182	21	63	99	1	2021-07-06 11:28:00	2	1	2	#NULL!	#NULL!	#NULL!	#NULL!	#NULL!	#NULL!	#NULL!	#NULL!	#NULL!	#NULL!	#NULL!	#NULL!	1	1	#NULL!	#NULL!	#NULL!	#NULL!	#NULL!	#NULL!	#NULL!	#NULL!	#NULL!	#NULL!	#NULL!	#NULL!	2	1975	3	19	1	1	1	4	4	9998	#NULL!	#NULL!	#NULL!	9999999	9999999
1183	10	27	49	1	2021-07-06 11:24:00	0	#NULL!	#NULL!	#NULL!	#NULL!	#NULL!	#NULL!	#NULL!	#NULL!	#NULL!	#NULL!	#NULL!	#NULL!	#NULL!	#NULL!	#NULL!	#NULL!	#NULL!	#NULL!	#NULL!	#NULL!	#NULL!	#NULL!	#NULL!	#NULL!	#NULL!	#NULL!	#NULL!	#NULL!	1	1939	12	3	1	1	1	9	4	9998	5	3	2	60000	0
1184	21	63	99	1	2021-07-06 11:32:00	4	3	3	1	2	#NULL!	#NULL!	#NULL!	#NULL!	#NULL!	#NULL!	#NULL!	#NULL!	#NULL!	#NULL!	2	2	1	1	#NULL!	#NULL!	#NULL!	#NULL!	#NULL!	#NULL!	#NULL!	#NULL!	#NULL!	#NULL!	1	1991	1	27	1	1	1	7	4	2007	4	#NULL!	#NULL!	30000	30000
1185	21	63	99	1	2021-07-06 09:07:00	2	1	9	#NULL!	#NULL!	#NULL!	#NULL!	#NULL!	#NULL!	#NULL!	#NULL!	#NULL!	#NULL!	#NULL!	#NULL!	1	1	#NULL!	#NULL!	#NULL!	#NULL!	#NULL!	#NULL!	#NULL!	#NULL!	#NULL!	#NULL!	#NULL!	#NULL!	1	1959	4	26	1	1	1	3	4	1970	#NULL!	#NULL!	#NULL!	48000	9999997
1186	21	64	101	1	2021-07-06 11:25:00	5	1	6	6	9	9	#NULL!	#NULL!	#NULL!	#NULL!	#NULL!	#NULL!	#NULL!	#NULL!	#NULL!	1	1	1	1	1	#NULL!	#NULL!	#NULL!	#NULL!	#NULL!	#NULL!	#NULL!	#NULL!	#NULL!	2	1947	7	27	1	1	1	3	4	9998	#NULL!	#NULL!	#NULL!	0	0
1187	4	7	21	1	2021-07-06 11:14:00	1	1	#NULL!	#NULL!	#NULL!	#NULL!	#NULL!	#NULL!	#NULL!	#NULL!	#NULL!	#NULL!	#NULL!	#NULL!	#NULL!	1	#NULL!	#NULL!	#NULL!	#NULL!	#NULL!	#NULL!	#NULL!	#NULL!	#NULL!	#NULL!	#NULL!	#NULL!	#NULL!	2	1945	8	22	1	1	1	7	4	1963	6	#NULL!	#NULL!	60000	0
1188	21	62	98	1	2021-07-06 11:35:00	0	#NULL!	#NULL!	#NULL!	#NULL!	#NULL!	#NULL!	#NULL!	#NULL!	#NULL!	#NULL!	#NULL!	#NULL!	#NULL!	#NULL!	#NULL!	#NULL!	#NULL!	#NULL!	#NULL!	#NULL!	#NULL!	#NULL!	#NULL!	#NULL!	#NULL!	#NULL!	#NULL!	#NULL!	1	2000	3	6	8	1	1	6	2	9997	4	#NULL!	#NULL!	130000	130000
1189	21	64	102	1	2021-07-06 08:56:00	4	1	2	6	9	#NULL!	#NULL!	#NULL!	#NULL!	#NULL!	#NULL!	#NULL!	#NULL!	#NULL!	#NULL!	1	2	2	2	#NULL!	#NULL!	#NULL!	#NULL!	#NULL!	#NULL!	#NULL!	#NULL!	#NULL!	#NULL!	2	1943	1	3	1	1	1	3	4	1959	#NULL!	#NULL!	#NULL!	35000	0
1190	21	64	102	1	2021-07-06 11:18:00	2	3	3	#NULL!	#NULL!	#NULL!	#NULL!	#NULL!	#NULL!	#NULL!	#NULL!	#NULL!	#NULL!	#NULL!	#NULL!	1	1	#NULL!	#NULL!	#NULL!	#NULL!	#NULL!	#NULL!	#NULL!	#NULL!	#NULL!	#NULL!	#NULL!	#NULL!	1	1998	11	3	1	1	1	13	1	2020	2	2	8	0	0
1191	21	64	102	1	2021-07-06 10:44:00	3	1	2	2	#NULL!	#NULL!	#NULL!	#NULL!	#NULL!	#NULL!	#NULL!	#NULL!	#NULL!	#NULL!	#NULL!	1	1	1	#NULL!	#NULL!	#NULL!	#NULL!	#NULL!	#NULL!	#NULL!	#NULL!	#NULL!	#NULL!	#NULL!	1	1981	3	3	1	1	1	3	4	1995	#NULL!	#NULL!	#NULL!	55000	55000
1192	9	23	45	1	2021-07-06 11:34:00	1	1	#NULL!	#NULL!	#NULL!	#NULL!	#NULL!	#NULL!	#NULL!	#NULL!	#NULL!	#NULL!	#NULL!	#NULL!	#NULL!	1	#NULL!	#NULL!	#NULL!	#NULL!	#NULL!	#NULL!	#NULL!	#NULL!	#NULL!	#NULL!	#NULL!	#NULL!	#NULL!	2	1954	3	5	1	1	1	1	#NULL!	#NULL!	#NULL!	#NULL!	#NULL!	5000	5000
1193	21	61	97	2	2021-07-06 12:01:00	5	1	2	6	9	9	#NULL!	#NULL!	#NULL!	#NULL!	#NULL!	#NULL!	#NULL!	#NULL!	#NULL!	1	2	2	1	2	#NULL!	#NULL!	#NULL!	#NULL!	#NULL!	#NULL!	#NULL!	#NULL!	#NULL!	2	1950	10	98	1	1	1	1	#NULL!	#NULL!	#NULL!	#NULL!	#NULL!	1200	0
1194	21	64	100	1	2021-07-06 09:11:00	3	2	2	2	#NULL!	#NULL!	#NULL!	#NULL!	#NULL!	#NULL!	#NULL!	#NULL!	#NULL!	#NULL!	#NULL!	2	2	1	#NULL!	#NULL!	#NULL!	#NULL!	#NULL!	#NULL!	#NULL!	#NULL!	#NULL!	#NULL!	#NULL!	2	1986	8	30	1	1	1	6	4	9998	4	#NULL!	#NULL!	16800	18700
1195	21	64	100	1	2021-07-06 10:24:00	3	1	3	3	#NULL!	#NULL!	#NULL!	#NULL!	#NULL!	#NULL!	#NULL!	#NULL!	#NULL!	#NULL!	#NULL!	1	1	1	#NULL!	#NULL!	#NULL!	#NULL!	#NULL!	#NULL!	#NULL!	#NULL!	#NULL!	#NULL!	#NULL!	2	1986	10	27	1	1	1	9	4	2013	6	3	2	0	0
1196	21	64	100	1	2021-07-06 08:47:00	2	1	3	#NULL!	#NULL!	#NULL!	#NULL!	#NULL!	#NULL!	#NULL!	#NULL!	#NULL!	#NULL!	#NULL!	#NULL!	1	1	#NULL!	#NULL!	#NULL!	#NULL!	#NULL!	#NULL!	#NULL!	#NULL!	#NULL!	#NULL!	#NULL!	#NULL!	1	1960	4	30	1	1	1	6	4	1978	2	#NULL!	#NULL!	80000	80000
1197	4	7	21	1	2021-07-06 11:23:00	2	1	2	#NULL!	#NULL!	#NULL!	#NULL!	#NULL!	#NULL!	#NULL!	#NULL!	#NULL!	#NULL!	#NULL!	#NULL!	1	2	#NULL!	#NULL!	#NULL!	#NULL!	#NULL!	#NULL!	#NULL!	#NULL!	#NULL!	#NULL!	#NULL!	#NULL!	2	1942	3	6	1	1	1	12	4	1967	5	1	10	70000	0
1198	21	61	97	2	2021-07-06 13:05:00	1	1	#NULL!	#NULL!	#NULL!	#NULL!	#NULL!	#NULL!	#NULL!	#NULL!	#NULL!	#NULL!	#NULL!	#NULL!	#NULL!	1	#NULL!	#NULL!	#NULL!	#NULL!	#NULL!	#NULL!	#NULL!	#NULL!	#NULL!	#NULL!	#NULL!	#NULL!	#NULL!	2	1951	10	3	1	1	1	1	#NULL!	#NULL!	#NULL!	#NULL!	#NULL!	1200	0
1199	9	20	42	1	2021-07-06 09:48:00	2	1	2	#NULL!	#NULL!	#NULL!	#NULL!	#NULL!	#NULL!	#NULL!	#NULL!	#NULL!	#NULL!	#NULL!	#NULL!	1	2	#NULL!	#NULL!	#NULL!	#NULL!	#NULL!	#NULL!	#NULL!	#NULL!	#NULL!	#NULL!	#NULL!	#NULL!	2	1967	12	13	1	1	1	4	4	1983	#NULL!	#NULL!	#NULL!	25200	0
1200	9	20	42	1	2021-07-06 11:26:00	1	1	#NULL!	#NULL!	#NULL!	#NULL!	#NULL!	#NULL!	#NULL!	#NULL!	#NULL!	#NULL!	#NULL!	#NULL!	#NULL!	2	#NULL!	#NULL!	#NULL!	#NULL!	#NULL!	#NULL!	#NULL!	#NULL!	#NULL!	#NULL!	#NULL!	#NULL!	#NULL!	2	1962	9	3	1	1	1	3	2	#NULL!	#NULL!	#NULL!	#NULL!	0	0
1201	9	20	42	1	2021-07-06 12:47:00	2	1	2	#NULL!	#NULL!	#NULL!	#NULL!	#NULL!	#NULL!	#NULL!	#NULL!	#NULL!	#NULL!	#NULL!	#NULL!	2	1	#NULL!	#NULL!	#NULL!	#NULL!	#NULL!	#NULL!	#NULL!	#NULL!	#NULL!	#NULL!	#NULL!	#NULL!	2	1986	12	18	1	1	1	8	4	9998	1	2	12	60000	60000
1202	15	39	70	1	2021-07-06 11:41:00	1	1	#NULL!	#NULL!	#NULL!	#NULL!	#NULL!	#NULL!	#NULL!	#NULL!	#NULL!	#NULL!	#NULL!	#NULL!	#NULL!	1	#NULL!	#NULL!	#NULL!	#NULL!	#NULL!	#NULL!	#NULL!	#NULL!	#NULL!	#NULL!	#NULL!	#NULL!	#NULL!	1	1970	8	18	1	1	1	4	4	1986	#NULL!	#NULL!	#NULL!	50000	50000
1203	15	39	70	1	2021-07-06 13:14:00	1	1	#NULL!	#NULL!	#NULL!	#NULL!	#NULL!	#NULL!	#NULL!	#NULL!	#NULL!	#NULL!	#NULL!	#NULL!	#NULL!	1	#NULL!	#NULL!	#NULL!	#NULL!	#NULL!	#NULL!	#NULL!	#NULL!	#NULL!	#NULL!	#NULL!	#NULL!	#NULL!	1	1992	1	8	1	1	1	10	4	2012	4	4	8	120000	120000
1204	4	7	14	1	2021-07-06 12:25:00	3	1	2	2	#NULL!	#NULL!	#NULL!	#NULL!	#NULL!	#NULL!	#NULL!	#NULL!	#NULL!	#NULL!	#NULL!	1	1	1	#NULL!	#NULL!	#NULL!	#NULL!	#NULL!	#NULL!	#NULL!	#NULL!	#NULL!	#NULL!	#NULL!	2	1979	3	8	1	1	1	12	4	2002	2	2	8	200000	200000
1205	15	39	70	1	2021-07-06 13:15:00	5	2	6	2	6	9	#NULL!	#NULL!	#NULL!	#NULL!	#NULL!	#NULL!	#NULL!	#NULL!	#NULL!	2	2	2	2	1	#NULL!	#NULL!	#NULL!	#NULL!	#NULL!	#NULL!	#NULL!	#NULL!	#NULL!	2	1966	12	6	1	1	1	4	2	1979	#NULL!	#NULL!	#NULL!	45000	45000
1206	15	39	70	1	2021-07-06 13:34:00	0	#NULL!	#NULL!	#NULL!	#NULL!	#NULL!	#NULL!	#NULL!	#NULL!	#NULL!	#NULL!	#NULL!	#NULL!	#NULL!	#NULL!	#NULL!	#NULL!	#NULL!	#NULL!	#NULL!	#NULL!	#NULL!	#NULL!	#NULL!	#NULL!	#NULL!	#NULL!	#NULL!	#NULL!	1	1951	2	2	1	1	1	1	#NULL!	#NULL!	#NULL!	#NULL!	#NULL!	0	0
1207	4	7	14	1	2021-07-06 12:01:00	0	#NULL!	#NULL!	#NULL!	#NULL!	#NULL!	#NULL!	#NULL!	#NULL!	#NULL!	#NULL!	#NULL!	#NULL!	#NULL!	#NULL!	#NULL!	#NULL!	#NULL!	#NULL!	#NULL!	#NULL!	#NULL!	#NULL!	#NULL!	#NULL!	#NULL!	#NULL!	#NULL!	#NULL!	1	1995	5	10	1	1	2	13	4	2019	2	1	8	144000	144000
1208	15	39	70	1	2021-07-06 13:33:00	2	1	2	#NULL!	#NULL!	#NULL!	#NULL!	#NULL!	#NULL!	#NULL!	#NULL!	#NULL!	#NULL!	#NULL!	#NULL!	2	2	#NULL!	#NULL!	#NULL!	#NULL!	#NULL!	#NULL!	#NULL!	#NULL!	#NULL!	#NULL!	#NULL!	#NULL!	1	1974	1	8	1	1	1	4	4	1990	#NULL!	#NULL!	#NULL!	50000	50000
1209	10	24	46	2	2021-07-06 11:05:00	1	1	#NULL!	#NULL!	#NULL!	#NULL!	#NULL!	#NULL!	#NULL!	#NULL!	#NULL!	#NULL!	#NULL!	#NULL!	#NULL!	1	#NULL!	#NULL!	#NULL!	#NULL!	#NULL!	#NULL!	#NULL!	#NULL!	#NULL!	#NULL!	#NULL!	#NULL!	#NULL!	1	1948	10	4	1	1	1	4	2	1964	#NULL!	#NULL!	#NULL!	16000	10000
1210	10	24	46	2	2021-07-06 09:45:00	1	1	#NULL!	#NULL!	#NULL!	#NULL!	#NULL!	#NULL!	#NULL!	#NULL!	#NULL!	#NULL!	#NULL!	#NULL!	#NULL!	1	#NULL!	#NULL!	#NULL!	#NULL!	#NULL!	#NULL!	#NULL!	#NULL!	#NULL!	#NULL!	#NULL!	#NULL!	#NULL!	2	1954	10	10	1	1	1	3	4	9998	#NULL!	#NULL!	#NULL!	7000	6000
1211	15	42	73	1	2021-07-06 13:39:00	2	1	2	#NULL!	#NULL!	#NULL!	#NULL!	#NULL!	#NULL!	#NULL!	#NULL!	#NULL!	#NULL!	#NULL!	#NULL!	2	1	#NULL!	#NULL!	#NULL!	#NULL!	#NULL!	#NULL!	#NULL!	#NULL!	#NULL!	#NULL!	#NULL!	#NULL!	2	1974	11	29	1	1	1	4	4	1990	#NULL!	#NULL!	#NULL!	26000	26000
1212	21	64	101	1	2021-07-06 12:59:00	4	1	4	2	4	#NULL!	#NULL!	#NULL!	#NULL!	#NULL!	#NULL!	#NULL!	#NULL!	#NULL!	#NULL!	1	1	1	1	#NULL!	#NULL!	#NULL!	#NULL!	#NULL!	#NULL!	#NULL!	#NULL!	#NULL!	#NULL!	2	1994	3	5	1	1	1	6	4	2009	5	#NULL!	#NULL!	0	0
1213	21	64	101	1	2021-07-06 11:40:00	1	1	#NULL!	#NULL!	#NULL!	#NULL!	#NULL!	#NULL!	#NULL!	#NULL!	#NULL!	#NULL!	#NULL!	#NULL!	#NULL!	1	#NULL!	#NULL!	#NULL!	#NULL!	#NULL!	#NULL!	#NULL!	#NULL!	#NULL!	#NULL!	#NULL!	#NULL!	#NULL!	2	1963	6	13	1	1	1	6	4	1981	2	#NULL!	#NULL!	2000	2000
1214	21	64	101	1	2021-07-06 14:15:00	3	1	2	2	#NULL!	#NULL!	#NULL!	#NULL!	#NULL!	#NULL!	#NULL!	#NULL!	#NULL!	#NULL!	#NULL!	1	1	1	#NULL!	#NULL!	#NULL!	#NULL!	#NULL!	#NULL!	#NULL!	#NULL!	#NULL!	#NULL!	#NULL!	1	1980	9	22	1	1	1	7	4	9998	6	#NULL!	#NULL!	50000	50000
1215	10	27	49	1	2021-07-06 11:31:00	2	1	2	#NULL!	#NULL!	#NULL!	#NULL!	#NULL!	#NULL!	#NULL!	#NULL!	#NULL!	#NULL!	#NULL!	#NULL!	1	1	#NULL!	#NULL!	#NULL!	#NULL!	#NULL!	#NULL!	#NULL!	#NULL!	#NULL!	#NULL!	#NULL!	#NULL!	2	1979	6	12	1	1	1	7	4	1998	6	#NULL!	#NULL!	0	0
1216	10	27	49	1	2021-07-06 13:24:00	3	2	9	9	#NULL!	#NULL!	#NULL!	#NULL!	#NULL!	#NULL!	#NULL!	#NULL!	#NULL!	#NULL!	#NULL!	1	1	1	#NULL!	#NULL!	#NULL!	#NULL!	#NULL!	#NULL!	#NULL!	#NULL!	#NULL!	#NULL!	#NULL!	2	1955	7	98	8	1	1	1	#NULL!	#NULL!	#NULL!	#NULL!	#NULL!	0	0
1217	21	63	99	1	2021-07-06 10:36:00	1	1	#NULL!	#NULL!	#NULL!	#NULL!	#NULL!	#NULL!	#NULL!	#NULL!	#NULL!	#NULL!	#NULL!	#NULL!	#NULL!	1	#NULL!	#NULL!	#NULL!	#NULL!	#NULL!	#NULL!	#NULL!	#NULL!	#NULL!	#NULL!	#NULL!	#NULL!	#NULL!	1	1961	10	29	1	1	1	3	2	#NULL!	#NULL!	#NULL!	#NULL!	9999998	9999997
1218	15	39	70	1	2021-07-06 14:11:00	0	#NULL!	#NULL!	#NULL!	#NULL!	#NULL!	#NULL!	#NULL!	#NULL!	#NULL!	#NULL!	#NULL!	#NULL!	#NULL!	#NULL!	#NULL!	#NULL!	#NULL!	#NULL!	#NULL!	#NULL!	#NULL!	#NULL!	#NULL!	#NULL!	#NULL!	#NULL!	#NULL!	#NULL!	2	1983	5	24	1	16	1	4	4	1998	#NULL!	#NULL!	#NULL!	20000	20000
1219	21	64	102	1	2021-07-06 11:54:00	1	1	#NULL!	#NULL!	#NULL!	#NULL!	#NULL!	#NULL!	#NULL!	#NULL!	#NULL!	#NULL!	#NULL!	#NULL!	#NULL!	1	#NULL!	#NULL!	#NULL!	#NULL!	#NULL!	#NULL!	#NULL!	#NULL!	#NULL!	#NULL!	#NULL!	#NULL!	#NULL!	2	1961	6	17	1	1	1	1	#NULL!	#NULL!	#NULL!	#NULL!	#NULL!	0	0
1220	10	27	50	1	2021-07-06 11:21:00	4	4	4	1	2	#NULL!	#NULL!	#NULL!	#NULL!	#NULL!	#NULL!	#NULL!	#NULL!	#NULL!	#NULL!	2	2	2	1	#NULL!	#NULL!	#NULL!	#NULL!	#NULL!	#NULL!	#NULL!	#NULL!	#NULL!	#NULL!	2	1973	4	5	1	1	1	6	4	1991	2	#NULL!	#NULL!	0	0
1221	21	63	99	1	2021-07-06 13:24:00	2	1	2	#NULL!	#NULL!	#NULL!	#NULL!	#NULL!	#NULL!	#NULL!	#NULL!	#NULL!	#NULL!	#NULL!	#NULL!	1	2	#NULL!	#NULL!	#NULL!	#NULL!	#NULL!	#NULL!	#NULL!	#NULL!	#NULL!	#NULL!	#NULL!	#NULL!	1	1971	7	13	1	1	1	4	4	1987	#NULL!	#NULL!	#NULL!	200000	200000
1222	21	63	99	1	2021-07-06 14:41:00	2	1	2	#NULL!	#NULL!	#NULL!	#NULL!	#NULL!	#NULL!	#NULL!	#NULL!	#NULL!	#NULL!	#NULL!	#NULL!	1	2	#NULL!	#NULL!	#NULL!	#NULL!	#NULL!	#NULL!	#NULL!	#NULL!	#NULL!	#NULL!	#NULL!	#NULL!	2	1962	6	26	1	1	1	11	4	1999	4	5	5	100000	0
1223	10	27	49	1	2021-07-06 11:50:00	3	1	2	2	#NULL!	#NULL!	#NULL!	#NULL!	#NULL!	#NULL!	#NULL!	#NULL!	#NULL!	#NULL!	#NULL!	2	1	1	#NULL!	#NULL!	#NULL!	#NULL!	#NULL!	#NULL!	#NULL!	#NULL!	#NULL!	#NULL!	#NULL!	2	1982	12	7	1	1	1	7	4	1999	6	#NULL!	#NULL!	200000	200000
1224	21	62	98	1	2021-07-06 14:24:00	3	1	2	2	#NULL!	#NULL!	#NULL!	#NULL!	#NULL!	#NULL!	#NULL!	#NULL!	#NULL!	#NULL!	#NULL!	2	1	1	#NULL!	#NULL!	#NULL!	#NULL!	#NULL!	#NULL!	#NULL!	#NULL!	#NULL!	#NULL!	#NULL!	2	1981	11	25	1	1	1	4	2	1965	#NULL!	#NULL!	#NULL!	500	500
1225	21	62	98	1	2021-07-06 08:45:00	1	1	#NULL!	#NULL!	#NULL!	#NULL!	#NULL!	#NULL!	#NULL!	#NULL!	#NULL!	#NULL!	#NULL!	#NULL!	#NULL!	1	#NULL!	#NULL!	#NULL!	#NULL!	#NULL!	#NULL!	#NULL!	#NULL!	#NULL!	#NULL!	#NULL!	#NULL!	#NULL!	2	1966	3	4	1	1	1	3	2	#NULL!	#NULL!	#NULL!	#NULL!	9999997	9999997
1226	21	63	99	1	2021-07-05 17:00:00	1	11	#NULL!	#NULL!	#NULL!	#NULL!	#NULL!	#NULL!	#NULL!	#NULL!	#NULL!	#NULL!	#NULL!	#NULL!	#NULL!	1	#NULL!	#NULL!	#NULL!	#NULL!	#NULL!	#NULL!	#NULL!	#NULL!	#NULL!	#NULL!	#NULL!	#NULL!	#NULL!	2	1945	6	19	1	1	1	3	98	9998	#NULL!	#NULL!	#NULL!	9999998	9999998
1227	21	63	99	1	2021-07-06 11:44:00	1	1	#NULL!	#NULL!	#NULL!	#NULL!	#NULL!	#NULL!	#NULL!	#NULL!	#NULL!	#NULL!	#NULL!	#NULL!	#NULL!	1	#NULL!	#NULL!	#NULL!	#NULL!	#NULL!	#NULL!	#NULL!	#NULL!	#NULL!	#NULL!	#NULL!	#NULL!	#NULL!	2	1958	9	23	1	16	9	6	4	1976	5	#NULL!	#NULL!	0	0
1228	9	23	45	1	2021-07-06 14:47:00	3	1	2	2	#NULL!	#NULL!	#NULL!	#NULL!	#NULL!	#NULL!	#NULL!	#NULL!	#NULL!	#NULL!	#NULL!	2	2	2	#NULL!	#NULL!	#NULL!	#NULL!	#NULL!	#NULL!	#NULL!	#NULL!	#NULL!	#NULL!	#NULL!	1	1966	1	9	1	1	1	3	2	#NULL!	#NULL!	#NULL!	#NULL!	45000	45000
1229	9	23	45	1	2021-07-06 15:51:00	0	#NULL!	#NULL!	#NULL!	#NULL!	#NULL!	#NULL!	#NULL!	#NULL!	#NULL!	#NULL!	#NULL!	#NULL!	#NULL!	#NULL!	#NULL!	#NULL!	#NULL!	#NULL!	#NULL!	#NULL!	#NULL!	#NULL!	#NULL!	#NULL!	#NULL!	#NULL!	#NULL!	#NULL!	2	1958	4	5	1	1	1	1	#NULL!	#NULL!	#NULL!	#NULL!	#NULL!	3000	3000
1230	15	41	72	1	2021-07-05 15:01:00	3	1	2	2	#NULL!	#NULL!	#NULL!	#NULL!	#NULL!	#NULL!	#NULL!	#NULL!	#NULL!	#NULL!	#NULL!	1	1	1	#NULL!	#NULL!	#NULL!	#NULL!	#NULL!	#NULL!	#NULL!	#NULL!	#NULL!	#NULL!	#NULL!	2	1966	8	15	1	1	1	4	2	9998	#NULL!	#NULL!	#NULL!	50000	0
1231	10	24	46	2	2021-07-06 12:16:00	0	#NULL!	#NULL!	#NULL!	#NULL!	#NULL!	#NULL!	#NULL!	#NULL!	#NULL!	#NULL!	#NULL!	#NULL!	#NULL!	#NULL!	#NULL!	#NULL!	#NULL!	#NULL!	#NULL!	#NULL!	#NULL!	#NULL!	#NULL!	#NULL!	#NULL!	#NULL!	#NULL!	#NULL!	2	1960	7	12	1	1	1	1	#NULL!	#NULL!	#NULL!	#NULL!	#NULL!	5000	3000
1232	10	24	46	2	2021-07-06 10:14:00	1	1	#NULL!	#NULL!	#NULL!	#NULL!	#NULL!	#NULL!	#NULL!	#NULL!	#NULL!	#NULL!	#NULL!	#NULL!	#NULL!	1	#NULL!	#NULL!	#NULL!	#NULL!	#NULL!	#NULL!	#NULL!	#NULL!	#NULL!	#NULL!	#NULL!	#NULL!	#NULL!	1	1936	11	6	1	1	1	4	4	1952	#NULL!	#NULL!	#NULL!	12000	0
1233	4	7	14	1	2021-07-06 15:06:00	2	3	3	#NULL!	#NULL!	#NULL!	#NULL!	#NULL!	#NULL!	#NULL!	#NULL!	#NULL!	#NULL!	#NULL!	#NULL!	1	1	#NULL!	#NULL!	#NULL!	#NULL!	#NULL!	#NULL!	#NULL!	#NULL!	#NULL!	#NULL!	#NULL!	#NULL!	2	1993	8	1	1	1	1	11	1	2013	6	1	4	100000	90000
1234	21	61	97	2	2021-07-06 15:25:00	5	3	5	1	2	2	#NULL!	#NULL!	#NULL!	#NULL!	#NULL!	#NULL!	#NULL!	#NULL!	#NULL!	1	1	1	1	1	#NULL!	#NULL!	#NULL!	#NULL!	#NULL!	#NULL!	#NULL!	#NULL!	#NULL!	2	1984	1	18	1	1	1	4	2	2000	#NULL!	#NULL!	#NULL!	60000	60000
1235	15	43	74	1	2021-07-06 15:18:00	0	#NULL!	#NULL!	#NULL!	#NULL!	#NULL!	#NULL!	#NULL!	#NULL!	#NULL!	#NULL!	#NULL!	#NULL!	#NULL!	#NULL!	#NULL!	#NULL!	#NULL!	#NULL!	#NULL!	#NULL!	#NULL!	#NULL!	#NULL!	#NULL!	#NULL!	#NULL!	#NULL!	#NULL!	2	1961	5	10	1	1	1	7	4	1983	2	#NULL!	#NULL!	50000	0
1236	21	64	100	1	2021-07-06 15:18:00	0	#NULL!	#NULL!	#NULL!	#NULL!	#NULL!	#NULL!	#NULL!	#NULL!	#NULL!	#NULL!	#NULL!	#NULL!	#NULL!	#NULL!	#NULL!	#NULL!	#NULL!	#NULL!	#NULL!	#NULL!	#NULL!	#NULL!	#NULL!	#NULL!	#NULL!	#NULL!	#NULL!	#NULL!	1	1972	9	16	1	1	1	6	4	1991	4	#NULL!	#NULL!	100000	100000
1237	21	64	100	1	2021-07-06 08:47:00	1	1	#NULL!	#NULL!	#NULL!	#NULL!	#NULL!	#NULL!	#NULL!	#NULL!	#NULL!	#NULL!	#NULL!	#NULL!	#NULL!	1	#NULL!	#NULL!	#NULL!	#NULL!	#NULL!	#NULL!	#NULL!	#NULL!	#NULL!	#NULL!	#NULL!	#NULL!	#NULL!	1	1949	11	8	1	1	1	7	4	9998	6	#NULL!	#NULL!	48000	48000
1238	21	64	101	1	2021-07-06 15:26:00	5	1	2	6	9	9	#NULL!	#NULL!	#NULL!	#NULL!	#NULL!	#NULL!	#NULL!	#NULL!	#NULL!	1	2	2	2	2	#NULL!	#NULL!	#NULL!	#NULL!	#NULL!	#NULL!	#NULL!	#NULL!	#NULL!	2	1946	1	23	1	1	1	3	2	#NULL!	#NULL!	#NULL!	#NULL!	103	0
1239	4	7	21	1	2021-07-06 15:31:00	2	1	2	#NULL!	#NULL!	#NULL!	#NULL!	#NULL!	#NULL!	#NULL!	#NULL!	#NULL!	#NULL!	#NULL!	#NULL!	1	1	#NULL!	#NULL!	#NULL!	#NULL!	#NULL!	#NULL!	#NULL!	#NULL!	#NULL!	#NULL!	#NULL!	#NULL!	2	1980	1	1	1	1	1	13	4	2008	3	4	2	0	0
1240	10	27	49	1	2021-07-06 11:30:00	0	#NULL!	#NULL!	#NULL!	#NULL!	#NULL!	#NULL!	#NULL!	#NULL!	#NULL!	#NULL!	#NULL!	#NULL!	#NULL!	#NULL!	#NULL!	#NULL!	#NULL!	#NULL!	#NULL!	#NULL!	#NULL!	#NULL!	#NULL!	#NULL!	#NULL!	#NULL!	#NULL!	#NULL!	1	1937	2	16	1	1	1	6	4	1987	4	#NULL!	#NULL!	60000	0
1241	10	26	48	1	2021-07-06 16:43:00	1	1	#NULL!	#NULL!	#NULL!	#NULL!	#NULL!	#NULL!	#NULL!	#NULL!	#NULL!	#NULL!	#NULL!	#NULL!	#NULL!	2	#NULL!	#NULL!	#NULL!	#NULL!	#NULL!	#NULL!	#NULL!	#NULL!	#NULL!	#NULL!	#NULL!	#NULL!	#NULL!	1	1960	9	5	1	1	1	6	4	1977	3	#NULL!	#NULL!	40000	0
1242	21	62	98	1	2021-07-06 16:13:00	0	#NULL!	#NULL!	#NULL!	#NULL!	#NULL!	#NULL!	#NULL!	#NULL!	#NULL!	#NULL!	#NULL!	#NULL!	#NULL!	#NULL!	#NULL!	#NULL!	#NULL!	#NULL!	#NULL!	#NULL!	#NULL!	#NULL!	#NULL!	#NULL!	#NULL!	#NULL!	#NULL!	#NULL!	1	2001	11	20	8	1	1	10	1	2020	2	4	4	9999997	9999997
1243	21	64	101	1	2021-07-06 15:20:00	5	2	6	9	9	10	#NULL!	#NULL!	#NULL!	#NULL!	#NULL!	#NULL!	#NULL!	#NULL!	#NULL!	1	1	1	1	1	#NULL!	#NULL!	#NULL!	#NULL!	#NULL!	#NULL!	#NULL!	#NULL!	#NULL!	2	1944	2	9	1	1	1	1	#NULL!	#NULL!	#NULL!	#NULL!	#NULL!	600	9999997
1244	21	64	101	1	2021-07-06 16:45:00	1	1	#NULL!	#NULL!	#NULL!	#NULL!	#NULL!	#NULL!	#NULL!	#NULL!	#NULL!	#NULL!	#NULL!	#NULL!	#NULL!	1	#NULL!	#NULL!	#NULL!	#NULL!	#NULL!	#NULL!	#NULL!	#NULL!	#NULL!	#NULL!	#NULL!	#NULL!	#NULL!	2	1989	2	21	1	1	1	4	4	9998	#NULL!	#NULL!	#NULL!	9999997	9999997
1245	10	24	46	1	2021-07-06 15:39:00	3	1	2	9	#NULL!	#NULL!	#NULL!	#NULL!	#NULL!	#NULL!	#NULL!	#NULL!	#NULL!	#NULL!	#NULL!	2	2	2	#NULL!	#NULL!	#NULL!	#NULL!	#NULL!	#NULL!	#NULL!	#NULL!	#NULL!	#NULL!	#NULL!	1	1968	6	1	1	1	1	4	4	1983	#NULL!	#NULL!	#NULL!	20000	20000
1246	10	24	46	1	2021-07-06 09:28:00	3	1	2	2	#NULL!	#NULL!	#NULL!	#NULL!	#NULL!	#NULL!	#NULL!	#NULL!	#NULL!	#NULL!	#NULL!	2	1	1	#NULL!	#NULL!	#NULL!	#NULL!	#NULL!	#NULL!	#NULL!	#NULL!	#NULL!	#NULL!	#NULL!	2	1978	1	99	1	1	1	4	4	1993	#NULL!	#NULL!	#NULL!	0	9999997
1247	10	26	48	1	2021-07-06 16:46:00	2	3	3	#NULL!	#NULL!	#NULL!	#NULL!	#NULL!	#NULL!	#NULL!	#NULL!	#NULL!	#NULL!	#NULL!	#NULL!	2	2	#NULL!	#NULL!	#NULL!	#NULL!	#NULL!	#NULL!	#NULL!	#NULL!	#NULL!	#NULL!	#NULL!	#NULL!	2	2002	6	24	1	1	1	10	1	2020	2	2	13	9999997	9999997
1248	10	26	48	1	2021-07-06 15:50:00	1	2	#NULL!	#NULL!	#NULL!	#NULL!	#NULL!	#NULL!	#NULL!	#NULL!	#NULL!	#NULL!	#NULL!	#NULL!	#NULL!	1	#NULL!	#NULL!	#NULL!	#NULL!	#NULL!	#NULL!	#NULL!	#NULL!	#NULL!	#NULL!	#NULL!	#NULL!	#NULL!	2	1998	6	5	1	16	8	6	4	9998	2	#NULL!	#NULL!	9999997	9999999
1249	10	26	48	1	2021-07-06 11:13:00	0	#NULL!	#NULL!	#NULL!	#NULL!	#NULL!	#NULL!	#NULL!	#NULL!	#NULL!	#NULL!	#NULL!	#NULL!	#NULL!	#NULL!	#NULL!	#NULL!	#NULL!	#NULL!	#NULL!	#NULL!	#NULL!	#NULL!	#NULL!	#NULL!	#NULL!	#NULL!	#NULL!	#NULL!	1	1940	11	17	1	1	1	4	2	1958	#NULL!	#NULL!	#NULL!	48000	9999997
1250	10	26	48	1	2021-07-06 10:04:00	1	1	#NULL!	#NULL!	#NULL!	#NULL!	#NULL!	#NULL!	#NULL!	#NULL!	#NULL!	#NULL!	#NULL!	#NULL!	#NULL!	1	#NULL!	#NULL!	#NULL!	#NULL!	#NULL!	#NULL!	#NULL!	#NULL!	#NULL!	#NULL!	#NULL!	#NULL!	#NULL!	1	1953	99	99	1	1	1	4	4	1969	#NULL!	#NULL!	#NULL!	9999999	9999999
1251	9	23	45	1	2021-07-06 16:53:00	2	1	2	#NULL!	#NULL!	#NULL!	#NULL!	#NULL!	#NULL!	#NULL!	#NULL!	#NULL!	#NULL!	#NULL!	#NULL!	1	1	#NULL!	#NULL!	#NULL!	#NULL!	#NULL!	#NULL!	#NULL!	#NULL!	#NULL!	#NULL!	#NULL!	#NULL!	1	1974	10	22	1	1	1	7	4	2020	4	#NULL!	#NULL!	200000	30000
1252	9	23	45	1	2021-07-06 16:37:00	0	#NULL!	#NULL!	#NULL!	#NULL!	#NULL!	#NULL!	#NULL!	#NULL!	#NULL!	#NULL!	#NULL!	#NULL!	#NULL!	#NULL!	#NULL!	#NULL!	#NULL!	#NULL!	#NULL!	#NULL!	#NULL!	#NULL!	#NULL!	#NULL!	#NULL!	#NULL!	#NULL!	#NULL!	2	1950	7	20	1	1	1	3	4	1964	#NULL!	#NULL!	#NULL!	3000	3000
1253	9	23	45	1	2021-07-06 17:18:00	1	11	#NULL!	#NULL!	#NULL!	#NULL!	#NULL!	#NULL!	#NULL!	#NULL!	#NULL!	#NULL!	#NULL!	#NULL!	#NULL!	1	#NULL!	#NULL!	#NULL!	#NULL!	#NULL!	#NULL!	#NULL!	#NULL!	#NULL!	#NULL!	#NULL!	#NULL!	#NULL!	2	1965	7	6	1	1	1	3	4	1980	#NULL!	#NULL!	#NULL!	30000	30000
1254	15	40	71	1	2021-07-06 15:33:00	0	#NULL!	#NULL!	#NULL!	#NULL!	#NULL!	#NULL!	#NULL!	#NULL!	#NULL!	#NULL!	#NULL!	#NULL!	#NULL!	#NULL!	#NULL!	#NULL!	#NULL!	#NULL!	#NULL!	#NULL!	#NULL!	#NULL!	#NULL!	#NULL!	#NULL!	#NULL!	#NULL!	#NULL!	1	1948	1	7	1	1	1	6	4	1966	1	#NULL!	#NULL!	50000	0
1255	15	40	71	1	2021-07-06 11:44:00	0	#NULL!	#NULL!	#NULL!	#NULL!	#NULL!	#NULL!	#NULL!	#NULL!	#NULL!	#NULL!	#NULL!	#NULL!	#NULL!	#NULL!	#NULL!	#NULL!	#NULL!	#NULL!	#NULL!	#NULL!	#NULL!	#NULL!	#NULL!	#NULL!	#NULL!	#NULL!	#NULL!	#NULL!	2	1950	98	98	1	1	1	3	4	1962	#NULL!	#NULL!	#NULL!	30000	0
1256	21	63	99	1	2021-07-06 17:30:00	2	1	2	#NULL!	#NULL!	#NULL!	#NULL!	#NULL!	#NULL!	#NULL!	#NULL!	#NULL!	#NULL!	#NULL!	#NULL!	1	1	#NULL!	#NULL!	#NULL!	#NULL!	#NULL!	#NULL!	#NULL!	#NULL!	#NULL!	#NULL!	#NULL!	#NULL!	2	1984	9	29	1	1	1	4	4	2001	#NULL!	#NULL!	#NULL!	25000	25000
1257	4	7	21	1	2021-07-06 16:32:00	0	#NULL!	#NULL!	#NULL!	#NULL!	#NULL!	#NULL!	#NULL!	#NULL!	#NULL!	#NULL!	#NULL!	#NULL!	#NULL!	#NULL!	#NULL!	#NULL!	#NULL!	#NULL!	#NULL!	#NULL!	#NULL!	#NULL!	#NULL!	#NULL!	#NULL!	#NULL!	#NULL!	#NULL!	2	1952	9	6	1	1	1	12	4	1989	5	1	12	100000	100000
1258	21	61	97	2	2021-07-06 17:04:00	5	1	2	6	9	9	#NULL!	#NULL!	#NULL!	#NULL!	#NULL!	#NULL!	#NULL!	#NULL!	#NULL!	1	1	1	1	1	#NULL!	#NULL!	#NULL!	#NULL!	#NULL!	#NULL!	#NULL!	#NULL!	#NULL!	2	1960	5	28	1	1	1	1	#NULL!	#NULL!	#NULL!	#NULL!	#NULL!	10000	10000
1259	9	23	45	1	2021-07-06 17:13:00	1	1	#NULL!	#NULL!	#NULL!	#NULL!	#NULL!	#NULL!	#NULL!	#NULL!	#NULL!	#NULL!	#NULL!	#NULL!	#NULL!	2	#NULL!	#NULL!	#NULL!	#NULL!	#NULL!	#NULL!	#NULL!	#NULL!	#NULL!	#NULL!	#NULL!	#NULL!	#NULL!	2	1951	12	1	1	1	1	1	#NULL!	#NULL!	#NULL!	#NULL!	#NULL!	2000	2000
1260	4	7	21	1	2021-07-06 14:07:00	2	1	2	#NULL!	#NULL!	#NULL!	#NULL!	#NULL!	#NULL!	#NULL!	#NULL!	#NULL!	#NULL!	#NULL!	#NULL!	1	1	#NULL!	#NULL!	#NULL!	#NULL!	#NULL!	#NULL!	#NULL!	#NULL!	#NULL!	#NULL!	#NULL!	#NULL!	2	1972	11	9	1	1	1	12	4	1995	2	1	4	50000	50000
1261	9	23	45	1	2021-07-06 16:02:00	1	1	#NULL!	#NULL!	#NULL!	#NULL!	#NULL!	#NULL!	#NULL!	#NULL!	#NULL!	#NULL!	#NULL!	#NULL!	#NULL!	1	#NULL!	#NULL!	#NULL!	#NULL!	#NULL!	#NULL!	#NULL!	#NULL!	#NULL!	#NULL!	#NULL!	#NULL!	#NULL!	2	1955	8	24	1	1	1	1	#NULL!	#NULL!	#NULL!	#NULL!	#NULL!	3000	3000
1262	4	7	21	1	2021-07-06 17:33:00	1	1	#NULL!	#NULL!	#NULL!	#NULL!	#NULL!	#NULL!	#NULL!	#NULL!	#NULL!	#NULL!	#NULL!	#NULL!	#NULL!	1	#NULL!	#NULL!	#NULL!	#NULL!	#NULL!	#NULL!	#NULL!	#NULL!	#NULL!	#NULL!	#NULL!	#NULL!	#NULL!	1	1991	2	7	1	11	1	10	2	2010	4	3	13	200000	200000
1263	9	23	45	1	2021-07-06 14:14:00	1	1	#NULL!	#NULL!	#NULL!	#NULL!	#NULL!	#NULL!	#NULL!	#NULL!	#NULL!	#NULL!	#NULL!	#NULL!	#NULL!	1	#NULL!	#NULL!	#NULL!	#NULL!	#NULL!	#NULL!	#NULL!	#NULL!	#NULL!	#NULL!	#NULL!	#NULL!	#NULL!	2	1968	12	31	1	1	1	4	4	1984	#NULL!	#NULL!	#NULL!	40000	40000
1264	21	61	97	2	2021-07-06 11:22:00	4	1	11	2	6	#NULL!	#NULL!	#NULL!	#NULL!	#NULL!	#NULL!	#NULL!	#NULL!	#NULL!	#NULL!	1	1	1	1	#NULL!	#NULL!	#NULL!	#NULL!	#NULL!	#NULL!	#NULL!	#NULL!	#NULL!	#NULL!	2	1958	6	7	1	1	1	6	4	1978	3	#NULL!	#NULL!	0	0
1265	21	61	97	2	2021-07-06 14:48:00	2	11	1	#NULL!	#NULL!	#NULL!	#NULL!	#NULL!	#NULL!	#NULL!	#NULL!	#NULL!	#NULL!	#NULL!	#NULL!	1	1	#NULL!	#NULL!	#NULL!	#NULL!	#NULL!	#NULL!	#NULL!	#NULL!	#NULL!	#NULL!	#NULL!	#NULL!	2	1935	10	11	1	1	1	1	#NULL!	#NULL!	#NULL!	#NULL!	#NULL!	48000	0
1266	21	61	97	2	2021-07-06 16:57:00	2	11	1	#NULL!	#NULL!	#NULL!	#NULL!	#NULL!	#NULL!	#NULL!	#NULL!	#NULL!	#NULL!	#NULL!	#NULL!	1	1	#NULL!	#NULL!	#NULL!	#NULL!	#NULL!	#NULL!	#NULL!	#NULL!	#NULL!	#NULL!	#NULL!	#NULL!	2	1962	12	21	1	1	1	3	2	#NULL!	#NULL!	#NULL!	#NULL!	60000	0
1267	4	7	21	1	2021-07-06 15:45:00	1	11	#NULL!	#NULL!	#NULL!	#NULL!	#NULL!	#NULL!	#NULL!	#NULL!	#NULL!	#NULL!	#NULL!	#NULL!	#NULL!	1	#NULL!	#NULL!	#NULL!	#NULL!	#NULL!	#NULL!	#NULL!	#NULL!	#NULL!	#NULL!	#NULL!	#NULL!	#NULL!	2	1938	5	12	1	1	1	1	#NULL!	#NULL!	#NULL!	#NULL!	#NULL!	48000	0
1268	21	63	99	1	2021-07-06 16:20:00	3	2	6	9	#NULL!	#NULL!	#NULL!	#NULL!	#NULL!	#NULL!	#NULL!	#NULL!	#NULL!	#NULL!	#NULL!	1	2	2	#NULL!	#NULL!	#NULL!	#NULL!	#NULL!	#NULL!	#NULL!	#NULL!	#NULL!	#NULL!	#NULL!	2	1965	12	31	1	11	7	6	4	1982	5	#NULL!	#NULL!	9999998	0
1269	4	7	14	1	2021-07-06 16:45:00	3	1	4	2	#NULL!	#NULL!	#NULL!	#NULL!	#NULL!	#NULL!	#NULL!	#NULL!	#NULL!	#NULL!	#NULL!	1	1	1	#NULL!	#NULL!	#NULL!	#NULL!	#NULL!	#NULL!	#NULL!	#NULL!	#NULL!	#NULL!	#NULL!	2	1992	12	18	1	1	1	13	4	2015	4	3	12	170000	170000
1270	4	7	21	1	2021-07-06 15:13:00	0	#NULL!	#NULL!	#NULL!	#NULL!	#NULL!	#NULL!	#NULL!	#NULL!	#NULL!	#NULL!	#NULL!	#NULL!	#NULL!	#NULL!	#NULL!	#NULL!	#NULL!	#NULL!	#NULL!	#NULL!	#NULL!	#NULL!	#NULL!	#NULL!	#NULL!	#NULL!	#NULL!	#NULL!	2	1929	11	13	1	1	1	3	4	1942	#NULL!	#NULL!	#NULL!	85000	85000
1271	15	39	70	1	2021-07-06 09:24:00	0	#NULL!	#NULL!	#NULL!	#NULL!	#NULL!	#NULL!	#NULL!	#NULL!	#NULL!	#NULL!	#NULL!	#NULL!	#NULL!	#NULL!	#NULL!	#NULL!	#NULL!	#NULL!	#NULL!	#NULL!	#NULL!	#NULL!	#NULL!	#NULL!	#NULL!	#NULL!	#NULL!	#NULL!	1	1970	2	21	1	1	1	9	4	2008	4	5	4	120000	120000
1272	21	63	99	1	2021-07-06 15:52:00	2	1	2	#NULL!	#NULL!	#NULL!	#NULL!	#NULL!	#NULL!	#NULL!	#NULL!	#NULL!	#NULL!	#NULL!	#NULL!	1	2	#NULL!	#NULL!	#NULL!	#NULL!	#NULL!	#NULL!	#NULL!	#NULL!	#NULL!	#NULL!	#NULL!	#NULL!	2	1973	9	18	1	11	1	3	2	#NULL!	#NULL!	#NULL!	#NULL!	9999997	9999997
1273	9	23	45	1	2021-07-06 18:26:00	2	1	2	#NULL!	#NULL!	#NULL!	#NULL!	#NULL!	#NULL!	#NULL!	#NULL!	#NULL!	#NULL!	#NULL!	#NULL!	2	2	#NULL!	#NULL!	#NULL!	#NULL!	#NULL!	#NULL!	#NULL!	#NULL!	#NULL!	#NULL!	#NULL!	#NULL!	1	1948	9	20	1	1	1	4	2	9998	#NULL!	#NULL!	#NULL!	40000	40000
1274	21	62	98	1	2021-07-06 17:07:00	4	1	2	6	9	#NULL!	#NULL!	#NULL!	#NULL!	#NULL!	#NULL!	#NULL!	#NULL!	#NULL!	#NULL!	1	1	1	1	#NULL!	#NULL!	#NULL!	#NULL!	#NULL!	#NULL!	#NULL!	#NULL!	#NULL!	#NULL!	2	1963	3	8	8	1	1	3	4	9998	#NULL!	#NULL!	#NULL!	0	0
1275	21	62	98	1	2021-07-06 15:46:00	2	7	5	#NULL!	#NULL!	#NULL!	#NULL!	#NULL!	#NULL!	#NULL!	#NULL!	#NULL!	#NULL!	#NULL!	#NULL!	1	1	#NULL!	#NULL!	#NULL!	#NULL!	#NULL!	#NULL!	#NULL!	#NULL!	#NULL!	#NULL!	#NULL!	#NULL!	2	1996	5	25	1	1	1	4	4	9998	#NULL!	#NULL!	#NULL!	40000	40000
1276	21	62	98	1	2021-07-06 14:07:00	3	4	4	1	#NULL!	#NULL!	#NULL!	#NULL!	#NULL!	#NULL!	#NULL!	#NULL!	#NULL!	#NULL!	#NULL!	2	2	1	#NULL!	#NULL!	#NULL!	#NULL!	#NULL!	#NULL!	#NULL!	#NULL!	#NULL!	#NULL!	#NULL!	2	1980	7	25	1	1	1	4	4	1996	#NULL!	#NULL!	#NULL!	0	0
1277	21	62	98	1	2021-07-06 11:13:00	4	4	11	1	2	#NULL!	#NULL!	#NULL!	#NULL!	#NULL!	#NULL!	#NULL!	#NULL!	#NULL!	#NULL!	2	1	1	1	#NULL!	#NULL!	#NULL!	#NULL!	#NULL!	#NULL!	#NULL!	#NULL!	#NULL!	#NULL!	2	1973	11	11	1	1	1	3	2	#NULL!	#NULL!	#NULL!	#NULL!	9999997	9999997
1278	9	22	44	1	2021-07-06 14:58:00	3	1	2	2	#NULL!	#NULL!	#NULL!	#NULL!	#NULL!	#NULL!	#NULL!	#NULL!	#NULL!	#NULL!	#NULL!	1	1	1	#NULL!	#NULL!	#NULL!	#NULL!	#NULL!	#NULL!	#NULL!	#NULL!	#NULL!	#NULL!	#NULL!	2	1979	8	24	1	1	1	4	4	9998	#NULL!	#NULL!	#NULL!	0	0
1279	9	22	44	1	2021-07-06 13:47:00	8	1	2	6	2	9	11	2	9	#NULL!	#NULL!	#NULL!	#NULL!	#NULL!	#NULL!	1	2	2	2	2	2	2	2	#NULL!	#NULL!	#NULL!	#NULL!	#NULL!	#NULL!	1	1942	7	10	1	1	1	1	#NULL!	#NULL!	#NULL!	#NULL!	#NULL!	1000	0
1280	9	22	44	1	2021-07-06 12:19:00	5	1	2	6	9	9	#NULL!	#NULL!	#NULL!	#NULL!	#NULL!	#NULL!	#NULL!	#NULL!	#NULL!	1	1	1	1	1	#NULL!	#NULL!	#NULL!	#NULL!	#NULL!	#NULL!	#NULL!	#NULL!	#NULL!	2	1971	3	1	1	1	1	4	2	9998	#NULL!	#NULL!	#NULL!	24000	24000
1281	9	22	44	1	2021-07-06 10:36:00	5	1	2	6	9	9	#NULL!	#NULL!	#NULL!	#NULL!	#NULL!	#NULL!	#NULL!	#NULL!	#NULL!	2	2	2	2	2	#NULL!	#NULL!	#NULL!	#NULL!	#NULL!	#NULL!	#NULL!	#NULL!	#NULL!	1	1953	1	27	1	1	1	3	3	#NULL!	#NULL!	#NULL!	#NULL!	1000	0
1282	9	22	44	1	2021-07-06 09:15:00	2	1	2	#NULL!	#NULL!	#NULL!	#NULL!	#NULL!	#NULL!	#NULL!	#NULL!	#NULL!	#NULL!	#NULL!	#NULL!	1	1	#NULL!	#NULL!	#NULL!	#NULL!	#NULL!	#NULL!	#NULL!	#NULL!	#NULL!	#NULL!	#NULL!	#NULL!	2	1964	2	2	1	1	1	1	#NULL!	#NULL!	#NULL!	#NULL!	#NULL!	500	500
1283	9	22	44	1	2021-07-06 16:11:00	5	4	4	1	2	2	#NULL!	#NULL!	#NULL!	#NULL!	#NULL!	#NULL!	#NULL!	#NULL!	#NULL!	2	1	2	1	1	#NULL!	#NULL!	#NULL!	#NULL!	#NULL!	#NULL!	#NULL!	#NULL!	#NULL!	2	1994	1	16	1	1	1	4	4	2011	#NULL!	#NULL!	#NULL!	0	0
1284	9	22	44	1	2021-07-06 14:24:00	1	1	#NULL!	#NULL!	#NULL!	#NULL!	#NULL!	#NULL!	#NULL!	#NULL!	#NULL!	#NULL!	#NULL!	#NULL!	#NULL!	1	#NULL!	#NULL!	#NULL!	#NULL!	#NULL!	#NULL!	#NULL!	#NULL!	#NULL!	#NULL!	#NULL!	#NULL!	#NULL!	2	1962	8	10	1	1	1	3	4	9998	#NULL!	#NULL!	#NULL!	0	0
1285	17	49	82	2	2021-07-06 18:32:00	4	6	2	9	9	#NULL!	#NULL!	#NULL!	#NULL!	#NULL!	#NULL!	#NULL!	#NULL!	#NULL!	#NULL!	1	1	1	1	#NULL!	#NULL!	#NULL!	#NULL!	#NULL!	#NULL!	#NULL!	#NULL!	#NULL!	#NULL!	2	1961	10	19	1	1	1	1	#NULL!	#NULL!	#NULL!	#NULL!	#NULL!	0	0
1286	9	22	44	1	2021-07-06 12:51:00	2	1	2	#NULL!	#NULL!	#NULL!	#NULL!	#NULL!	#NULL!	#NULL!	#NULL!	#NULL!	#NULL!	#NULL!	#NULL!	1	1	#NULL!	#NULL!	#NULL!	#NULL!	#NULL!	#NULL!	#NULL!	#NULL!	#NULL!	#NULL!	#NULL!	#NULL!	2	1982	8	16	1	1	1	9	4	2020	5	2	10	40000	40000
1287	9	22	44	1	2021-07-06 11:35:00	1	1	#NULL!	#NULL!	#NULL!	#NULL!	#NULL!	#NULL!	#NULL!	#NULL!	#NULL!	#NULL!	#NULL!	#NULL!	#NULL!	1	#NULL!	#NULL!	#NULL!	#NULL!	#NULL!	#NULL!	#NULL!	#NULL!	#NULL!	#NULL!	#NULL!	#NULL!	#NULL!	1	1953	2	14	1	1	1	3	4	1968	#NULL!	#NULL!	#NULL!	2000	2000
1288	9	22	44	1	2021-07-06 10:15:00	3	1	2	2	#NULL!	#NULL!	#NULL!	#NULL!	#NULL!	#NULL!	#NULL!	#NULL!	#NULL!	#NULL!	#NULL!	1	2	2	#NULL!	#NULL!	#NULL!	#NULL!	#NULL!	#NULL!	#NULL!	#NULL!	#NULL!	#NULL!	#NULL!	1	1965	2	28	1	1	1	4	2	9998	#NULL!	#NULL!	#NULL!	10000	10000
1289	9	22	44	1	2021-07-06 09:29:00	2	1	2	#NULL!	#NULL!	#NULL!	#NULL!	#NULL!	#NULL!	#NULL!	#NULL!	#NULL!	#NULL!	#NULL!	#NULL!	1	1	#NULL!	#NULL!	#NULL!	#NULL!	#NULL!	#NULL!	#NULL!	#NULL!	#NULL!	#NULL!	#NULL!	#NULL!	1	1972	4	20	1	1	1	4	4	1990	#NULL!	#NULL!	#NULL!	30000	30000
1290	9	22	44	1	2021-07-06 08:54:00	0	#NULL!	#NULL!	#NULL!	#NULL!	#NULL!	#NULL!	#NULL!	#NULL!	#NULL!	#NULL!	#NULL!	#NULL!	#NULL!	#NULL!	#NULL!	#NULL!	#NULL!	#NULL!	#NULL!	#NULL!	#NULL!	#NULL!	#NULL!	#NULL!	#NULL!	#NULL!	#NULL!	#NULL!	1	1950	7	18	1	1	1	3	4	1962	#NULL!	#NULL!	#NULL!	10000	10000
1291	9	22	44	1	2021-07-06 10:41:00	2	1	2	#NULL!	#NULL!	#NULL!	#NULL!	#NULL!	#NULL!	#NULL!	#NULL!	#NULL!	#NULL!	#NULL!	#NULL!	1	1	#NULL!	#NULL!	#NULL!	#NULL!	#NULL!	#NULL!	#NULL!	#NULL!	#NULL!	#NULL!	#NULL!	#NULL!	2	1983	9	8	1	1	1	4	4	2001	#NULL!	#NULL!	#NULL!	0	0
1292	9	22	44	1	2021-07-06 11:44:00	1	2	#NULL!	#NULL!	#NULL!	#NULL!	#NULL!	#NULL!	#NULL!	#NULL!	#NULL!	#NULL!	#NULL!	#NULL!	#NULL!	2	#NULL!	#NULL!	#NULL!	#NULL!	#NULL!	#NULL!	#NULL!	#NULL!	#NULL!	#NULL!	#NULL!	#NULL!	#NULL!	2	1969	6	2	1	1	1	3	2	#NULL!	#NULL!	#NULL!	#NULL!	5000	5000
1293	9	22	44	1	2021-07-06 15:14:00	3	1	2	2	#NULL!	#NULL!	#NULL!	#NULL!	#NULL!	#NULL!	#NULL!	#NULL!	#NULL!	#NULL!	#NULL!	1	2	1	#NULL!	#NULL!	#NULL!	#NULL!	#NULL!	#NULL!	#NULL!	#NULL!	#NULL!	#NULL!	#NULL!	1	1972	98	98	1	1	1	4	2	9998	#NULL!	#NULL!	#NULL!	40000	40000
1294	9	22	44	1	2021-07-06 14:04:00	3	1	2	2	#NULL!	#NULL!	#NULL!	#NULL!	#NULL!	#NULL!	#NULL!	#NULL!	#NULL!	#NULL!	#NULL!	2	2	2	#NULL!	#NULL!	#NULL!	#NULL!	#NULL!	#NULL!	#NULL!	#NULL!	#NULL!	#NULL!	#NULL!	1	1975	11	4	1	1	1	4	4	1994	#NULL!	#NULL!	#NULL!	0	0
1295	9	22	44	1	2021-07-06 09:01:00	5	1	2	6	9	9	#NULL!	#NULL!	#NULL!	#NULL!	#NULL!	#NULL!	#NULL!	#NULL!	#NULL!	1	2	2	1	1	#NULL!	#NULL!	#NULL!	#NULL!	#NULL!	#NULL!	#NULL!	#NULL!	#NULL!	1	1963	8	11	1	1	1	3	4	1976	#NULL!	#NULL!	#NULL!	6000	3000
1296	9	22	44	1	2021-07-06 10:40:00	5	1	2	6	9	9	#NULL!	#NULL!	#NULL!	#NULL!	#NULL!	#NULL!	#NULL!	#NULL!	#NULL!	1	1	1	1	1	#NULL!	#NULL!	#NULL!	#NULL!	#NULL!	#NULL!	#NULL!	#NULL!	#NULL!	2	1962	3	10	1	1	1	3	4	1974	#NULL!	#NULL!	#NULL!	9000	0
1297	9	22	44	1	2021-07-06 11:44:00	5	1	2	6	9	9	#NULL!	#NULL!	#NULL!	#NULL!	#NULL!	#NULL!	#NULL!	#NULL!	#NULL!	1	2	1	1	1	#NULL!	#NULL!	#NULL!	#NULL!	#NULL!	#NULL!	#NULL!	#NULL!	#NULL!	1	1963	11	3	1	1	1	4	4	1978	#NULL!	#NULL!	#NULL!	30000	20000
1298	9	22	44	1	2021-07-06 12:47:00	2	3	3	#NULL!	#NULL!	#NULL!	#NULL!	#NULL!	#NULL!	#NULL!	#NULL!	#NULL!	#NULL!	#NULL!	#NULL!	1	1	#NULL!	#NULL!	#NULL!	#NULL!	#NULL!	#NULL!	#NULL!	#NULL!	#NULL!	#NULL!	#NULL!	#NULL!	1	1999	6	29	1	1	1	12	1	2018	4	3	5	6000	0
1299	9	22	44	1	2021-07-06 14:01:00	1	1	#NULL!	#NULL!	#NULL!	#NULL!	#NULL!	#NULL!	#NULL!	#NULL!	#NULL!	#NULL!	#NULL!	#NULL!	#NULL!	1	#NULL!	#NULL!	#NULL!	#NULL!	#NULL!	#NULL!	#NULL!	#NULL!	#NULL!	#NULL!	#NULL!	#NULL!	#NULL!	2	1954	11	13	1	1	1	1	#NULL!	#NULL!	#NULL!	#NULL!	#NULL!	6344	5000
1300	9	22	44	1	2021-07-06 16:05:00	3	3	3	5	#NULL!	#NULL!	#NULL!	#NULL!	#NULL!	#NULL!	#NULL!	#NULL!	#NULL!	#NULL!	#NULL!	1	1	1	#NULL!	#NULL!	#NULL!	#NULL!	#NULL!	#NULL!	#NULL!	#NULL!	#NULL!	#NULL!	#NULL!	2	1999	12	23	1	1	1	12	4	2021	1	2	9	4000	0
1301	10	27	50	1	2021-07-06 16:24:00	5	1	2	2	9	9	#NULL!	#NULL!	#NULL!	#NULL!	#NULL!	#NULL!	#NULL!	#NULL!	#NULL!	1	2	2	2	2	#NULL!	#NULL!	#NULL!	#NULL!	#NULL!	#NULL!	#NULL!	#NULL!	#NULL!	2	1954	9	3	1	1	1	1	#NULL!	#NULL!	#NULL!	#NULL!	#NULL!	0	0
1302	17	49	82	2	2021-07-06 16:41:00	4	4	1	2	2	#NULL!	#NULL!	#NULL!	#NULL!	#NULL!	#NULL!	#NULL!	#NULL!	#NULL!	#NULL!	2	1	2	1	#NULL!	#NULL!	#NULL!	#NULL!	#NULL!	#NULL!	#NULL!	#NULL!	#NULL!	#NULL!	2	1975	9	10	1	1	1	4	4	1991	#NULL!	#NULL!	#NULL!	30000	30000
1303	9	23	45	1	2021-07-06 10:25:00	4	8	3	3	5	#NULL!	#NULL!	#NULL!	#NULL!	#NULL!	#NULL!	#NULL!	#NULL!	#NULL!	#NULL!	1	1	1	1	#NULL!	#NULL!	#NULL!	#NULL!	#NULL!	#NULL!	#NULL!	#NULL!	#NULL!	#NULL!	2	2001	12	6	1	1	1	4	4	2017	#NULL!	#NULL!	#NULL!	50000	50000
1304	9	23	45	1	2021-07-06 08:59:00	0	#NULL!	#NULL!	#NULL!	#NULL!	#NULL!	#NULL!	#NULL!	#NULL!	#NULL!	#NULL!	#NULL!	#NULL!	#NULL!	#NULL!	#NULL!	#NULL!	#NULL!	#NULL!	#NULL!	#NULL!	#NULL!	#NULL!	#NULL!	#NULL!	#NULL!	#NULL!	#NULL!	#NULL!	1	1963	4	8	1	1	1	3	4	1978	#NULL!	#NULL!	#NULL!	20000	20000
1305	21	61	97	2	2021-07-06 19:16:00	1	4	#NULL!	#NULL!	#NULL!	#NULL!	#NULL!	#NULL!	#NULL!	#NULL!	#NULL!	#NULL!	#NULL!	#NULL!	#NULL!	1	#NULL!	#NULL!	#NULL!	#NULL!	#NULL!	#NULL!	#NULL!	#NULL!	#NULL!	#NULL!	#NULL!	#NULL!	#NULL!	2	1986	98	98	1	1	1	4	4	1997	#NULL!	#NULL!	#NULL!	0	0
1306	21	61	97	2	2021-07-06 11:04:00	1	4	#NULL!	#NULL!	#NULL!	#NULL!	#NULL!	#NULL!	#NULL!	#NULL!	#NULL!	#NULL!	#NULL!	#NULL!	#NULL!	1	#NULL!	#NULL!	#NULL!	#NULL!	#NULL!	#NULL!	#NULL!	#NULL!	#NULL!	#NULL!	#NULL!	#NULL!	#NULL!	2	1985	4	9	1	1	1	4	4	2004	#NULL!	#NULL!	#NULL!	25000	25000
1307	21	61	97	2	2021-07-06 14:54:00	1	1	#NULL!	#NULL!	#NULL!	#NULL!	#NULL!	#NULL!	#NULL!	#NULL!	#NULL!	#NULL!	#NULL!	#NULL!	#NULL!	2	#NULL!	#NULL!	#NULL!	#NULL!	#NULL!	#NULL!	#NULL!	#NULL!	#NULL!	#NULL!	#NULL!	#NULL!	#NULL!	2	1971	12	8	1	1	1	3	4	1980	#NULL!	#NULL!	#NULL!	0	0
1308	10	24	46	2	2021-07-06 12:06:00	2	1	2	#NULL!	#NULL!	#NULL!	#NULL!	#NULL!	#NULL!	#NULL!	#NULL!	#NULL!	#NULL!	#NULL!	#NULL!	1	1	#NULL!	#NULL!	#NULL!	#NULL!	#NULL!	#NULL!	#NULL!	#NULL!	#NULL!	#NULL!	#NULL!	#NULL!	1	1969	10	16	1	1	1	5	4	1990	4	#NULL!	#NULL!	40000	30000
1309	21	61	97	2	2021-07-06 15:57:00	1	1	#NULL!	#NULL!	#NULL!	#NULL!	#NULL!	#NULL!	#NULL!	#NULL!	#NULL!	#NULL!	#NULL!	#NULL!	#NULL!	1	#NULL!	#NULL!	#NULL!	#NULL!	#NULL!	#NULL!	#NULL!	#NULL!	#NULL!	#NULL!	#NULL!	#NULL!	#NULL!	2	1960	10	12	1	1	1	3	4	1969	#NULL!	#NULL!	#NULL!	0	0
1310	10	24	46	2	2021-07-06 10:31:00	0	#NULL!	#NULL!	#NULL!	#NULL!	#NULL!	#NULL!	#NULL!	#NULL!	#NULL!	#NULL!	#NULL!	#NULL!	#NULL!	#NULL!	#NULL!	#NULL!	#NULL!	#NULL!	#NULL!	#NULL!	#NULL!	#NULL!	#NULL!	#NULL!	#NULL!	#NULL!	#NULL!	#NULL!	1	1966	10	14	1	1	1	3	2	#NULL!	#NULL!	#NULL!	#NULL!	20000	20000
1311	21	64	100	1	2021-07-06 16:53:00	2	2	6	#NULL!	#NULL!	#NULL!	#NULL!	#NULL!	#NULL!	#NULL!	#NULL!	#NULL!	#NULL!	#NULL!	#NULL!	1	1	#NULL!	#NULL!	#NULL!	#NULL!	#NULL!	#NULL!	#NULL!	#NULL!	#NULL!	#NULL!	#NULL!	#NULL!	2	1964	7	14	1	1	1	1	#NULL!	#NULL!	#NULL!	#NULL!	#NULL!	0	0
1312	21	64	102	1	2021-07-06 15:32:00	3	6	9	9	#NULL!	#NULL!	#NULL!	#NULL!	#NULL!	#NULL!	#NULL!	#NULL!	#NULL!	#NULL!	#NULL!	1	1	1	#NULL!	#NULL!	#NULL!	#NULL!	#NULL!	#NULL!	#NULL!	#NULL!	#NULL!	#NULL!	#NULL!	1	1954	2	16	1	1	1	4	4	9998	#NULL!	#NULL!	#NULL!	5500	5500
1313	9	20	42	1	2021-07-06 17:11:00	1	2	#NULL!	#NULL!	#NULL!	#NULL!	#NULL!	#NULL!	#NULL!	#NULL!	#NULL!	#NULL!	#NULL!	#NULL!	#NULL!	2	#NULL!	#NULL!	#NULL!	#NULL!	#NULL!	#NULL!	#NULL!	#NULL!	#NULL!	#NULL!	#NULL!	#NULL!	#NULL!	1	1966	10	30	1	1	1	3	4	9998	#NULL!	#NULL!	#NULL!	30000	30000
1314	9	20	42	1	2021-07-03 17:56:00	1	1	#NULL!	#NULL!	#NULL!	#NULL!	#NULL!	#NULL!	#NULL!	#NULL!	#NULL!	#NULL!	#NULL!	#NULL!	#NULL!	1	#NULL!	#NULL!	#NULL!	#NULL!	#NULL!	#NULL!	#NULL!	#NULL!	#NULL!	#NULL!	#NULL!	#NULL!	#NULL!	2	1965	2	24	1	1	1	4	4	1982	#NULL!	#NULL!	#NULL!	26000	0
1315	21	61	97	2	2021-07-06 18:24:00	5	7	3	3	5	5	#NULL!	#NULL!	#NULL!	#NULL!	#NULL!	#NULL!	#NULL!	#NULL!	#NULL!	1	2	2	2	2	#NULL!	#NULL!	#NULL!	#NULL!	#NULL!	#NULL!	#NULL!	#NULL!	#NULL!	2	1998	1	24	1	1	1	7	4	2012	4	#NULL!	#NULL!	0	0
1316	15	43	74	1	2021-07-06 18:50:00	1	1	#NULL!	#NULL!	#NULL!	#NULL!	#NULL!	#NULL!	#NULL!	#NULL!	#NULL!	#NULL!	#NULL!	#NULL!	#NULL!	1	#NULL!	#NULL!	#NULL!	#NULL!	#NULL!	#NULL!	#NULL!	#NULL!	#NULL!	#NULL!	#NULL!	#NULL!	#NULL!	1	1991	7	21	1	1	1	#NULL!	3	2006	6	6	14	300000	100000
1317	15	43	74	1	2021-07-06 18:59:00	2	1	2	#NULL!	#NULL!	#NULL!	#NULL!	#NULL!	#NULL!	#NULL!	#NULL!	#NULL!	#NULL!	#NULL!	#NULL!	1	1	#NULL!	#NULL!	#NULL!	#NULL!	#NULL!	#NULL!	#NULL!	#NULL!	#NULL!	#NULL!	#NULL!	#NULL!	2	1966	7	3	1	1	1	4	4	1982	#NULL!	#NULL!	#NULL!	23000	0
1318	15	40	71	1	2021-07-06 19:18:00	2	1	2	#NULL!	#NULL!	#NULL!	#NULL!	#NULL!	#NULL!	#NULL!	#NULL!	#NULL!	#NULL!	#NULL!	#NULL!	1	1	#NULL!	#NULL!	#NULL!	#NULL!	#NULL!	#NULL!	#NULL!	#NULL!	#NULL!	#NULL!	#NULL!	#NULL!	1	1979	5	7	1	1	1	6	4	1997	3	#NULL!	#NULL!	400000	350000
1319	10	27	49	1	2021-07-06 19:32:00	5	1	2	2	4	4	#NULL!	#NULL!	#NULL!	#NULL!	#NULL!	#NULL!	#NULL!	#NULL!	#NULL!	1	1	1	2	2	#NULL!	#NULL!	#NULL!	#NULL!	#NULL!	#NULL!	#NULL!	#NULL!	#NULL!	2	1983	6	12	1	13	6	4	2	1995	#NULL!	#NULL!	#NULL!	9999999	9999999
1320	15	40	71	1	2021-07-06 14:21:00	17	9	9	9	11	2	2	4	4	11	11	11	11	11	11	2	2	1	2	1	1	2	2	2	2	2	1	2	2	2	1995	3	2	1	1	1	9	4	2015	6	4	12	100000	60000
1321	9	20	42	1	2021-07-06 09:21:00	2	1	2	#NULL!	#NULL!	#NULL!	#NULL!	#NULL!	#NULL!	#NULL!	#NULL!	#NULL!	#NULL!	#NULL!	#NULL!	2	2	#NULL!	#NULL!	#NULL!	#NULL!	#NULL!	#NULL!	#NULL!	#NULL!	#NULL!	#NULL!	#NULL!	#NULL!	1	1967	10	2	1	1	1	4	4	1983	#NULL!	#NULL!	#NULL!	25000	25000
1322	9	20	42	1	2021-07-06 17:19:00	2	1	2	#NULL!	#NULL!	#NULL!	#NULL!	#NULL!	#NULL!	#NULL!	#NULL!	#NULL!	#NULL!	#NULL!	#NULL!	2	2	#NULL!	#NULL!	#NULL!	#NULL!	#NULL!	#NULL!	#NULL!	#NULL!	#NULL!	#NULL!	#NULL!	#NULL!	2	1973	6	10	1	1	1	4	4	1990	#NULL!	#NULL!	#NULL!	10000	10000
1323	9	20	42	1	2021-07-06 14:46:00	4	2	6	9	9	#NULL!	#NULL!	#NULL!	#NULL!	#NULL!	#NULL!	#NULL!	#NULL!	#NULL!	#NULL!	1	2	2	2	#NULL!	#NULL!	#NULL!	#NULL!	#NULL!	#NULL!	#NULL!	#NULL!	#NULL!	#NULL!	2	1956	1	8	1	1	1	4	4	9998	#NULL!	#NULL!	#NULL!	2000	2000
1324	9	20	42	1	2021-07-06 10:36:00	0	#NULL!	#NULL!	#NULL!	#NULL!	#NULL!	#NULL!	#NULL!	#NULL!	#NULL!	#NULL!	#NULL!	#NULL!	#NULL!	#NULL!	#NULL!	#NULL!	#NULL!	#NULL!	#NULL!	#NULL!	#NULL!	#NULL!	#NULL!	#NULL!	#NULL!	#NULL!	#NULL!	#NULL!	1	1938	10	7	1	1	1	7	4	1957	4	#NULL!	#NULL!	8000	8000
1325	21	61	97	2	2021-07-06 10:05:00	4	1	2	6	9	#NULL!	#NULL!	#NULL!	#NULL!	#NULL!	#NULL!	#NULL!	#NULL!	#NULL!	#NULL!	1	1	1	1	#NULL!	#NULL!	#NULL!	#NULL!	#NULL!	#NULL!	#NULL!	#NULL!	#NULL!	#NULL!	1	1950	2	1	1	1	1	3	2	#NULL!	#NULL!	#NULL!	#NULL!	0	0
1326	21	61	97	2	2021-07-06 12:24:00	5	4	4	1	2	2	#NULL!	#NULL!	#NULL!	#NULL!	#NULL!	#NULL!	#NULL!	#NULL!	#NULL!	1	1	1	1	1	#NULL!	#NULL!	#NULL!	#NULL!	#NULL!	#NULL!	#NULL!	#NULL!	#NULL!	2	1988	2	22	1	1	1	4	4	2003	#NULL!	#NULL!	#NULL!	0	0
1327	21	61	97	2	2021-07-06 18:19:00	1	1	#NULL!	#NULL!	#NULL!	#NULL!	#NULL!	#NULL!	#NULL!	#NULL!	#NULL!	#NULL!	#NULL!	#NULL!	#NULL!	2	#NULL!	#NULL!	#NULL!	#NULL!	#NULL!	#NULL!	#NULL!	#NULL!	#NULL!	#NULL!	#NULL!	#NULL!	#NULL!	2	1958	7	8	1	1	1	3	4	1976	#NULL!	#NULL!	#NULL!	0	0
1328	21	64	101	1	2021-07-06 20:09:00	3	1	2	6	#NULL!	#NULL!	#NULL!	#NULL!	#NULL!	#NULL!	#NULL!	#NULL!	#NULL!	#NULL!	#NULL!	1	2	2	#NULL!	#NULL!	#NULL!	#NULL!	#NULL!	#NULL!	#NULL!	#NULL!	#NULL!	#NULL!	#NULL!	2	1972	6	7	1	1	1	4	4	1988	#NULL!	#NULL!	#NULL!	0	0
1329	21	64	102	1	2021-07-06 08:47:00	1	1	#NULL!	#NULL!	#NULL!	#NULL!	#NULL!	#NULL!	#NULL!	#NULL!	#NULL!	#NULL!	#NULL!	#NULL!	#NULL!	1	#NULL!	#NULL!	#NULL!	#NULL!	#NULL!	#NULL!	#NULL!	#NULL!	#NULL!	#NULL!	#NULL!	#NULL!	#NULL!	2	1956	98	98	1	1	1	1	#NULL!	#NULL!	#NULL!	#NULL!	#NULL!	9999998	9999998
1330	21	64	102	1	2021-07-06 15:10:00	1	7	#NULL!	#NULL!	#NULL!	#NULL!	#NULL!	#NULL!	#NULL!	#NULL!	#NULL!	#NULL!	#NULL!	#NULL!	#NULL!	1	#NULL!	#NULL!	#NULL!	#NULL!	#NULL!	#NULL!	#NULL!	#NULL!	#NULL!	#NULL!	#NULL!	#NULL!	#NULL!	1	1950	1	17	1	1	1	7	3	1962	6	#NULL!	#NULL!	36000	36000
1331	21	64	102	1	2021-07-06 18:15:00	2	4	1	#NULL!	#NULL!	#NULL!	#NULL!	#NULL!	#NULL!	#NULL!	#NULL!	#NULL!	#NULL!	#NULL!	#NULL!	1	1	#NULL!	#NULL!	#NULL!	#NULL!	#NULL!	#NULL!	#NULL!	#NULL!	#NULL!	#NULL!	#NULL!	#NULL!	2	1987	6	10	1	1	1	12	4	2008	5	5	10	0	0
1332	21	64	102	1	2021-07-06 12:32:00	2	3	1	#NULL!	#NULL!	#NULL!	#NULL!	#NULL!	#NULL!	#NULL!	#NULL!	#NULL!	#NULL!	#NULL!	#NULL!	1	1	#NULL!	#NULL!	#NULL!	#NULL!	#NULL!	#NULL!	#NULL!	#NULL!	#NULL!	#NULL!	#NULL!	#NULL!	2	1985	11	1	1	1	1	6	4	2003	4	#NULL!	#NULL!	50000	50000
1333	21	64	102	1	2021-07-06 11:10:00	3	3	3	5	#NULL!	#NULL!	#NULL!	#NULL!	#NULL!	#NULL!	#NULL!	#NULL!	#NULL!	#NULL!	#NULL!	1	1	1	#NULL!	#NULL!	#NULL!	#NULL!	#NULL!	#NULL!	#NULL!	#NULL!	#NULL!	#NULL!	#NULL!	2	1996	2	15	1	1	1	11	4	2015	4	4	8	85000	85000
1334	21	64	102	1	2021-07-06 09:31:00	1	1	#NULL!	#NULL!	#NULL!	#NULL!	#NULL!	#NULL!	#NULL!	#NULL!	#NULL!	#NULL!	#NULL!	#NULL!	#NULL!	1	#NULL!	#NULL!	#NULL!	#NULL!	#NULL!	#NULL!	#NULL!	#NULL!	#NULL!	#NULL!	#NULL!	#NULL!	#NULL!	2	1991	7	23	1	1	1	10	4	2013	2	4	12	0	0
1335	10	26	48	1	2021-07-06 20:10:00	5	3	3	7	8	5	#NULL!	#NULL!	#NULL!	#NULL!	#NULL!	#NULL!	#NULL!	#NULL!	#NULL!	2	2	2	2	2	#NULL!	#NULL!	#NULL!	#NULL!	#NULL!	#NULL!	#NULL!	#NULL!	#NULL!	1	1999	6	20	1	1	1	10	4	2020	2	3	7	5000	5000
1336	21	64	102	1	2021-07-06 13:21:00	1	11	#NULL!	#NULL!	#NULL!	#NULL!	#NULL!	#NULL!	#NULL!	#NULL!	#NULL!	#NULL!	#NULL!	#NULL!	#NULL!	1	#NULL!	#NULL!	#NULL!	#NULL!	#NULL!	#NULL!	#NULL!	#NULL!	#NULL!	#NULL!	#NULL!	#NULL!	#NULL!	2	1978	2	13	1	1	1	9	4	2011	6	5	2	40000	40000
1337	10	26	48	1	2021-07-06 20:27:00	2	3	3	#NULL!	#NULL!	#NULL!	#NULL!	#NULL!	#NULL!	#NULL!	#NULL!	#NULL!	#NULL!	#NULL!	#NULL!	2	2	#NULL!	#NULL!	#NULL!	#NULL!	#NULL!	#NULL!	#NULL!	#NULL!	#NULL!	#NULL!	#NULL!	#NULL!	2	1999	8	27	1	1	2	12	1	2018	2	1	3	9999997	9999997
1338	21	64	102	1	2021-07-06 08:56:00	1	11	#NULL!	#NULL!	#NULL!	#NULL!	#NULL!	#NULL!	#NULL!	#NULL!	#NULL!	#NULL!	#NULL!	#NULL!	#NULL!	1	#NULL!	#NULL!	#NULL!	#NULL!	#NULL!	#NULL!	#NULL!	#NULL!	#NULL!	#NULL!	#NULL!	#NULL!	#NULL!	2	1964	8	3	1	1	1	4	4	1978	#NULL!	#NULL!	#NULL!	48000	15000
1339	21	64	102	1	2021-07-06 18:52:00	3	4	1	2	#NULL!	#NULL!	#NULL!	#NULL!	#NULL!	#NULL!	#NULL!	#NULL!	#NULL!	#NULL!	#NULL!	2	2	2	#NULL!	#NULL!	#NULL!	#NULL!	#NULL!	#NULL!	#NULL!	#NULL!	#NULL!	#NULL!	#NULL!	2	1967	2	15	1	1	1	7	4	1987	6	#NULL!	#NULL!	10000	10000
1340	15	40	71	1	2021-07-06 20:16:00	2	1	2	#NULL!	#NULL!	#NULL!	#NULL!	#NULL!	#NULL!	#NULL!	#NULL!	#NULL!	#NULL!	#NULL!	#NULL!	1	1	#NULL!	#NULL!	#NULL!	#NULL!	#NULL!	#NULL!	#NULL!	#NULL!	#NULL!	#NULL!	#NULL!	#NULL!	2	1965	9	14	1	1	1	4	4	1980	#NULL!	#NULL!	#NULL!	30000	0
1341	15	40	71	1	2021-07-06 14:52:00	0	#NULL!	#NULL!	#NULL!	#NULL!	#NULL!	#NULL!	#NULL!	#NULL!	#NULL!	#NULL!	#NULL!	#NULL!	#NULL!	#NULL!	#NULL!	#NULL!	#NULL!	#NULL!	#NULL!	#NULL!	#NULL!	#NULL!	#NULL!	#NULL!	#NULL!	#NULL!	#NULL!	#NULL!	1	1974	9	19	1	16	2	12	4	1995	2	6	11	130000	130000
1342	10	26	48	1	2021-07-06 16:15:00	1	9	#NULL!	#NULL!	#NULL!	#NULL!	#NULL!	#NULL!	#NULL!	#NULL!	#NULL!	#NULL!	#NULL!	#NULL!	#NULL!	1	#NULL!	#NULL!	#NULL!	#NULL!	#NULL!	#NULL!	#NULL!	#NULL!	#NULL!	#NULL!	#NULL!	#NULL!	#NULL!	2	1945	2	18	1	1	1	1	#NULL!	#NULL!	#NULL!	#NULL!	#NULL!	0	0
1343	10	26	48	1	2021-07-06 09:52:00	0	#NULL!	#NULL!	#NULL!	#NULL!	#NULL!	#NULL!	#NULL!	#NULL!	#NULL!	#NULL!	#NULL!	#NULL!	#NULL!	#NULL!	#NULL!	#NULL!	#NULL!	#NULL!	#NULL!	#NULL!	#NULL!	#NULL!	#NULL!	#NULL!	#NULL!	#NULL!	#NULL!	#NULL!	1	1955	10	22	1	1	1	7	4	1973	4	#NULL!	#NULL!	60000	0
1344	10	26	48	1	2021-07-06 17:14:00	1	1	#NULL!	#NULL!	#NULL!	#NULL!	#NULL!	#NULL!	#NULL!	#NULL!	#NULL!	#NULL!	#NULL!	#NULL!	#NULL!	1	#NULL!	#NULL!	#NULL!	#NULL!	#NULL!	#NULL!	#NULL!	#NULL!	#NULL!	#NULL!	#NULL!	#NULL!	#NULL!	1	1953	4	16	1	1	1	4	4	1968	#NULL!	#NULL!	#NULL!	48000	0
1345	9	20	42	1	2021-07-06 09:25:00	5	1	2	6	9	9	#NULL!	#NULL!	#NULL!	#NULL!	#NULL!	#NULL!	#NULL!	#NULL!	#NULL!	1	2	2	2	2	#NULL!	#NULL!	#NULL!	#NULL!	#NULL!	#NULL!	#NULL!	#NULL!	#NULL!	1	1948	8	4	1	1	1	7	4	1989	5	#NULL!	#NULL!	65000	0
1346	9	23	45	1	2021-07-06 18:25:00	1	1	#NULL!	#NULL!	#NULL!	#NULL!	#NULL!	#NULL!	#NULL!	#NULL!	#NULL!	#NULL!	#NULL!	#NULL!	#NULL!	2	#NULL!	#NULL!	#NULL!	#NULL!	#NULL!	#NULL!	#NULL!	#NULL!	#NULL!	#NULL!	#NULL!	#NULL!	#NULL!	1	1952	6	11	1	1	1	1	#NULL!	#NULL!	#NULL!	#NULL!	#NULL!	0	0
1347	9	23	45	1	2021-07-06 15:48:00	3	1	2	2	#NULL!	#NULL!	#NULL!	#NULL!	#NULL!	#NULL!	#NULL!	#NULL!	#NULL!	#NULL!	#NULL!	2	2	2	#NULL!	#NULL!	#NULL!	#NULL!	#NULL!	#NULL!	#NULL!	#NULL!	#NULL!	#NULL!	#NULL!	1	1958	8	16	1	1	1	3	2	#NULL!	#NULL!	#NULL!	#NULL!	20000	20000
1348	9	20	42	1	2021-07-06 10:23:00	7	1	2	2	6	6	9	9	#NULL!	#NULL!	#NULL!	#NULL!	#NULL!	#NULL!	#NULL!	1	2	2	2	2	2	2	#NULL!	#NULL!	#NULL!	#NULL!	#NULL!	#NULL!	#NULL!	1	1937	8	26	1	1	1	7	4	1959	5	#NULL!	#NULL!	60000	60000
1349	9	23	45	1	2021-07-06 13:50:00	4	1	2	6	9	#NULL!	#NULL!	#NULL!	#NULL!	#NULL!	#NULL!	#NULL!	#NULL!	#NULL!	#NULL!	2	2	2	2	#NULL!	#NULL!	#NULL!	#NULL!	#NULL!	#NULL!	#NULL!	#NULL!	#NULL!	#NULL!	1	1962	5	4	1	1	1	3	4	1976	#NULL!	#NULL!	#NULL!	30000	30000
1350	9	20	42	1	2021-07-06 14:48:00	4	1	2	6	9	#NULL!	#NULL!	#NULL!	#NULL!	#NULL!	#NULL!	#NULL!	#NULL!	#NULL!	#NULL!	2	2	2	2	#NULL!	#NULL!	#NULL!	#NULL!	#NULL!	#NULL!	#NULL!	#NULL!	#NULL!	#NULL!	1	1961	10	11	1	1	1	6	4	9998	2	#NULL!	#NULL!	30000	30000
1351	9	23	45	1	2021-07-06 10:37:00	4	1	2	6	2	#NULL!	#NULL!	#NULL!	#NULL!	#NULL!	#NULL!	#NULL!	#NULL!	#NULL!	#NULL!	2	2	2	2	#NULL!	#NULL!	#NULL!	#NULL!	#NULL!	#NULL!	#NULL!	#NULL!	#NULL!	#NULL!	2	1971	3	8	1	1	1	1	#NULL!	#NULL!	#NULL!	#NULL!	#NULL!	3000	3000
1352	9	23	45	1	2021-07-06 08:53:00	2	1	2	#NULL!	#NULL!	#NULL!	#NULL!	#NULL!	#NULL!	#NULL!	#NULL!	#NULL!	#NULL!	#NULL!	#NULL!	2	1	#NULL!	#NULL!	#NULL!	#NULL!	#NULL!	#NULL!	#NULL!	#NULL!	#NULL!	#NULL!	#NULL!	#NULL!	2	1971	5	10	1	1	1	4	4	1988	#NULL!	#NULL!	#NULL!	10000	10000
1353	9	20	42	1	2021-07-06 16:51:00	4	1	2	6	9	#NULL!	#NULL!	#NULL!	#NULL!	#NULL!	#NULL!	#NULL!	#NULL!	#NULL!	#NULL!	2	2	2	2	#NULL!	#NULL!	#NULL!	#NULL!	#NULL!	#NULL!	#NULL!	#NULL!	#NULL!	#NULL!	1	1954	3	12	1	1	1	4	4	1969	#NULL!	#NULL!	#NULL!	50000	0
1354	9	20	42	1	2021-07-06 10:13:00	2	3	2	#NULL!	#NULL!	#NULL!	#NULL!	#NULL!	#NULL!	#NULL!	#NULL!	#NULL!	#NULL!	#NULL!	#NULL!	2	2	#NULL!	#NULL!	#NULL!	#NULL!	#NULL!	#NULL!	#NULL!	#NULL!	#NULL!	#NULL!	#NULL!	#NULL!	1	1981	4	11	1	1	1	9	1	1999	2	5	7	50000	50000
1355	9	20	42	1	2021-07-06 11:46:00	2	1	2	#NULL!	#NULL!	#NULL!	#NULL!	#NULL!	#NULL!	#NULL!	#NULL!	#NULL!	#NULL!	#NULL!	#NULL!	1	1	#NULL!	#NULL!	#NULL!	#NULL!	#NULL!	#NULL!	#NULL!	#NULL!	#NULL!	#NULL!	#NULL!	#NULL!	2	1964	11	6	1	1	1	4	4	9998	#NULL!	#NULL!	#NULL!	13000	0
1356	9	20	42	1	2021-07-06 13:44:00	1	1	#NULL!	#NULL!	#NULL!	#NULL!	#NULL!	#NULL!	#NULL!	#NULL!	#NULL!	#NULL!	#NULL!	#NULL!	#NULL!	1	#NULL!	#NULL!	#NULL!	#NULL!	#NULL!	#NULL!	#NULL!	#NULL!	#NULL!	#NULL!	#NULL!	#NULL!	#NULL!	1	1944	9	3	1	1	1	3	2	#NULL!	#NULL!	#NULL!	#NULL!	40000	0
1357	10	26	48	1	2021-07-06 17:07:00	1	9	#NULL!	#NULL!	#NULL!	#NULL!	#NULL!	#NULL!	#NULL!	#NULL!	#NULL!	#NULL!	#NULL!	#NULL!	#NULL!	1	#NULL!	#NULL!	#NULL!	#NULL!	#NULL!	#NULL!	#NULL!	#NULL!	#NULL!	#NULL!	#NULL!	#NULL!	#NULL!	1	1953	8	23	1	1	1	3	4	1966	#NULL!	#NULL!	#NULL!	5000	0
1358	10	26	48	1	2021-07-06 16:12:00	1	9	#NULL!	#NULL!	#NULL!	#NULL!	#NULL!	#NULL!	#NULL!	#NULL!	#NULL!	#NULL!	#NULL!	#NULL!	#NULL!	1	#NULL!	#NULL!	#NULL!	#NULL!	#NULL!	#NULL!	#NULL!	#NULL!	#NULL!	#NULL!	#NULL!	#NULL!	#NULL!	2	1949	3	15	1	1	1	1	#NULL!	#NULL!	#NULL!	#NULL!	#NULL!	30000	0
1359	10	27	50	2	2021-07-06 14:05:00	5	4	4	1	2	2	#NULL!	#NULL!	#NULL!	#NULL!	#NULL!	#NULL!	#NULL!	#NULL!	#NULL!	1	1	1	1	1	#NULL!	#NULL!	#NULL!	#NULL!	#NULL!	#NULL!	#NULL!	#NULL!	#NULL!	2	1990	6	8	1	1	1	10	4	2021	6	3	14	0	0
1360	9	23	45	1	2021-07-06 12:41:00	0	#NULL!	#NULL!	#NULL!	#NULL!	#NULL!	#NULL!	#NULL!	#NULL!	#NULL!	#NULL!	#NULL!	#NULL!	#NULL!	#NULL!	#NULL!	#NULL!	#NULL!	#NULL!	#NULL!	#NULL!	#NULL!	#NULL!	#NULL!	#NULL!	#NULL!	#NULL!	#NULL!	#NULL!	2	1966	98	98	1	1	1	3	2	#NULL!	#NULL!	#NULL!	#NULL!	3000	3000
1361	9	23	45	1	2021-07-06 17:12:00	0	#NULL!	#NULL!	#NULL!	#NULL!	#NULL!	#NULL!	#NULL!	#NULL!	#NULL!	#NULL!	#NULL!	#NULL!	#NULL!	#NULL!	#NULL!	#NULL!	#NULL!	#NULL!	#NULL!	#NULL!	#NULL!	#NULL!	#NULL!	#NULL!	#NULL!	#NULL!	#NULL!	#NULL!	2	1964	6	18	1	1	1	3	4	1976	#NULL!	#NULL!	#NULL!	4000	4000
1362	9	23	45	1	2021-07-06 15:41:00	0	#NULL!	#NULL!	#NULL!	#NULL!	#NULL!	#NULL!	#NULL!	#NULL!	#NULL!	#NULL!	#NULL!	#NULL!	#NULL!	#NULL!	#NULL!	#NULL!	#NULL!	#NULL!	#NULL!	#NULL!	#NULL!	#NULL!	#NULL!	#NULL!	#NULL!	#NULL!	#NULL!	#NULL!	2	1967	1	28	1	1	1	4	4	1982	#NULL!	#NULL!	#NULL!	100000	100000
1363	9	22	44	1	2021-07-06 10:03:00	7	4	4	1	2	6	9	9	#NULL!	#NULL!	#NULL!	#NULL!	#NULL!	#NULL!	#NULL!	2	2	1	1	1	1	1	#NULL!	#NULL!	#NULL!	#NULL!	#NULL!	#NULL!	#NULL!	2	1971	5	6	1	1	1	3	2	#NULL!	#NULL!	#NULL!	#NULL!	0	0
1364	21	64	101	1	2021-07-06 21:08:00	3	3	1	2	#NULL!	#NULL!	#NULL!	#NULL!	#NULL!	#NULL!	#NULL!	#NULL!	#NULL!	#NULL!	#NULL!	1	1	1	#NULL!	#NULL!	#NULL!	#NULL!	#NULL!	#NULL!	#NULL!	#NULL!	#NULL!	#NULL!	#NULL!	1	1971	3	27	1	1	1	4	4	1985	#NULL!	#NULL!	#NULL!	25000	25000
1365	9	22	44	1	2021-07-06 11:41:00	3	1	2	2	#NULL!	#NULL!	#NULL!	#NULL!	#NULL!	#NULL!	#NULL!	#NULL!	#NULL!	#NULL!	#NULL!	1	1	1	#NULL!	#NULL!	#NULL!	#NULL!	#NULL!	#NULL!	#NULL!	#NULL!	#NULL!	#NULL!	#NULL!	2	1989	11	19	1	1	1	4	2	2002	#NULL!	#NULL!	#NULL!	50000	50000
1366	9	22	44	1	2021-07-06 13:08:00	5	1	2	6	9	9	#NULL!	#NULL!	#NULL!	#NULL!	#NULL!	#NULL!	#NULL!	#NULL!	#NULL!	2	1	1	1	1	#NULL!	#NULL!	#NULL!	#NULL!	#NULL!	#NULL!	#NULL!	#NULL!	#NULL!	2	1962	3	21	1	1	1	4	4	1979	#NULL!	#NULL!	#NULL!	0	0
1367	9	20	42	1	2021-07-06 16:15:00	2	1	2	#NULL!	#NULL!	#NULL!	#NULL!	#NULL!	#NULL!	#NULL!	#NULL!	#NULL!	#NULL!	#NULL!	#NULL!	2	1	#NULL!	#NULL!	#NULL!	#NULL!	#NULL!	#NULL!	#NULL!	#NULL!	#NULL!	#NULL!	#NULL!	#NULL!	2	1982	9	9	1	1	1	3	4	1997	#NULL!	#NULL!	#NULL!	25200	25200
1368	9	22	44	1	2021-07-06 15:06:00	4	2	6	9	9	#NULL!	#NULL!	#NULL!	#NULL!	#NULL!	#NULL!	#NULL!	#NULL!	#NULL!	#NULL!	1	1	2	1	#NULL!	#NULL!	#NULL!	#NULL!	#NULL!	#NULL!	#NULL!	#NULL!	#NULL!	#NULL!	1	1948	10	15	1	1	1	4	4	1965	#NULL!	#NULL!	#NULL!	0	0
1369	9	20	42	1	2021-07-06 14:20:00	1	1	#NULL!	#NULL!	#NULL!	#NULL!	#NULL!	#NULL!	#NULL!	#NULL!	#NULL!	#NULL!	#NULL!	#NULL!	#NULL!	2	#NULL!	#NULL!	#NULL!	#NULL!	#NULL!	#NULL!	#NULL!	#NULL!	#NULL!	#NULL!	#NULL!	#NULL!	#NULL!	2	1960	2	3	1	1	1	3	2	#NULL!	#NULL!	#NULL!	#NULL!	0	0
1370	9	20	42	1	2021-07-06 11:07:00	4	1	2	6	9	#NULL!	#NULL!	#NULL!	#NULL!	#NULL!	#NULL!	#NULL!	#NULL!	#NULL!	#NULL!	2	2	2	1	#NULL!	#NULL!	#NULL!	#NULL!	#NULL!	#NULL!	#NULL!	#NULL!	#NULL!	#NULL!	2	1966	10	6	1	1	1	4	4	1983	#NULL!	#NULL!	#NULL!	25200	25200
1371	9	20	42	1	2021-07-06 09:34:00	3	1	2	2	#NULL!	#NULL!	#NULL!	#NULL!	#NULL!	#NULL!	#NULL!	#NULL!	#NULL!	#NULL!	#NULL!	2	2	2	#NULL!	#NULL!	#NULL!	#NULL!	#NULL!	#NULL!	#NULL!	#NULL!	#NULL!	#NULL!	#NULL!	2	1976	7	6	1	1	1	3	4	9998	#NULL!	#NULL!	#NULL!	20000	20000
1372	9	22	44	1	2021-07-06 16:32:00	3	1	2	2	#NULL!	#NULL!	#NULL!	#NULL!	#NULL!	#NULL!	#NULL!	#NULL!	#NULL!	#NULL!	#NULL!	1	1	1	#NULL!	#NULL!	#NULL!	#NULL!	#NULL!	#NULL!	#NULL!	#NULL!	#NULL!	#NULL!	#NULL!	2	1983	6	6	1	1	1	4	4	1998	#NULL!	#NULL!	#NULL!	0	0
1373	10	27	50	1	2021-07-06 21:01:00	2	3	3	#NULL!	#NULL!	#NULL!	#NULL!	#NULL!	#NULL!	#NULL!	#NULL!	#NULL!	#NULL!	#NULL!	#NULL!	1	1	#NULL!	#NULL!	#NULL!	#NULL!	#NULL!	#NULL!	#NULL!	#NULL!	#NULL!	#NULL!	#NULL!	#NULL!	1	1999	10	22	1	1	1	10	4	2021	2	6	14	35000	35000
1374	10	27	50	2	2021-07-06 15:20:00	4	4	4	1	2	#NULL!	#NULL!	#NULL!	#NULL!	#NULL!	#NULL!	#NULL!	#NULL!	#NULL!	#NULL!	1	2	2	1	#NULL!	#NULL!	#NULL!	#NULL!	#NULL!	#NULL!	#NULL!	#NULL!	#NULL!	#NULL!	2	1990	5	14	1	1	3	4	4	2015	#NULL!	#NULL!	#NULL!	0	0
1375	10	27	50	2	2021-07-06 19:14:00	3	1	2	2	#NULL!	#NULL!	#NULL!	#NULL!	#NULL!	#NULL!	#NULL!	#NULL!	#NULL!	#NULL!	#NULL!	1	1	1	#NULL!	#NULL!	#NULL!	#NULL!	#NULL!	#NULL!	#NULL!	#NULL!	#NULL!	#NULL!	#NULL!	1	1979	6	28	1	1	1	7	4	1999	3	#NULL!	#NULL!	80000	0
1376	10	27	50	2	2021-07-05 13:31:00	5	2	6	2	9	9	#NULL!	#NULL!	#NULL!	#NULL!	#NULL!	#NULL!	#NULL!	#NULL!	#NULL!	2	2	2	2	2	#NULL!	#NULL!	#NULL!	#NULL!	#NULL!	#NULL!	#NULL!	#NULL!	#NULL!	2	1962	1	28	1	1	1	1	#NULL!	#NULL!	#NULL!	#NULL!	#NULL!	5000	0
1377	21	64	100	1	2021-07-06 09:01:00	2	9	7	#NULL!	#NULL!	#NULL!	#NULL!	#NULL!	#NULL!	#NULL!	#NULL!	#NULL!	#NULL!	#NULL!	#NULL!	1	1	#NULL!	#NULL!	#NULL!	#NULL!	#NULL!	#NULL!	#NULL!	#NULL!	#NULL!	#NULL!	#NULL!	#NULL!	2	1954	5	20	1	1	1	4	4	1970	#NULL!	#NULL!	#NULL!	18000	0
1378	21	64	100	1	2021-07-06 14:41:00	2	1	2	#NULL!	#NULL!	#NULL!	#NULL!	#NULL!	#NULL!	#NULL!	#NULL!	#NULL!	#NULL!	#NULL!	#NULL!	1	1	#NULL!	#NULL!	#NULL!	#NULL!	#NULL!	#NULL!	#NULL!	#NULL!	#NULL!	#NULL!	#NULL!	#NULL!	2	1990	9	21	1	1	1	6	4	2009	2	#NULL!	#NULL!	50000	50000
1379	21	64	100	1	2021-07-06 15:57:00	3	1	2	2	#NULL!	#NULL!	#NULL!	#NULL!	#NULL!	#NULL!	#NULL!	#NULL!	#NULL!	#NULL!	#NULL!	1	1	1	#NULL!	#NULL!	#NULL!	#NULL!	#NULL!	#NULL!	#NULL!	#NULL!	#NULL!	#NULL!	#NULL!	2	1990	7	8	1	1	1	6	4	2008	2	#NULL!	#NULL!	100000	100000
1380	21	64	100	1	2021-07-06 19:49:00	2	1	2	#NULL!	#NULL!	#NULL!	#NULL!	#NULL!	#NULL!	#NULL!	#NULL!	#NULL!	#NULL!	#NULL!	#NULL!	1	1	#NULL!	#NULL!	#NULL!	#NULL!	#NULL!	#NULL!	#NULL!	#NULL!	#NULL!	#NULL!	#NULL!	#NULL!	2	1986	99	99	1	1	1	6	4	2004	2	#NULL!	#NULL!	0	0
1381	10	27	49	1	2021-07-06 18:56:00	1	2	#NULL!	#NULL!	#NULL!	#NULL!	#NULL!	#NULL!	#NULL!	#NULL!	#NULL!	#NULL!	#NULL!	#NULL!	#NULL!	1	#NULL!	#NULL!	#NULL!	#NULL!	#NULL!	#NULL!	#NULL!	#NULL!	#NULL!	#NULL!	#NULL!	#NULL!	#NULL!	2	1981	4	98	1	1	1	11	4	2016	4	2	2	40000	40000
1382	9	21	43	2	2021-07-06 14:21:00	4	4	1	2	2	#NULL!	#NULL!	#NULL!	#NULL!	#NULL!	#NULL!	#NULL!	#NULL!	#NULL!	#NULL!	2	2	2	1	#NULL!	#NULL!	#NULL!	#NULL!	#NULL!	#NULL!	#NULL!	#NULL!	#NULL!	#NULL!	2	1979	8	98	1	1	1	3	2	#NULL!	#NULL!	#NULL!	#NULL!	20000	20000
1383	9	21	43	2	2021-07-06 13:04:00	4	3	1	2	2	#NULL!	#NULL!	#NULL!	#NULL!	#NULL!	#NULL!	#NULL!	#NULL!	#NULL!	#NULL!	2	2	2	2	#NULL!	#NULL!	#NULL!	#NULL!	#NULL!	#NULL!	#NULL!	#NULL!	#NULL!	#NULL!	1	1992	10	10	1	1	1	9	1	2013	3	5	12	50000	50000
1384	9	21	43	2	2021-07-06 10:23:00	0	#NULL!	#NULL!	#NULL!	#NULL!	#NULL!	#NULL!	#NULL!	#NULL!	#NULL!	#NULL!	#NULL!	#NULL!	#NULL!	#NULL!	#NULL!	#NULL!	#NULL!	#NULL!	#NULL!	#NULL!	#NULL!	#NULL!	#NULL!	#NULL!	#NULL!	#NULL!	#NULL!	#NULL!	1	1941	11	15	1	1	1	3	2	#NULL!	#NULL!	#NULL!	#NULL!	4460	1000
1385	9	21	43	2	2021-07-06 08:47:00	4	1	2	6	2	#NULL!	#NULL!	#NULL!	#NULL!	#NULL!	#NULL!	#NULL!	#NULL!	#NULL!	#NULL!	2	2	2	2	#NULL!	#NULL!	#NULL!	#NULL!	#NULL!	#NULL!	#NULL!	#NULL!	#NULL!	#NULL!	1	1973	2	5	1	1	1	6	4	1991	3	#NULL!	#NULL!	40000	40000
1386	9	21	43	2	2021-07-06 09:17:00	5	1	2	6	9	9	#NULL!	#NULL!	#NULL!	#NULL!	#NULL!	#NULL!	#NULL!	#NULL!	#NULL!	2	2	2	2	2	#NULL!	#NULL!	#NULL!	#NULL!	#NULL!	#NULL!	#NULL!	#NULL!	#NULL!	1	1954	98	98	1	1	1	4	4	9998	#NULL!	#NULL!	#NULL!	20000	20000
1387	9	21	43	2	2021-07-06 11:42:00	3	1	2	2	#NULL!	#NULL!	#NULL!	#NULL!	#NULL!	#NULL!	#NULL!	#NULL!	#NULL!	#NULL!	#NULL!	2	2	2	#NULL!	#NULL!	#NULL!	#NULL!	#NULL!	#NULL!	#NULL!	#NULL!	#NULL!	#NULL!	#NULL!	1	1969	2	28	1	1	1	3	2	#NULL!	#NULL!	#NULL!	#NULL!	6000	0
1388	9	21	43	2	2021-07-06 13:30:00	9	1	2	2	2	9	9	9	9	6	#NULL!	#NULL!	#NULL!	#NULL!	#NULL!	2	2	2	2	2	2	1	1	2	#NULL!	#NULL!	#NULL!	#NULL!	#NULL!	2	1965	98	98	1	1	1	1	#NULL!	#NULL!	#NULL!	#NULL!	#NULL!	4000	4000
1389	9	21	43	2	2021-07-06 15:34:00	1	1	#NULL!	#NULL!	#NULL!	#NULL!	#NULL!	#NULL!	#NULL!	#NULL!	#NULL!	#NULL!	#NULL!	#NULL!	#NULL!	2	#NULL!	#NULL!	#NULL!	#NULL!	#NULL!	#NULL!	#NULL!	#NULL!	#NULL!	#NULL!	#NULL!	#NULL!	#NULL!	1	1964	4	98	1	1	1	4	4	1985	#NULL!	#NULL!	#NULL!	20000	20000
1390	10	27	50	2	2021-07-06 13:45:00	0	#NULL!	#NULL!	#NULL!	#NULL!	#NULL!	#NULL!	#NULL!	#NULL!	#NULL!	#NULL!	#NULL!	#NULL!	#NULL!	#NULL!	#NULL!	#NULL!	#NULL!	#NULL!	#NULL!	#NULL!	#NULL!	#NULL!	#NULL!	#NULL!	#NULL!	#NULL!	#NULL!	#NULL!	1	1996	10	11	1	1	2	5	4	2014	4	#NULL!	#NULL!	40000	40000
1391	21	61	97	2	2021-07-06 19:42:00	2	1	5	#NULL!	#NULL!	#NULL!	#NULL!	#NULL!	#NULL!	#NULL!	#NULL!	#NULL!	#NULL!	#NULL!	#NULL!	1	1	#NULL!	#NULL!	#NULL!	#NULL!	#NULL!	#NULL!	#NULL!	#NULL!	#NULL!	#NULL!	#NULL!	#NULL!	1	1948	4	10	1	1	1	4	4	1984	#NULL!	#NULL!	#NULL!	50000	50000
1392	9	21	43	2	2021-07-06 14:50:00	1	1	#NULL!	#NULL!	#NULL!	#NULL!	#NULL!	#NULL!	#NULL!	#NULL!	#NULL!	#NULL!	#NULL!	#NULL!	#NULL!	2	#NULL!	#NULL!	#NULL!	#NULL!	#NULL!	#NULL!	#NULL!	#NULL!	#NULL!	#NULL!	#NULL!	#NULL!	#NULL!	1	1942	10	20	1	1	1	3	4	1957	#NULL!	#NULL!	#NULL!	1200	0
1393	9	21	43	2	2021-07-06 12:47:00	5	1	4	4	7	2	#NULL!	#NULL!	#NULL!	#NULL!	#NULL!	#NULL!	#NULL!	#NULL!	#NULL!	2	2	2	2	1	#NULL!	#NULL!	#NULL!	#NULL!	#NULL!	#NULL!	#NULL!	#NULL!	#NULL!	2	2000	2	10	1	1	1	4	2	2018	#NULL!	#NULL!	#NULL!	0	0
1394	9	21	43	2	2021-07-06 11:12:00	3	1	2	2	#NULL!	#NULL!	#NULL!	#NULL!	#NULL!	#NULL!	#NULL!	#NULL!	#NULL!	#NULL!	#NULL!	2	2	2	#NULL!	#NULL!	#NULL!	#NULL!	#NULL!	#NULL!	#NULL!	#NULL!	#NULL!	#NULL!	#NULL!	2	1987	3	10	1	1	1	4	2	2004	#NULL!	#NULL!	#NULL!	20000	20000
1395	15	40	71	1	2021-07-06 13:38:00	0	#NULL!	#NULL!	#NULL!	#NULL!	#NULL!	#NULL!	#NULL!	#NULL!	#NULL!	#NULL!	#NULL!	#NULL!	#NULL!	#NULL!	#NULL!	#NULL!	#NULL!	#NULL!	#NULL!	#NULL!	#NULL!	#NULL!	#NULL!	#NULL!	#NULL!	#NULL!	#NULL!	#NULL!	2	1967	12	16	1	16	6	7	4	9998	6	#NULL!	#NULL!	70000	50000
1396	15	40	71	1	2021-07-06 18:21:00	0	#NULL!	#NULL!	#NULL!	#NULL!	#NULL!	#NULL!	#NULL!	#NULL!	#NULL!	#NULL!	#NULL!	#NULL!	#NULL!	#NULL!	#NULL!	#NULL!	#NULL!	#NULL!	#NULL!	#NULL!	#NULL!	#NULL!	#NULL!	#NULL!	#NULL!	#NULL!	#NULL!	#NULL!	2	1956	10	30	1	1	1	6	4	1975	4	#NULL!	#NULL!	38400	38400
1397	9	21	43	2	2021-07-06 09:21:00	6	2	2	6	9	9	1	#NULL!	#NULL!	#NULL!	#NULL!	#NULL!	#NULL!	#NULL!	#NULL!	2	2	2	1	1	2	#NULL!	#NULL!	#NULL!	#NULL!	#NULL!	#NULL!	#NULL!	#NULL!	1	1965	9	18	1	1	1	6	4	1986	3	#NULL!	#NULL!	10000	10000
1398	15	40	71	1	2021-07-06 18:48:00	4	1	2	6	9	#NULL!	#NULL!	#NULL!	#NULL!	#NULL!	#NULL!	#NULL!	#NULL!	#NULL!	#NULL!	1	1	1	1	#NULL!	#NULL!	#NULL!	#NULL!	#NULL!	#NULL!	#NULL!	#NULL!	#NULL!	#NULL!	2	1954	2	15	1	1	1	4	4	9998	#NULL!	#NULL!	#NULL!	40000	3000
1399	10	27	49	1	2021-07-06 20:53:00	2	3	3	#NULL!	#NULL!	#NULL!	#NULL!	#NULL!	#NULL!	#NULL!	#NULL!	#NULL!	#NULL!	#NULL!	#NULL!	1	1	#NULL!	#NULL!	#NULL!	#NULL!	#NULL!	#NULL!	#NULL!	#NULL!	#NULL!	#NULL!	#NULL!	#NULL!	1	1996	6	28	1	1	1	13	1	2019	4	3	12	0	0
1400	17	49	82	2	2021-07-06 19:10:00	3	1	2	2	#NULL!	#NULL!	#NULL!	#NULL!	#NULL!	#NULL!	#NULL!	#NULL!	#NULL!	#NULL!	#NULL!	1	2	1	#NULL!	#NULL!	#NULL!	#NULL!	#NULL!	#NULL!	#NULL!	#NULL!	#NULL!	#NULL!	#NULL!	2	1975	6	5	1	1	1	3	4	9998	#NULL!	#NULL!	#NULL!	50000	50000
1401	17	49	82	2	2021-07-06 09:43:00	3	3	3	5	#NULL!	#NULL!	#NULL!	#NULL!	#NULL!	#NULL!	#NULL!	#NULL!	#NULL!	#NULL!	#NULL!	1	1	1	#NULL!	#NULL!	#NULL!	#NULL!	#NULL!	#NULL!	#NULL!	#NULL!	#NULL!	#NULL!	#NULL!	1	2001	4	26	1	1	1	12	1	2019	2	2	12	0	0
1402	10	24	46	2	2021-07-06 11:35:00	7	1	2	6	2	6	9	9	#NULL!	#NULL!	#NULL!	#NULL!	#NULL!	#NULL!	#NULL!	2	2	2	2	2	2	2	#NULL!	#NULL!	#NULL!	#NULL!	#NULL!	#NULL!	#NULL!	2	1953	1	29	1	1	1	1	#NULL!	#NULL!	#NULL!	#NULL!	#NULL!	0	0
1403	10	24	46	2	2021-07-06 09:59:00	1	1	#NULL!	#NULL!	#NULL!	#NULL!	#NULL!	#NULL!	#NULL!	#NULL!	#NULL!	#NULL!	#NULL!	#NULL!	#NULL!	2	#NULL!	#NULL!	#NULL!	#NULL!	#NULL!	#NULL!	#NULL!	#NULL!	#NULL!	#NULL!	#NULL!	#NULL!	#NULL!	2	1954	6	3	1	1	1	1	#NULL!	#NULL!	#NULL!	#NULL!	#NULL!	0	0
1404	4	7	21	1	2021-07-06 19:42:00	1	1	#NULL!	#NULL!	#NULL!	#NULL!	#NULL!	#NULL!	#NULL!	#NULL!	#NULL!	#NULL!	#NULL!	#NULL!	#NULL!	1	#NULL!	#NULL!	#NULL!	#NULL!	#NULL!	#NULL!	#NULL!	#NULL!	#NULL!	#NULL!	#NULL!	#NULL!	#NULL!	2	1992	3	14	1	1	1	13	4	2021	2	3	13	90000	90000
1405	21	64	101	1	2021-07-06 18:48:00	1	1	#NULL!	#NULL!	#NULL!	#NULL!	#NULL!	#NULL!	#NULL!	#NULL!	#NULL!	#NULL!	#NULL!	#NULL!	#NULL!	1	#NULL!	#NULL!	#NULL!	#NULL!	#NULL!	#NULL!	#NULL!	#NULL!	#NULL!	#NULL!	#NULL!	#NULL!	#NULL!	1	1945	8	1	1	1	1	4	4	1963	#NULL!	#NULL!	#NULL!	0	0
1406	17	50	83	1	2021-07-06 10:01:00	2	1	2	#NULL!	#NULL!	#NULL!	#NULL!	#NULL!	#NULL!	#NULL!	#NULL!	#NULL!	#NULL!	#NULL!	#NULL!	1	2	#NULL!	#NULL!	#NULL!	#NULL!	#NULL!	#NULL!	#NULL!	#NULL!	#NULL!	#NULL!	#NULL!	#NULL!	2	1961	3	14	1	1	1	3	4	1975	#NULL!	#NULL!	#NULL!	450	450
1407	17	50	83	1	2021-07-06 15:59:00	1	1	#NULL!	#NULL!	#NULL!	#NULL!	#NULL!	#NULL!	#NULL!	#NULL!	#NULL!	#NULL!	#NULL!	#NULL!	#NULL!	1	#NULL!	#NULL!	#NULL!	#NULL!	#NULL!	#NULL!	#NULL!	#NULL!	#NULL!	#NULL!	#NULL!	#NULL!	#NULL!	2	1953	1	13	1	1	1	1	#NULL!	#NULL!	#NULL!	#NULL!	#NULL!	0	0
1408	21	64	101	1	2021-07-06 15:11:00	2	1	2	#NULL!	#NULL!	#NULL!	#NULL!	#NULL!	#NULL!	#NULL!	#NULL!	#NULL!	#NULL!	#NULL!	#NULL!	2	1	#NULL!	#NULL!	#NULL!	#NULL!	#NULL!	#NULL!	#NULL!	#NULL!	#NULL!	#NULL!	#NULL!	#NULL!	1	1986	98	98	1	1	1	6	4	2005	6	#NULL!	#NULL!	50000	50000
1409	17	50	83	1	2021-07-06 18:02:00	1	1	#NULL!	#NULL!	#NULL!	#NULL!	#NULL!	#NULL!	#NULL!	#NULL!	#NULL!	#NULL!	#NULL!	#NULL!	#NULL!	1	#NULL!	#NULL!	#NULL!	#NULL!	#NULL!	#NULL!	#NULL!	#NULL!	#NULL!	#NULL!	#NULL!	#NULL!	#NULL!	1	1971	5	22	1	1	1	3	4	1984	#NULL!	#NULL!	#NULL!	40000	40000
1410	21	64	101	1	2021-07-06 09:13:00	1	1	#NULL!	#NULL!	#NULL!	#NULL!	#NULL!	#NULL!	#NULL!	#NULL!	#NULL!	#NULL!	#NULL!	#NULL!	#NULL!	1	#NULL!	#NULL!	#NULL!	#NULL!	#NULL!	#NULL!	#NULL!	#NULL!	#NULL!	#NULL!	#NULL!	#NULL!	#NULL!	1	1973	11	11	1	1	1	4	4	1989	#NULL!	#NULL!	#NULL!	30000	30000
1411	17	49	82	2	2021-07-06 16:08:00	10	1	2	6	2	6	9	9	9	9	9	#NULL!	#NULL!	#NULL!	#NULL!	1	2	2	2	2	2	2	2	2	2	#NULL!	#NULL!	#NULL!	#NULL!	1	1947	9	21	1	1	1	4	2	1933	#NULL!	#NULL!	#NULL!	0	0
1412	21	64	101	1	2021-07-06 17:38:00	5	3	3	1	2	11	#NULL!	#NULL!	#NULL!	#NULL!	#NULL!	#NULL!	#NULL!	#NULL!	#NULL!	1	1	2	1	2	#NULL!	#NULL!	#NULL!	#NULL!	#NULL!	#NULL!	#NULL!	#NULL!	#NULL!	2	1990	6	16	1	1	1	6	4	2009	4	#NULL!	#NULL!	0	0
1413	21	64	101	1	2021-07-05 17:16:00	2	4	1	#NULL!	#NULL!	#NULL!	#NULL!	#NULL!	#NULL!	#NULL!	#NULL!	#NULL!	#NULL!	#NULL!	#NULL!	1	1	#NULL!	#NULL!	#NULL!	#NULL!	#NULL!	#NULL!	#NULL!	#NULL!	#NULL!	#NULL!	#NULL!	#NULL!	2	1998	10	23	1	1	1	6	4	2016	6	#NULL!	#NULL!	0	0
1414	17	49	82	2	2021-07-06 11:15:00	9	1	2	6	2	6	9	9	9	9	#NULL!	#NULL!	#NULL!	#NULL!	#NULL!	1	2	2	2	2	2	2	2	2	#NULL!	#NULL!	#NULL!	#NULL!	#NULL!	1	1953	11	20	1	1	1	6	4	9998	5	#NULL!	#NULL!	15000	15000
1415	17	50	83	1	2021-07-06 09:35:00	2	2	2	#NULL!	#NULL!	#NULL!	#NULL!	#NULL!	#NULL!	#NULL!	#NULL!	#NULL!	#NULL!	#NULL!	#NULL!	1	1	#NULL!	#NULL!	#NULL!	#NULL!	#NULL!	#NULL!	#NULL!	#NULL!	#NULL!	#NULL!	#NULL!	#NULL!	2	1962	6	7	1	16	9	4	4	1978	#NULL!	#NULL!	#NULL!	0	0
1416	17	50	83	1	2021-07-06 18:23:00	5	1	2	6	9	9	#NULL!	#NULL!	#NULL!	#NULL!	#NULL!	#NULL!	#NULL!	#NULL!	#NULL!	1	1	1	1	1	#NULL!	#NULL!	#NULL!	#NULL!	#NULL!	#NULL!	#NULL!	#NULL!	#NULL!	2	1958	9	6	1	1	1	4	4	1975	#NULL!	#NULL!	#NULL!	0	0
1417	17	50	83	1	2021-07-06 16:13:00	4	4	1	2	2	#NULL!	#NULL!	#NULL!	#NULL!	#NULL!	#NULL!	#NULL!	#NULL!	#NULL!	#NULL!	1	1	1	1	#NULL!	#NULL!	#NULL!	#NULL!	#NULL!	#NULL!	#NULL!	#NULL!	#NULL!	#NULL!	1	1976	5	19	1	1	1	4	4	1993	#NULL!	#NULL!	#NULL!	60000	60000
1418	17	49	82	2	2021-07-06 08:32:00	0	#NULL!	#NULL!	#NULL!	#NULL!	#NULL!	#NULL!	#NULL!	#NULL!	#NULL!	#NULL!	#NULL!	#NULL!	#NULL!	#NULL!	#NULL!	#NULL!	#NULL!	#NULL!	#NULL!	#NULL!	#NULL!	#NULL!	#NULL!	#NULL!	#NULL!	#NULL!	#NULL!	#NULL!	2	1964	98	98	1	1	1	1	#NULL!	#NULL!	#NULL!	#NULL!	#NULL!	0	0
1419	17	50	83	1	2021-07-06 17:58:00	4	3	3	1	2	#NULL!	#NULL!	#NULL!	#NULL!	#NULL!	#NULL!	#NULL!	#NULL!	#NULL!	#NULL!	2	2	1	1	#NULL!	#NULL!	#NULL!	#NULL!	#NULL!	#NULL!	#NULL!	#NULL!	#NULL!	#NULL!	1	1978	5	5	1	11	1	6	4	1998	2	#NULL!	#NULL!	25000	25000
1420	17	50	83	1	2021-07-06 17:57:00	1	1	#NULL!	#NULL!	#NULL!	#NULL!	#NULL!	#NULL!	#NULL!	#NULL!	#NULL!	#NULL!	#NULL!	#NULL!	#NULL!	1	#NULL!	#NULL!	#NULL!	#NULL!	#NULL!	#NULL!	#NULL!	#NULL!	#NULL!	#NULL!	#NULL!	#NULL!	#NULL!	2	1966	2	28	1	1	1	4	2	1979	#NULL!	#NULL!	#NULL!	9999997	9999997
1421	17	50	83	1	2021-07-06 10:50:00	6	1	2	2	6	9	9	#NULL!	#NULL!	#NULL!	#NULL!	#NULL!	#NULL!	#NULL!	#NULL!	2	2	2	2	2	2	#NULL!	#NULL!	#NULL!	#NULL!	#NULL!	#NULL!	#NULL!	#NULL!	1	1959	9	29	1	1	1	6	4	1978	2	#NULL!	#NULL!	0	0
1422	17	50	83	1	2021-07-06 15:18:00	4	1	2	6	9	#NULL!	#NULL!	#NULL!	#NULL!	#NULL!	#NULL!	#NULL!	#NULL!	#NULL!	#NULL!	1	1	1	1	#NULL!	#NULL!	#NULL!	#NULL!	#NULL!	#NULL!	#NULL!	#NULL!	#NULL!	#NULL!	2	1964	7	6	1	1	1	4	3	1977	#NULL!	#NULL!	#NULL!	20000	20000
1423	17	50	83	1	2021-07-06 15:33:00	3	4	1	2	#NULL!	#NULL!	#NULL!	#NULL!	#NULL!	#NULL!	#NULL!	#NULL!	#NULL!	#NULL!	#NULL!	1	1	1	#NULL!	#NULL!	#NULL!	#NULL!	#NULL!	#NULL!	#NULL!	#NULL!	#NULL!	#NULL!	#NULL!	2	1977	9	29	1	1	1	4	4	1993	#NULL!	#NULL!	#NULL!	30000	30000
1424	21	64	101	1	2021-07-06 17:25:00	1	1	#NULL!	#NULL!	#NULL!	#NULL!	#NULL!	#NULL!	#NULL!	#NULL!	#NULL!	#NULL!	#NULL!	#NULL!	#NULL!	1	#NULL!	#NULL!	#NULL!	#NULL!	#NULL!	#NULL!	#NULL!	#NULL!	#NULL!	#NULL!	#NULL!	#NULL!	#NULL!	1	1942	7	10	1	1	1	4	4	1961	#NULL!	#NULL!	#NULL!	39000	0
1425	17	50	83	1	2021-07-06 10:30:00	4	1	2	2	2	#NULL!	#NULL!	#NULL!	#NULL!	#NULL!	#NULL!	#NULL!	#NULL!	#NULL!	#NULL!	1	1	1	1	#NULL!	#NULL!	#NULL!	#NULL!	#NULL!	#NULL!	#NULL!	#NULL!	#NULL!	#NULL!	2	1991	3	26	1	1	1	4	4	2007	#NULL!	#NULL!	#NULL!	8000	8000
1426	21	64	101	1	2021-07-06 15:54:00	1	3	#NULL!	#NULL!	#NULL!	#NULL!	#NULL!	#NULL!	#NULL!	#NULL!	#NULL!	#NULL!	#NULL!	#NULL!	#NULL!	1	#NULL!	#NULL!	#NULL!	#NULL!	#NULL!	#NULL!	#NULL!	#NULL!	#NULL!	#NULL!	#NULL!	#NULL!	#NULL!	1	1997	8	24	1	16	6	10	4	2018	4	4	8	9999999	9999999
1427	21	64	101	1	2021-07-06 10:20:00	1	1	#NULL!	#NULL!	#NULL!	#NULL!	#NULL!	#NULL!	#NULL!	#NULL!	#NULL!	#NULL!	#NULL!	#NULL!	#NULL!	1	#NULL!	#NULL!	#NULL!	#NULL!	#NULL!	#NULL!	#NULL!	#NULL!	#NULL!	#NULL!	#NULL!	#NULL!	#NULL!	2	1971	98	98	1	1	1	6	4	1990	4	#NULL!	#NULL!	0	0
1428	17	49	82	2	2021-07-06 08:31:00	2	11	3	#NULL!	#NULL!	#NULL!	#NULL!	#NULL!	#NULL!	#NULL!	#NULL!	#NULL!	#NULL!	#NULL!	#NULL!	1	1	#NULL!	#NULL!	#NULL!	#NULL!	#NULL!	#NULL!	#NULL!	#NULL!	#NULL!	#NULL!	#NULL!	#NULL!	1	2002	10	28	1	1	1	7	4	2021	2	#NULL!	#NULL!	30000	30000
1429	15	43	74	1	2021-07-06 19:15:00	1	1	#NULL!	#NULL!	#NULL!	#NULL!	#NULL!	#NULL!	#NULL!	#NULL!	#NULL!	#NULL!	#NULL!	#NULL!	#NULL!	1	#NULL!	#NULL!	#NULL!	#NULL!	#NULL!	#NULL!	#NULL!	#NULL!	#NULL!	#NULL!	#NULL!	#NULL!	#NULL!	2	1960	1	3	1	1	1	6	4	1976	4	#NULL!	#NULL!	20000	0
1430	15	43	74	1	2021-07-06 14:59:00	2	1	2	#NULL!	#NULL!	#NULL!	#NULL!	#NULL!	#NULL!	#NULL!	#NULL!	#NULL!	#NULL!	#NULL!	#NULL!	1	1	#NULL!	#NULL!	#NULL!	#NULL!	#NULL!	#NULL!	#NULL!	#NULL!	#NULL!	#NULL!	#NULL!	#NULL!	1	1976	5	9	1	1	1	7	4	9998	4	#NULL!	#NULL!	50000	50000
1431	15	43	74	1	2021-07-06 18:56:00	3	1	2	3	#NULL!	#NULL!	#NULL!	#NULL!	#NULL!	#NULL!	#NULL!	#NULL!	#NULL!	#NULL!	#NULL!	1	1	1	#NULL!	#NULL!	#NULL!	#NULL!	#NULL!	#NULL!	#NULL!	#NULL!	#NULL!	#NULL!	#NULL!	1	1972	3	3	1	1	1	11	4	2012	4	1	8	200000	200000
1432	17	49	82	2	2021-07-06 18:53:00	5	1	6	2	9	9	#NULL!	#NULL!	#NULL!	#NULL!	#NULL!	#NULL!	#NULL!	#NULL!	#NULL!	1	2	2	2	2	#NULL!	#NULL!	#NULL!	#NULL!	#NULL!	#NULL!	#NULL!	#NULL!	#NULL!	1	1953	3	6	1	1	1	4	4	1971	#NULL!	#NULL!	#NULL!	10000	10000
1433	15	43	74	1	2021-07-06 18:44:00	3	1	2	9	#NULL!	#NULL!	#NULL!	#NULL!	#NULL!	#NULL!	#NULL!	#NULL!	#NULL!	#NULL!	#NULL!	2	2	2	#NULL!	#NULL!	#NULL!	#NULL!	#NULL!	#NULL!	#NULL!	#NULL!	#NULL!	#NULL!	#NULL!	1	1962	12	4	1	1	1	12	4	1985	1	1	8	70000	70000
1434	17	49	82	2	2021-07-06 09:41:00	5	4	4	1	2	2	#NULL!	#NULL!	#NULL!	#NULL!	#NULL!	#NULL!	#NULL!	#NULL!	#NULL!	2	2	1	2	1	#NULL!	#NULL!	#NULL!	#NULL!	#NULL!	#NULL!	#NULL!	#NULL!	#NULL!	2	1977	10	18	1	1	1	4	4	1993	#NULL!	#NULL!	#NULL!	30000	30000
1435	15	43	74	1	2021-07-06 10:05:00	3	2	2	1	#NULL!	#NULL!	#NULL!	#NULL!	#NULL!	#NULL!	#NULL!	#NULL!	#NULL!	#NULL!	#NULL!	2	2	1	#NULL!	#NULL!	#NULL!	#NULL!	#NULL!	#NULL!	#NULL!	#NULL!	#NULL!	#NULL!	#NULL!	1	1954	5	30	1	16	8	1	#NULL!	#NULL!	#NULL!	#NULL!	#NULL!	45000	0
1436	15	43	74	1	2021-07-06 08:14:00	2	1	2	#NULL!	#NULL!	#NULL!	#NULL!	#NULL!	#NULL!	#NULL!	#NULL!	#NULL!	#NULL!	#NULL!	#NULL!	1	1	#NULL!	#NULL!	#NULL!	#NULL!	#NULL!	#NULL!	#NULL!	#NULL!	#NULL!	#NULL!	#NULL!	#NULL!	2	1940	1	2	1	1	1	6	4	1959	2	#NULL!	#NULL!	60000	0
1437	17	49	82	2	2021-07-06 10:19:00	4	2	1	6	9	#NULL!	#NULL!	#NULL!	#NULL!	#NULL!	#NULL!	#NULL!	#NULL!	#NULL!	#NULL!	1	1	1	1	#NULL!	#NULL!	#NULL!	#NULL!	#NULL!	#NULL!	#NULL!	#NULL!	#NULL!	#NULL!	1	1949	1	5	1	1	1	7	4	1969	6	#NULL!	#NULL!	4300	0
1438	17	49	82	2	2021-07-06 08:24:00	2	3	3	#NULL!	#NULL!	#NULL!	#NULL!	#NULL!	#NULL!	#NULL!	#NULL!	#NULL!	#NULL!	#NULL!	#NULL!	1	1	#NULL!	#NULL!	#NULL!	#NULL!	#NULL!	#NULL!	#NULL!	#NULL!	#NULL!	#NULL!	#NULL!	#NULL!	1	1999	1	15	1	1	1	12	1	9997	2	3	14	9999997	9999997
1439	17	49	82	2	2021-07-06 18:02:00	3	1	2	2	#NULL!	#NULL!	#NULL!	#NULL!	#NULL!	#NULL!	#NULL!	#NULL!	#NULL!	#NULL!	#NULL!	2	1	1	#NULL!	#NULL!	#NULL!	#NULL!	#NULL!	#NULL!	#NULL!	#NULL!	#NULL!	#NULL!	#NULL!	2	1985	6	28	1	1	1	4	4	2002	#NULL!	#NULL!	#NULL!	20000	20000
1440	17	49	82	2	2021-07-06 09:55:00	3	1	2	2	#NULL!	#NULL!	#NULL!	#NULL!	#NULL!	#NULL!	#NULL!	#NULL!	#NULL!	#NULL!	#NULL!	1	1	1	#NULL!	#NULL!	#NULL!	#NULL!	#NULL!	#NULL!	#NULL!	#NULL!	#NULL!	#NULL!	#NULL!	1	1971	12	17	1	1	1	4	4	1988	#NULL!	#NULL!	#NULL!	100000	100000
1441	17	49	82	2	2021-07-06 08:25:00	4	4	1	2	2	#NULL!	#NULL!	#NULL!	#NULL!	#NULL!	#NULL!	#NULL!	#NULL!	#NULL!	#NULL!	1	1	1	1	#NULL!	#NULL!	#NULL!	#NULL!	#NULL!	#NULL!	#NULL!	#NULL!	#NULL!	#NULL!	2	1942	1	4	1	1	1	2	#NULL!	#NULL!	#NULL!	#NULL!	#NULL!	9999997	9999997
1442	21	64	100	1	2021-07-06 20:43:00	2	1	2	#NULL!	#NULL!	#NULL!	#NULL!	#NULL!	#NULL!	#NULL!	#NULL!	#NULL!	#NULL!	#NULL!	#NULL!	1	1	#NULL!	#NULL!	#NULL!	#NULL!	#NULL!	#NULL!	#NULL!	#NULL!	#NULL!	#NULL!	#NULL!	#NULL!	2	1988	7	17	1	1	1	10	4	2009	4	4	13	0	0
1443	21	64	100	1	2021-07-06 17:58:00	1	1	#NULL!	#NULL!	#NULL!	#NULL!	#NULL!	#NULL!	#NULL!	#NULL!	#NULL!	#NULL!	#NULL!	#NULL!	#NULL!	1	#NULL!	#NULL!	#NULL!	#NULL!	#NULL!	#NULL!	#NULL!	#NULL!	#NULL!	#NULL!	#NULL!	#NULL!	#NULL!	1	1970	99	99	1	1	1	4	4	1985	#NULL!	#NULL!	#NULL!	40000	40000
1444	10	27	49	1	2021-07-06 18:49:00	1	1	#NULL!	#NULL!	#NULL!	#NULL!	#NULL!	#NULL!	#NULL!	#NULL!	#NULL!	#NULL!	#NULL!	#NULL!	#NULL!	2	#NULL!	#NULL!	#NULL!	#NULL!	#NULL!	#NULL!	#NULL!	#NULL!	#NULL!	#NULL!	#NULL!	#NULL!	#NULL!	1	1942	11	8	1	1	1	4	4	1959	#NULL!	#NULL!	#NULL!	48000	0
1445	10	27	49	1	2021-07-06 11:33:00	1	1	#NULL!	#NULL!	#NULL!	#NULL!	#NULL!	#NULL!	#NULL!	#NULL!	#NULL!	#NULL!	#NULL!	#NULL!	#NULL!	2	#NULL!	#NULL!	#NULL!	#NULL!	#NULL!	#NULL!	#NULL!	#NULL!	#NULL!	#NULL!	#NULL!	#NULL!	#NULL!	1	1940	10	27	1	1	1	7	4	1963	6	#NULL!	#NULL!	84000	0
1446	10	27	49	1	2021-07-06 19:43:00	0	#NULL!	#NULL!	#NULL!	#NULL!	#NULL!	#NULL!	#NULL!	#NULL!	#NULL!	#NULL!	#NULL!	#NULL!	#NULL!	#NULL!	#NULL!	#NULL!	#NULL!	#NULL!	#NULL!	#NULL!	#NULL!	#NULL!	#NULL!	#NULL!	#NULL!	#NULL!	#NULL!	#NULL!	2	1942	2	2	1	1	1	2	#NULL!	#NULL!	#NULL!	#NULL!	#NULL!	0	0
1447	10	27	49	1	2021-07-06 18:36:00	1	1	#NULL!	#NULL!	#NULL!	#NULL!	#NULL!	#NULL!	#NULL!	#NULL!	#NULL!	#NULL!	#NULL!	#NULL!	#NULL!	1	#NULL!	#NULL!	#NULL!	#NULL!	#NULL!	#NULL!	#NULL!	#NULL!	#NULL!	#NULL!	#NULL!	#NULL!	#NULL!	1	1961	2	10	1	1	1	6	4	1978	5	#NULL!	#NULL!	36000	36000
1448	17	50	83	1	2021-07-06 11:54:00	1	1	#NULL!	#NULL!	#NULL!	#NULL!	#NULL!	#NULL!	#NULL!	#NULL!	#NULL!	#NULL!	#NULL!	#NULL!	#NULL!	1	#NULL!	#NULL!	#NULL!	#NULL!	#NULL!	#NULL!	#NULL!	#NULL!	#NULL!	#NULL!	#NULL!	#NULL!	#NULL!	2	1956	2	7	1	11	1	4	2	1969	#NULL!	#NULL!	#NULL!	28800	0
1449	9	21	43	2	2021-07-06 16:21:00	7	1	2	6	2	6	2	6	#NULL!	#NULL!	#NULL!	#NULL!	#NULL!	#NULL!	#NULL!	2	2	2	2	2	2	2	#NULL!	#NULL!	#NULL!	#NULL!	#NULL!	#NULL!	#NULL!	2	1964	98	98	1	1	1	4	2	1974	#NULL!	#NULL!	#NULL!	0	0
1450	9	21	43	2	2021-07-06 14:53:00	5	7	7	3	3	1	#NULL!	#NULL!	#NULL!	#NULL!	#NULL!	#NULL!	#NULL!	#NULL!	#NULL!	2	2	2	2	2	#NULL!	#NULL!	#NULL!	#NULL!	#NULL!	#NULL!	#NULL!	#NULL!	#NULL!	2	1982	7	19	1	1	1	10	4	2005	2	3	2	25000	25000
1451	9	21	43	2	2021-07-06 12:35:00	4	2	6	2	6	#NULL!	#NULL!	#NULL!	#NULL!	#NULL!	#NULL!	#NULL!	#NULL!	#NULL!	#NULL!	2	2	2	2	#NULL!	#NULL!	#NULL!	#NULL!	#NULL!	#NULL!	#NULL!	#NULL!	#NULL!	#NULL!	2	1965	10	98	1	1	1	4	4	1978	#NULL!	#NULL!	#NULL!	6000	6000
1452	15	40	71	1	2021-07-06 18:30:00	3	4	1	2	#NULL!	#NULL!	#NULL!	#NULL!	#NULL!	#NULL!	#NULL!	#NULL!	#NULL!	#NULL!	#NULL!	1	1	1	#NULL!	#NULL!	#NULL!	#NULL!	#NULL!	#NULL!	#NULL!	#NULL!	#NULL!	#NULL!	#NULL!	2	1975	8	24	1	1	1	9	4	2011	4	5	2	100000	100000
1453	15	40	71	1	2021-07-06 12:16:00	0	#NULL!	#NULL!	#NULL!	#NULL!	#NULL!	#NULL!	#NULL!	#NULL!	#NULL!	#NULL!	#NULL!	#NULL!	#NULL!	#NULL!	#NULL!	#NULL!	#NULL!	#NULL!	#NULL!	#NULL!	#NULL!	#NULL!	#NULL!	#NULL!	#NULL!	#NULL!	#NULL!	#NULL!	1	1952	5	31	1	1	1	4	4	1969	#NULL!	#NULL!	#NULL!	40000	0
1454	9	21	43	2	2021-07-06 10:04:00	4	2	6	2	6	#NULL!	#NULL!	#NULL!	#NULL!	#NULL!	#NULL!	#NULL!	#NULL!	#NULL!	#NULL!	2	2	2	2	#NULL!	#NULL!	#NULL!	#NULL!	#NULL!	#NULL!	#NULL!	#NULL!	#NULL!	#NULL!	1	1955	12	1	1	1	1	4	4	1976	#NULL!	#NULL!	#NULL!	8000	8000
1455	9	21	43	2	2021-07-06 08:34:00	2	1	2	#NULL!	#NULL!	#NULL!	#NULL!	#NULL!	#NULL!	#NULL!	#NULL!	#NULL!	#NULL!	#NULL!	#NULL!	1	2	#NULL!	#NULL!	#NULL!	#NULL!	#NULL!	#NULL!	#NULL!	#NULL!	#NULL!	#NULL!	#NULL!	#NULL!	2	1968	98	98	1	1	1	1	#NULL!	#NULL!	#NULL!	#NULL!	#NULL!	9999997	9999997
1456	10	27	50	1	2021-07-06 19:13:00	2	1	2	#NULL!	#NULL!	#NULL!	#NULL!	#NULL!	#NULL!	#NULL!	#NULL!	#NULL!	#NULL!	#NULL!	#NULL!	2	2	#NULL!	#NULL!	#NULL!	#NULL!	#NULL!	#NULL!	#NULL!	#NULL!	#NULL!	#NULL!	#NULL!	#NULL!	2	1968	2	25	1	1	1	4	2	1980	#NULL!	#NULL!	#NULL!	20000	20000
1457	10	27	50	1	2021-07-06 15:13:00	3	1	1	2	#NULL!	#NULL!	#NULL!	#NULL!	#NULL!	#NULL!	#NULL!	#NULL!	#NULL!	#NULL!	#NULL!	2	2	2	#NULL!	#NULL!	#NULL!	#NULL!	#NULL!	#NULL!	#NULL!	#NULL!	#NULL!	#NULL!	#NULL!	1	1972	11	15	1	1	1	4	4	1989	#NULL!	#NULL!	#NULL!	50000	50000
1458	9	21	43	2	2021-07-06 08:44:00	4	4	4	1	2	#NULL!	#NULL!	#NULL!	#NULL!	#NULL!	#NULL!	#NULL!	#NULL!	#NULL!	#NULL!	2	2	2	1	#NULL!	#NULL!	#NULL!	#NULL!	#NULL!	#NULL!	#NULL!	#NULL!	#NULL!	#NULL!	2	1990	5	11	1	1	1	4	4	2005	#NULL!	#NULL!	#NULL!	40000	40000
1459	10	27	50	1	2021-07-06 11:46:00	2	2	2	#NULL!	#NULL!	#NULL!	#NULL!	#NULL!	#NULL!	#NULL!	#NULL!	#NULL!	#NULL!	#NULL!	#NULL!	2	2	#NULL!	#NULL!	#NULL!	#NULL!	#NULL!	#NULL!	#NULL!	#NULL!	#NULL!	#NULL!	#NULL!	#NULL!	2	1965	1	1	1	11	1	3	2	#NULL!	#NULL!	#NULL!	#NULL!	30000	30000
1460	9	21	43	2	2021-07-06 10:19:00	6	3	3	1	1	2	2	#NULL!	#NULL!	#NULL!	#NULL!	#NULL!	#NULL!	#NULL!	#NULL!	1	1	1	1	1	1	#NULL!	#NULL!	#NULL!	#NULL!	#NULL!	#NULL!	#NULL!	#NULL!	1	1970	11	15	1	1	1	3	4	9998	#NULL!	#NULL!	#NULL!	9999997	9999997
1461	10	27	50	1	2021-07-06 09:20:00	1	1	#NULL!	#NULL!	#NULL!	#NULL!	#NULL!	#NULL!	#NULL!	#NULL!	#NULL!	#NULL!	#NULL!	#NULL!	#NULL!	1	#NULL!	#NULL!	#NULL!	#NULL!	#NULL!	#NULL!	#NULL!	#NULL!	#NULL!	#NULL!	#NULL!	#NULL!	#NULL!	2	1958	3	6	1	1	1	6	4	1979	5	#NULL!	#NULL!	0	0
1462	9	21	43	2	2021-07-06 13:29:00	2	4	1	#NULL!	#NULL!	#NULL!	#NULL!	#NULL!	#NULL!	#NULL!	#NULL!	#NULL!	#NULL!	#NULL!	#NULL!	1	2	#NULL!	#NULL!	#NULL!	#NULL!	#NULL!	#NULL!	#NULL!	#NULL!	#NULL!	#NULL!	#NULL!	#NULL!	2	1969	11	2	1	1	1	3	2	#NULL!	#NULL!	#NULL!	#NULL!	9999998	9999998
1463	9	21	43	2	2021-07-06 10:32:00	1	1	#NULL!	#NULL!	#NULL!	#NULL!	#NULL!	#NULL!	#NULL!	#NULL!	#NULL!	#NULL!	#NULL!	#NULL!	#NULL!	2	#NULL!	#NULL!	#NULL!	#NULL!	#NULL!	#NULL!	#NULL!	#NULL!	#NULL!	#NULL!	#NULL!	#NULL!	#NULL!	1	1964	10	25	1	1	1	11	4	1991	6	2	5	95000	95000
1464	9	21	43	2	2021-07-06 15:03:00	4	1	2	6	9	#NULL!	#NULL!	#NULL!	#NULL!	#NULL!	#NULL!	#NULL!	#NULL!	#NULL!	#NULL!	1	1	1	1	#NULL!	#NULL!	#NULL!	#NULL!	#NULL!	#NULL!	#NULL!	#NULL!	#NULL!	#NULL!	2	1973	2	25	1	1	1	3	2	#NULL!	#NULL!	#NULL!	#NULL!	9999998	9999998
1465	9	21	43	2	2021-07-06 12:30:00	3	3	1	2	#NULL!	#NULL!	#NULL!	#NULL!	#NULL!	#NULL!	#NULL!	#NULL!	#NULL!	#NULL!	#NULL!	1	1	1	#NULL!	#NULL!	#NULL!	#NULL!	#NULL!	#NULL!	#NULL!	#NULL!	#NULL!	#NULL!	#NULL!	1	1974	3	22	1	1	1	3	4	9998	#NULL!	#NULL!	#NULL!	9999999	9999999
1466	9	21	43	2	2021-07-06 16:40:00	0	#NULL!	#NULL!	#NULL!	#NULL!	#NULL!	#NULL!	#NULL!	#NULL!	#NULL!	#NULL!	#NULL!	#NULL!	#NULL!	#NULL!	#NULL!	#NULL!	#NULL!	#NULL!	#NULL!	#NULL!	#NULL!	#NULL!	#NULL!	#NULL!	#NULL!	#NULL!	#NULL!	#NULL!	2	1965	98	98	1	1	1	1	#NULL!	#NULL!	#NULL!	#NULL!	#NULL!	9999997	9999997
1467	21	62	98	1	2021-07-06 16:20:00	5	2	2	6	9	9	#NULL!	#NULL!	#NULL!	#NULL!	#NULL!	#NULL!	#NULL!	#NULL!	#NULL!	2	2	2	1	1	#NULL!	#NULL!	#NULL!	#NULL!	#NULL!	#NULL!	#NULL!	#NULL!	#NULL!	2	1963	3	4	8	1	1	1	#NULL!	#NULL!	#NULL!	#NULL!	#NULL!	0	0
1468	21	62	98	1	2021-07-06 15:02:00	3	1	2	2	#NULL!	#NULL!	#NULL!	#NULL!	#NULL!	#NULL!	#NULL!	#NULL!	#NULL!	#NULL!	#NULL!	1	1	1	#NULL!	#NULL!	#NULL!	#NULL!	#NULL!	#NULL!	#NULL!	#NULL!	#NULL!	#NULL!	#NULL!	2	1980	2	20	8	1	1	3	4	1992	#NULL!	#NULL!	#NULL!	30000	30000
1469	9	21	43	2	2021-07-06 13:37:00	5	2	2	6	9	9	#NULL!	#NULL!	#NULL!	#NULL!	#NULL!	#NULL!	#NULL!	#NULL!	#NULL!	2	1	1	1	1	#NULL!	#NULL!	#NULL!	#NULL!	#NULL!	#NULL!	#NULL!	#NULL!	#NULL!	2	1966	3	1	1	1	1	3	4	9998	#NULL!	#NULL!	#NULL!	9999998	9999998
1470	21	62	98	1	2021-07-06 11:47:00	8	1	2	6	2	6	9	9	9	#NULL!	#NULL!	#NULL!	#NULL!	#NULL!	#NULL!	1	2	2	2	2	1	1	1	#NULL!	#NULL!	#NULL!	#NULL!	#NULL!	#NULL!	1	1952	9	9	8	1	1	1	#NULL!	#NULL!	#NULL!	#NULL!	#NULL!	1560	0
1471	21	62	98	1	2021-07-06 09:13:00	4	7	3	3	5	#NULL!	#NULL!	#NULL!	#NULL!	#NULL!	#NULL!	#NULL!	#NULL!	#NULL!	#NULL!	1	2	1	2	#NULL!	#NULL!	#NULL!	#NULL!	#NULL!	#NULL!	#NULL!	#NULL!	#NULL!	#NULL!	1	2002	11	26	1	1	1	6	4	2021	2	#NULL!	#NULL!	0	0
1472	21	62	98	1	2021-07-06 10:39:00	5	3	3	1	2	2	#NULL!	#NULL!	#NULL!	#NULL!	#NULL!	#NULL!	#NULL!	#NULL!	#NULL!	2	2	1	1	1	#NULL!	#NULL!	#NULL!	#NULL!	#NULL!	#NULL!	#NULL!	#NULL!	#NULL!	2	1987	10	15	1	1	1	6	4	2006	5	#NULL!	#NULL!	50000	50000
1473	9	21	43	2	2021-07-06 15:07:00	3	1	2	2	#NULL!	#NULL!	#NULL!	#NULL!	#NULL!	#NULL!	#NULL!	#NULL!	#NULL!	#NULL!	#NULL!	1	2	2	#NULL!	#NULL!	#NULL!	#NULL!	#NULL!	#NULL!	#NULL!	#NULL!	#NULL!	#NULL!	#NULL!	1	1955	3	8	1	1	1	6	4	1973	5	#NULL!	#NULL!	20000	0
1474	9	21	43	2	2021-07-06 16:39:00	0	#NULL!	#NULL!	#NULL!	#NULL!	#NULL!	#NULL!	#NULL!	#NULL!	#NULL!	#NULL!	#NULL!	#NULL!	#NULL!	#NULL!	#NULL!	#NULL!	#NULL!	#NULL!	#NULL!	#NULL!	#NULL!	#NULL!	#NULL!	#NULL!	#NULL!	#NULL!	#NULL!	#NULL!	2	1979	9	15	1	1	1	3	4	9998	#NULL!	#NULL!	#NULL!	0	0
1475	21	62	98	1	2021-07-06 08:45:00	5	3	3	1	2	2	#NULL!	#NULL!	#NULL!	#NULL!	#NULL!	#NULL!	#NULL!	#NULL!	#NULL!	1	1	1	1	1	#NULL!	#NULL!	#NULL!	#NULL!	#NULL!	#NULL!	#NULL!	#NULL!	#NULL!	2	1992	5	18	8	11	4	4	4	2008	#NULL!	#NULL!	#NULL!	10000	0
1476	21	62	98	1	2021-07-06 11:25:00	2	1	2	#NULL!	#NULL!	#NULL!	#NULL!	#NULL!	#NULL!	#NULL!	#NULL!	#NULL!	#NULL!	#NULL!	#NULL!	1	1	#NULL!	#NULL!	#NULL!	#NULL!	#NULL!	#NULL!	#NULL!	#NULL!	#NULL!	#NULL!	#NULL!	#NULL!	1	1963	5	13	1	1	1	6	4	1980	4	#NULL!	#NULL!	30000	0
1477	21	62	98	1	2021-07-06 16:14:00	4	1	2	2	6	#NULL!	#NULL!	#NULL!	#NULL!	#NULL!	#NULL!	#NULL!	#NULL!	#NULL!	#NULL!	1	2	1	1	#NULL!	#NULL!	#NULL!	#NULL!	#NULL!	#NULL!	#NULL!	#NULL!	#NULL!	#NULL!	2	1962	6	24	1	1	1	4	4	9998	#NULL!	#NULL!	#NULL!	15000	5000
1478	10	27	50	1	2021-07-06 10:02:00	4	1	2	6	9	#NULL!	#NULL!	#NULL!	#NULL!	#NULL!	#NULL!	#NULL!	#NULL!	#NULL!	#NULL!	1	2	2	2	#NULL!	#NULL!	#NULL!	#NULL!	#NULL!	#NULL!	#NULL!	#NULL!	#NULL!	#NULL!	2	1936	1	98	1	1	1	1	#NULL!	#NULL!	#NULL!	#NULL!	#NULL!	0	0
1479	10	27	50	1	2021-07-06 15:22:00	2	1	2	#NULL!	#NULL!	#NULL!	#NULL!	#NULL!	#NULL!	#NULL!	#NULL!	#NULL!	#NULL!	#NULL!	#NULL!	1	2	#NULL!	#NULL!	#NULL!	#NULL!	#NULL!	#NULL!	#NULL!	#NULL!	#NULL!	#NULL!	#NULL!	#NULL!	1	1969	3	28	1	1	1	4	4	1987	#NULL!	#NULL!	#NULL!	60000	60000
1480	10	27	50	1	2021-07-06 18:14:00	2	2	9	#NULL!	#NULL!	#NULL!	#NULL!	#NULL!	#NULL!	#NULL!	#NULL!	#NULL!	#NULL!	#NULL!	#NULL!	2	2	#NULL!	#NULL!	#NULL!	#NULL!	#NULL!	#NULL!	#NULL!	#NULL!	#NULL!	#NULL!	#NULL!	#NULL!	2	1963	98	98	1	1	1	4	4	1981	#NULL!	#NULL!	#NULL!	110000	110000
1481	21	64	100	1	2021-07-06 08:46:00	3	1	2	2	#NULL!	#NULL!	#NULL!	#NULL!	#NULL!	#NULL!	#NULL!	#NULL!	#NULL!	#NULL!	#NULL!	1	2	2	#NULL!	#NULL!	#NULL!	#NULL!	#NULL!	#NULL!	#NULL!	#NULL!	#NULL!	#NULL!	#NULL!	1	1943	2	11	1	1	1	4	4	1961	#NULL!	#NULL!	#NULL!	60000	0
1482	21	64	100	1	2021-07-06 14:21:00	3	1	2	2	#NULL!	#NULL!	#NULL!	#NULL!	#NULL!	#NULL!	#NULL!	#NULL!	#NULL!	#NULL!	#NULL!	2	1	1	#NULL!	#NULL!	#NULL!	#NULL!	#NULL!	#NULL!	#NULL!	#NULL!	#NULL!	#NULL!	#NULL!	2	1987	1	18	1	1	1	4	4	2000	#NULL!	#NULL!	#NULL!	60000	0
1483	21	64	100	1	2021-07-06 15:43:00	3	7	7	5	#NULL!	#NULL!	#NULL!	#NULL!	#NULL!	#NULL!	#NULL!	#NULL!	#NULL!	#NULL!	#NULL!	1	1	1	#NULL!	#NULL!	#NULL!	#NULL!	#NULL!	#NULL!	#NULL!	#NULL!	#NULL!	#NULL!	#NULL!	2	2003	2	10	1	1	1	10	1	2020	2	3	10	0	0
[truncated: 6,665 more rows]
[truncated: 650 more columns]
